# Supplementary material for: Cancer-associated fibroblasts promote prostate tumor growth and progression through upregulation of cholesterol and steroid biosynthesis
Source: Cell Commun Signal. 2020 Jan 24;18:11. doi: 10.1186/s12964-019-0505-5 (PMC6979368; doi:10.1186/s12964-019-0505-5)
Supplement: Supplementary file 2 — Additional file 1. Array data 3D vs 2D culture. [file 12964_2019_505_MOESM2_ESM.xlsx]

## Sheet: Sheet1
Symbol	GD1.LNCap 2D.mean	GD1.LNCap 2D.sd	GD1.LNCap 2D.nbeads	GD1.LNCap 2D.p	GD1.LNCap 3D.mean	GD1.LNCap 3D.sd	GD1.LNCap 3D.nbeads	GD1.LNCap 3D.p	GD1.DuCap 2D.mean	GD1.DuCap 2D.sd	GD1.DuCap 2D.nbeads	GD1.DuCap 2D.p	GD1.DuCap 3D.mean	GD1.DuCap 3D.sd	GD1.DuCap 3D.nbeads	GD1.DuCap 3D.p	ProbeID	RefSeq_ID	Unigene_ID	Entrez_Gene_ID	GI	Accession	TargetID
RERE	105.298	31.6839	171	9.20085e-12	129.746	41.9764	190	1.78581e-30	579.426	420.064	215	2.40863e-42	342.923	276.605	214	1.2403e-30	10008,430195,1230347	NM_001042682.1,NM_012102.3		473	112382225,112382215	NM_001042682.1,NM_012102.3
	134.825	730.701	234059	1.3586e-211	137.435	757.297	241047	9.42316e-225	134.72	729.296	229762	3.47853e-204	135.754	726.746	242609	3.84409e-227	10010,10020,10138,10162,10372,10465,10471,10477,10544,10575,10600,10689,10711,20278,20279,20315,20348,20370,20373,20433,20441,20471,20519,20682,20711,50020,50100,50189,50300,50372,50376,50390,50398,50438,50524,50543,50564,50612,50639,50707,60056,60110,60133,60139,60296,60424,60441,60475,60487,60523,60543,60709,60730,60739,60750,70040,70059,70128,70136,70164,70204,70241,70288,70324,70491,70500,705…		Hs.584291,Hs.565863,Hs.534704,Hs.565248,Hs.285193,Hs.518426,Hs.544261,,Hs.564510,Hs.104792,Hs.542848,Hs.454202,Hs.572495,Hs.571096,Hs.340945,Hs.544145,Hs.452445,Hs.254477,Hs.572121,Hs.520328,Hs.571481,Hs.560098,Hs.12764,Hs.360349,Hs.567480,Hs.539420,Hs.571901,Hs.436379,Hs.551438,Hs.497591,Hs.141748,Hs.583554,Hs.545716,Hs.116129,Hs.145307,Hs.349049,Hs.552207,Hs.156568,Hs.555208,Hs.423734,Hs.126889…		12378920,81273601,51476508,31584719,31127168,34528594,3769884,NA,24792296,27879546,5511510,51666955,24270840,10921112,27829544,4174854,8655615,7020109,32236707,4332044,51665310,20395765,34194544,34192957,50484029,16553857,50486164,50489714,2817483,34529476,27846622,13528253,5528415,27878970,10840752,16523837,13750513,28290328,18983647,34531353,21754809,6838513,18985118,3872129,19695826,27822637,3…	BF961645,DA877611,CR749394,CD558651,BC052811,AK123125,AI207942,,CA429570,BX114061,AI857894,CR743578,BC038747,AV763264,BX098667,AI374864,AL359560,AK000189,CD706077,AI469954,CR740913,BQ214365,BC040862,BC038725,CR603222,AK057885,CR605357,CR608907,AA766245,AK123840,BX105574,BG536707,AI864308,BX112697,AV731331,BM009483,BG462007,BX119820,BM673749,AK125302,AK095534,AW341872,BM675220,AI263926,AL712470,BX…
LOC100132838	90.5489	25.517	56	0.215328	89.2987	17.8278	63	0.277683	87.8582	16.6589	46	0.560651	85.9663	14.4823	53	0.863443	10014	XR_037199.1		100132838	169170122	XR_037199.1
LOC645218	89.8215	19.0666	111	0.138364	90.9085	19.2917	118	0.0503125	88.7927	19.7918	132	0.373592	90.4548	19.8855	107	0.11909	10017,4540653	XM_934574.2,XM_945368.2		645218	113414653,113415232	XM_934574.2,XM_945368.2
RNF165	108.887	19.2212	52	1.05864e-10	105.339	24.8655	52	3.13908e-06	118.921	28.9761	72	1.24826e-13	144.535	40.036	70	1.77665e-18	10019	NM_152470.2		494470	57165360	NM_152470.2
MIR558	87.4833	19.0816	70	0.56202	83.3182	13.9522	68	0.996104	86.5268	15.1186	76	0.835849	88.6867	18.535	69	0.409188	10021	NR_030285.1		693143	262205772	NR_030285.1
DLEC1	89.4865	17.1605	159	0.114686	91.4283	20.4697	177	0.0129512	90.6587	20.6615	176	0.0610706	92.7525	22.1608	188	0.00258258	10025,5390131,7200035	NM_007338.2,NM_007335.2,NM_007337.2		9940	21536472,90669193,90669227	NM_007338.2,NM_007335.2,NM_007337.2
RMRP	89.0637	17.86	63	0.294535	89.0311	16.1259	70	0.291342	103.156	22.5159	54	5.27e-06	98.2634	25.6384	50	0.00381931	10026	NR_003051.2		6023	183396794	NR_003051.2
LOC641719	89.5417	18.3518	56	0.245586	83.3913	15.8681	43	0.967112	93.3841	21.4575	56	0.0390947	89.4437	20.8151	61	0.317569	10035	XM_935488.1		641719	89026969	XM_935488.1
PHF7	100.124	24.361	189	3.35286e-11	98.5837	24.3407	185	7.45644e-09	93.4748	21.7738	202	0.000386617	89.0545	20.312	202	0.26918	10037,360324,2650326	NM_173341.1,NM_016483.4		51533	27894286,27894288	NM_173341.1,NM_016483.4
LOC651450	88.6423	16.682	65	0.350037	94.1028	21.0401	52	0.0202359	94.3922	20.7683	44	0.0279075	92.2836	20.18	46	0.0870019	10039	XM_940604.1		651450	89042566	XM_940604.1
LOC650103	84.8419	14.1391	63	0.951155	86.5625	24.5014	54	0.662172	84.78	17.3099	52	0.921808	84.8403	16.7145	69	0.948642	10040	XM_939197.1		650103	89066164	XM_939197.1
BCAP29	244.542	200.007	380	1.1178e-41	350.292	359.814	410	3.88409e-40	142.589	71.4588	400	7.83704e-42	148.679	83.3075	371	2.74683e-36	10044,110128,730367,2690273,5090086,6250564	NM_001008405.1,NM_001008407.1,NM_018844.2,NM_001008406.1		55973	56549092,56549098,56549090,56549094	NM_001008405.1,NM_001008407.1,NM_018844.2,NM_001008406.1
LOC645685	85.0943	19.281	39	0.810266	87.3198	17.9523	52	0.601794	97.9643	22.9801	55	0.0013749	94.9054	19.7039	44	0.0142739	10047	XM_928694.2		645685	113403777	XM_928694.2
CIDEA	92.2245	19.8006	245	0.000321992	95.6546	25.5592	194	2.16097e-05	93.2778	18.6395	191	0.000125916	92.6959	21.0569	211	0.00104789	10048,1110609,2140278,4050079	NM_001279.2,NM_198289.1		1149	38158008,38158010	NM_001279.2,NM_198289.1
PAPD4	526.111	121.297	64	2.27191e-38	566.211	124.486	69	5.98511e-43	358.394	59.5249	67	2.81939e-46	497.76	150.607	53	3.55395e-26	10050	NM_173797.2		167153	31341107	NM_173797.2
LOC729986	91.2456	19.2557	115	0.0303891	89.1788	20.2843	145	0.236641	89.9237	17.4149	155	0.11513	90.4269	17.197	129	0.0697679	10056,6510280	XM_001717334.1,XM_001132240.1		729986	169171579,113418863	XM_001717334.1,XM_001132240.1
LOC646443	85.131	17.3241	57	0.878526	86.92	17.4011	68	0.688952	89.2848	17.9937	52	0.338036	86.6675	15.9637	73	0.788054	10064	XM_929371.1		646443	89025428	XM_929371.1
SLC17A3	88.9143	13.563	57	0.276519	94.4101	15.6808	65	0.000766807	97.6558	18.3376	60	9.65455e-05	85.9706	15.2646	48	0.838373	10066	NM_001098486.1		10786	148743790	NM_001098486.1
SDS	90.3906	22.6121	44	0.229354	90.471	24.6021	52	0.233148	87.0725	17.0067	50	0.684453	88.2211	15.4492	41	0.491911	10068	NM_006843.2		10993	33469957	NM_006843.2
ATP6V1C2	87.1279	20.2188	124	0.652208	83.3094	15.5668	105	0.998593	86.6954	18.0069	121	0.825299	83.218	19.5871	101	0.993674	10070,4070377	NM_144583.3		245973	87159813	NM_144583.3
LOC646590	93.4938	20.0787	57	0.0190291	86.5687	14.473	63	0.776505	88.3997	15.1926	40	0.472947	85.1919	17.6874	62	0.905042	10072	XM_935421.1		646590	89037447	XM_935421.1
ZNF768	129.254	24.0249	53	1.15272e-17	164.478	49.1678	59	1.38724e-17	167.271	59.4278	55	5.55428e-14	140.4	35.3025	69	3.07456e-19	10075	NM_024671.3		79724	146198653	NM_024671.3
F3	90.4652	17.9069	113	0.061296	93.2533	23.3159	105	0.0110894	118.534	22.6438	103	6.55021e-25	109.103	25.6191	111	2.99457e-14	10079,3120138	NM_001993.2		2152	10518499	NM_001993.2
LOC645694	86.4751	16.0292	60	0.743897	89.7952	22.3406	62	0.260857	87.0479	17.8984	52	0.682715	92.9608	23.5992	66	0.0521076	10082	XR_017010.1		645694	113413224	XR_017010.1
FAM71C	89.267	18.2474	60	0.273763	89.3511	18.2257	56	0.286042	88.8765	19.1327	80	0.382709	83.985	14.4575	64	0.988034	10086	NM_153364.1		196472	23503300	NM_153364.1
LOC100131464	90.0829	20.7144	72	0.180911	89.0228	22.7635	71	0.348475	84.08	15.2919	72	0.987899	87.7318	20.0449	75	0.575089	10088	XR_038180.1		100131464	169217727	XR_038180.1
LOC652141	89.9813	18.8162	58	0.19512	82.2077	17.5538	53	0.989661	88.5498	21.5996	55	0.45725	86.925	18.868	70	0.708793	10091	XM_941478.1		652141	89037919	XM_941478.1
LOC645113	93.0842	24.6594	53	0.0639085	92.0998	19.0583	62	0.0464693	92.6103	24.8352	72	0.0697993	85.2685	19.2788	58	0.871757	10092	XM_930333.1		645113	89058847	XM_930333.1
GAK	233.234	260.901	318	9.7801e-21	247.539	298.219	352	2.5765e-21	210.591	205.725	275	3.90886e-20	179.511	191.997	271	5.53668e-14	10095,130286,1780202,2970187,7210767	XM_943590.1,XM_938227.1,XM_943600.1,XM_943587.1,NM_005255.1		2580	88978833,88978847,88978844,88978830,4885250	XM_943590.1,XM_938227.1,XM_943600.1,XM_943587.1,NM_005255.1
COMMD4	720.042	584.756	125	5.25768e-23	449.946	347.082	125	5.73831e-22	507.757	400.728	104	1.16065e-18	492.349	383.379	135	6.47796e-24	10097,2370093	NM_017828.2,NM_017828.3		54939	21361660,88703049	NM_017828.2,NM_017828.3
MIR920	88.4796	21.8807	56	0.41398	93.2983	21.1371	65	0.0231105	87.5149	16.0511	60	0.635238	90.3059	22.4083	54	0.243647	10100	NR_030625.1		100126320	262206186	NR_030625.1
LIN52	199.689	39.1011	70	1.90473e-35	176.544	39.1631	68	1.55242e-28	128.721	40.7873	56	3.75636e-10	144.562	29.3503	59	1.33077e-21	10102	NM_001024674.1		91750	67003577	NM_001024674.1
LOC727751	105.749	24.0808	58	2.55171e-07	110.422	24.4171	68	6.79478e-11	103.348	20.6305	64	9.22642e-08	107.595	27.6304	60	5.29371e-07	10110	XM_001125719.1		727751	113425359	XM_001125719.1
LOC729177	90.5546	16.2733	45	0.134829	89.977	18.7885	28	0.287959	95.7853	15.1965	47	0.000693165	98.9755	19.164	43	0.000314533	10112	XR_041023.1		729177	169169590	XR_041023.1
NCRNA00157	84.632	13.8899	67	0.968328	90.0683	18.7196	69	0.177262	86.6992	14.0987	67	0.811849	90.1548	18.1713	67	0.187691	10113	NR_024354.1		54075	211904175	NR_024354.1
LOC651864	86.7725	19.2535	75	0.683744	83.4758	14.889	61	0.989039	90.32	22.4215	52	0.252891	90.0954	18.5136	64	0.204683	10114	XM_944981.1		651864	88999112	XM_944981.1
LOC653238	88.3109	17.9027	279	0.331228	89.3798	19.7738	283	0.115682	84.8317	16.273	279	0.999709	85.8724	18.2233	304	0.985431	10121,3120128,6180747,6860181,7570286	XM_932384.1,XM_932365.1,XM_932433.1,XM_932369.1,XM_932437.1		653238	88983605,88983590,88983636,88983593,88983638	XM_932384.1,XM_932365.1,XM_932433.1,XM_932369.1,XM_932437.1
LOC440061	87.1489	17.808	118	0.662914	93.5538	23.7364	108	0.0080646	93.2536	19.2303	108	0.00393137	89.9971	20.3146	148	0.138428	10128,5720750	XR_037839.1		440061	169203566	XR_037839.1
C1QTNF9B	101.494	28.6922	164	3.91875e-09	95.7175	24.9697	191	1.44707e-05	87.4899	16.7262	199	0.734304	89.9751	18.9106	186	0.0979933	10129,450273,4180255	NM_001007537.1		387911	56847615	NM_001007537.1
GRM1	85.3212	19.6089	66	0.849642	81.16	15.957	54	0.998587	79.3446	15.209	38	0.999539	85.837	18.857	63	0.835066	10131	NM_000838.2		2911	6006005	NM_000838.2
FXN	96.7785	24.5775	65	0.00234169	88.705	18.1945	70	0.367589	96.1591	21.1575	80	0.000625278	92.6366	16.2685	81	0.00787741	10132,6760088	NM_181425.1,NM_000144.3		2395	31742515,31742514	NM_181425.1,NM_000144.3
SLC9A1	538.515	84.2069	63	7.38211e-48	743.291	233.06	89	4.71267e-44	456.06	68.0508	63	4.05923e-48	531.018	122.557	64	2.26548e-38	10133	NM_003047.2		6548	27777631	NM_003047.2
PML	86.7446	17.5688	470	0.910303	88.0576	17.3011	454	0.455326	90.8217	20.9885	408	0.00677605	88.1365	18.8396	489	0.516458	10136,520070,1230091,2070682,3180452,6040148,7560546	XM_942288.1,NM_033246.2,NM_033238.2,NM_033239.2,XM_945882.1,NM_033240.2		5371	89039089,67089151,67089148,67089155,89039091,67089156	XM_942288.1,NM_033246.2,NM_033238.2,NM_033239.2,XM_945882.1,NM_033240.2
CD164	253.015	57.1919	60	8.21511e-31	273.708	67.8091	58	1.15225e-28	360.503	101.21	53	5.85798e-26	442.818	126.744	54	3.18121e-27	10142	NM_006016.3		8763	34222157	NM_006016.3
LOC653227	87.5507	19.0025	59	0.546453	84.0979	18.3745	71	0.959655	82.6525	16.1136	68	0.997134	88.2277	15.7007	57	0.489351	10148	XM_926548.1		653227	89038065	XM_926548.1
LOC100128266	3886.14	1789.55	123	1.72286e-47	2020.69	896.962	150	2.45349e-58	3258.79	1242.18	152	1.66524e-68	3611.91	1359.41	127	2.98229e-58	10152,520427	XR_038984.1,XR_037888.1		100128266	169167170,169166375	XR_038984.1,XR_037888.1
MIR1305	87.5069	18.2372	70	0.560619	88.9928	23.2938	66	0.360753	83.1005	16.1474	73	0.995847	82.5204	15.4709	60	0.996798	10154	NR_031640.1		100302270	269847233	NR_031640.1
MOBKL2A	164.781	31.2982	57	6.69917e-26	190.074	41.1103	51	1.6007e-23	125.509	21.9131	55	4.88669e-18	124.521	28.1006	47	8.02749e-12	10161	NM_130807.2		126308	40018625	NM_130807.2
ZNF566	96.3294	19.6867	112	6.65128e-06	95.6166	17.427	114	3.98507e-06	101.416	23.7793	109	3.5986e-08	109.541	26.9677	122	7.56539e-15	10164,6650056	NM_032838.3,NM_032838.2		84924	142371677,24475724	NM_032838.3,NM_032838.2
C6orf54	83.5648	14.0619	50	0.981671	89.4063	18.0068	56	0.27608	88.9068	15.6655	64	0.366569	84.6647	14.0152	58	0.968996	10167	NM_014354.1		26236	7657155	NM_014354.1
OR1J2	87.7548	19.5613	57	0.513188	96.9419	24.3938	66	0.00197839	88.1528	21.2984	53	0.511208	90.9636	19.9804	59	0.143942	10168	NM_054107.1		26740	53828660	NM_054107.1
GNG5	1185.93	230.781	63	8.35587e-45	849.852	199.128	62	1.24299e-38	233.01	43.9306	65	1.37085e-36	278.983	133.759	69	1.68878e-18	10170	NM_005274.1		2787	4885286	NM_005274.1
TAF15	1804.92	969.353	131	2.22858e-42	1547.74	976.812	138	3.54683e-37	2561.71	1458.39	110	2.59021e-34	1999.31	1313.79	117	7.46671e-31	10176,4860463	NM_139215.1,NM_003487.2		8148	21327700,21327699	NM_139215.1,NM_003487.2
SCMH1	320.739	304.632	232	2.91265e-25	283.634	287.988	246	2.46067e-22	265.491	233.897	262	6.43678e-28	229.431	221.915	263	1.74353e-21	10181,430168,510692,1340050	NM_001031694.1,NM_012236.2		22955	72534679,142383813	NM_001031694.1,NM_012236.2
EXTL3	126.063	26.4605	64	1.63468e-17	133.059	24.5093	72	5.76059e-25	152.613	38.7991	70	5.84163e-22	135.065	40.7299	54	1.03584e-11	10184	NM_001440.2		2137	41281366	NM_001440.2
CNPY3	218.434	60.3289	138	4.80214e-54	218.654	79.1304	115	8.04685e-35	169.919	39.2522	120	1.48712e-45	186.617	51.9928	156	1.32433e-53	10187,240025	NM_006586.3		10695	145587105	NM_006586.3
C19orf24	472.646	112.512	57	4.34903e-33	427.63	100.249	81	4.12795e-46	380.634	74.3668	65	3.78129e-41	344.892	97.976	82	1.6075e-38	10189	NM_017914.2		55009	42476017	NM_017914.2
LOC154449	94.1238	23.6778	54	0.0282843	83.2576	12.1354	58	0.997703	88.8457	19.8728	63	0.404192	92.352	19.0688	60	0.0474902	10192	NR_002787.1		154449	84872078	NR_002787.1
GAS2L2	86.183	15.6885	86	0.83474	87.0786	17.384	107	0.70041	89.1414	24.8076	81	0.371699	89.9426	23.7112	100	0.228637	10193,1240041	NM_139285.2,NM_139285.1		246176	110431337,21281674	NM_139285.2,NM_139285.1
C21orf33	939.128	845.346	201	1.19901e-32	775.725	720.703	222	2.58343e-33	1091.58	1040.28	202	6.2512e-31	875.754	913.332	226	2.2454e-29	10196,5050376,5870576	NM_004649.5,NM_198155.2,NM_198155.1		8209	134142814,134142816,38026959	NM_004649.5,NM_198155.2,NM_198155.1
URG4	281.234	54.4861	119	3.0476e-69	281.709	62.632	119	9.09359e-63	360.354	70.0874	103	7.64096e-64	329.236	107.794	134	4.37121e-54	10201,3610647	NM_017920.3,NM_001077664.1		55665	117968346,117968344	NM_017920.3,NM_001077664.1
LOC440225	86.1664	16.1928	246	0.946299	86.6409	16.3813	266	0.90499	86.4077	18.4659	243	0.937393	88.7369	20.7248	249	0.334085	10202,3840372,4280626,5220487	XR_017179.1,XR_042392.1,XR_042334.1		440225	113425057,169209204,169208441	XR_017179.1,XR_042392.1,XR_042334.1
DNAH14	98.324	23.9466	197	2.28019e-09	97.0977	27.1611	187	4.01038e-06	99.2624	25.7154	184	1.35299e-08	97.2843	25.6318	185	1.42838e-06	10204,3520544,6560026	XM_059166.12,NM_144989.2		127602	169162764,149944492	XM_059166.12,NM_144989.2
HNRNPA1	352.121	158.443	138	7.27087e-42	209.163	66.7199	113	9.7571e-38	269.601	144.606	128	2.86016e-28	313.872	123.029	147	4.8121e-49	10209,4260398	NM_031157.2		3178	83641894	NM_031157.2
OR8H1	81.681	13.566	116	0.999998	82.0293	15.6471	108	0.999926	83.8045	15.2336	111	0.998606	88.2926	18.7459	118	0.472203	10215,2900128	NM_001005199.1		219469	52353289	NM_001005199.1
ANAPC11	439.177	579.58	320	7.81462e-24	393.456	499.535	293	2.76272e-22	400.102	459.518	306	2.79111e-27	438.989	567.512	377	1.27579e-28	10220,4230544,4540162,4760288,6590537	NM_001002246.1,NM_001002244.1,XM_942695.1		51529	50409803,50409809,89043048	NM_001002246.1,NM_001002244.1,XM_942695.1
METRNL	99.3319	21.7172	283	3.84739e-17	149.514	99.3087	292	1.10887e-22	242.108	202.657	299	1.10642e-31	217.585	189.073	291	2.23524e-26	10224,50095,1510168,4150689,5810504	XM_941466.2,NM_001004431.1		284207	113427662,52345386	XM_941466.2,NM_001004431.1
ARHGAP24	87.3813	18.4627	234	0.64776	91.7102	20.5328	247	0.00230381	113.56	37.3736	248	2.13981e-22	148.863	99.1746	253	1.63667e-19	10239,130008,2260538,4290243	NM_031305.2,NM_001042669.1,NM_001025616.2		83478	111154098,111154089,111154091	NM_031305.2,NM_001042669.1,NM_001025616.2
P2RX1	86.292	16.1844	51	0.751101	89.6318	15.6848	72	0.185519	89.0242	20.4739	72	0.372443	89.1663	15.9155	68	0.304242	10240	NM_002558.2		5023	27894283	NM_002558.2
LOC100134793	89.1312	19.576	57	0.310447	85.7615	13.2375	49	0.874988	84.4596	19.3943	78	0.9551	86.944	16.0898	56	0.714696	10241	XM_001726570.1		100134793	169170653	XM_001726570.1
PPIL5	227.777	200.253	296	1.15108e-27	128.364	62.6739	313	1.04469e-25	215.143	166.851	298	1.15026e-31	161.974	111.023	323	8.87229e-28	10253,840079,3940161,4830427,5130044	NM_203467.1,NM_152329.3,NM_203466.1		122769	45439345,45439341,45439343	NM_203467.1,NM_152329.3,NM_203466.1
DUSP10	120.052	37.8116	243	6.94636e-31	125.648	41.5785	248	2.12353e-34	90.1925	20.548	219	0.0805002	99.097	26.866	233	1.27703e-09	10259,3190192,3780707,4830315	NM_007207.3,NM_144728.1,NM_144729.1		11221	21536334,21536330,21536332	NM_007207.3,NM_144728.1,NM_144729.1
UBLCP1	437.641	71.0632	87	1.38633e-62	545.658	92.3283	70	8.09498e-51	458.05	87.2496	69	1.08597e-45	579.868	140.202	48	1.47563e-28	10278	NM_145049.1		134510	21450801	NM_145049.1
TAF5L	98	19.1909	128	1.04184e-08	101.458	23.4554	150	3.28869e-11	101.962	21.4606	137	4.12179e-12	102.94	28.1791	120	3.70958e-08	10279,2320292	NM_001025247.1,NM_014409.3		27097	69122930,69122714	NM_001025247.1,NM_014409.3
ADAMTSL4	88.8121	18.3843	194	0.231872	87.032	16.3846	236	0.808083	88.0388	19.5832	194	0.555427	86.0555	18.215	177	0.937621	10286,780315,780678	NM_025008.3,NM_019032.4		54507	83281434,83281433	NM_025008.3,NM_019032.4
LOC100131316	91.7167	20.7235	51	0.0939599	88.4971	15.7376	49	0.407173	92.4769	19.0253	56	0.0505681	92.1328	18.3611	58	0.0530651	10288	XM_001717835.1		100131316	169163060	XM_001717835.1
ZPBP2	86.5972	18.0787	166	0.811163	85.8276	15.5752	168	0.961099	92.0007	18.3701	179	0.00341844	88.4495	21.2649	185	0.429747	10289,2260136,6860010	NM_198844.2		124626	84875534	NM_198844.2
LOC653337	96.0375	20.6426	109	3.42861e-05	89.2855	18.225	131	0.204753	86.3234	15.5073	112	0.902277	92.848	22.4228	114	0.0140452	10291,6660072	XM_928370.1,XM_932827.1		653337	89027911,89027913	XM_928370.1,XM_932827.1
DES	88.8617	20.7	62	0.349648	88.8563	20.423	65	0.363254	82.5835	16.5852	77	0.998107	87.8665	19.9413	74	0.552177	10296	NM_001927.3		1674	55749931	NM_001927.3
LOC641987	88.4418	18.3524	65	0.396391	91.0676	17.5951	77	0.0632035	87.486	16.4392	73	0.650828	85.9879	15.3378	64	0.870263	10301	XM_935761.1		641987	89026903	XM_935761.1
LOC440248	93.384	19.9644	67	0.013199	81.7642	17.4616	41	0.985767	84.6682	16.6888	57	0.943769	88.9292	15.9937	60	0.357668	10309	NM_199045.1		440248	67010026	NM_199045.1
LOC651128	85.9523	13.6181	74	0.881268	90.221	17.2728	65	0.148445	85.6776	18.0945	76	0.888964	86.1262	13.9122	82	0.906261	10315	XM_942319.1		651128	88971119	XM_942319.1
PRR16	103.952	19.4693	64	4.60338e-09	87.7781	12.5457	66	0.548103	94.1469	14.353	56	0.00161769	116.145	29.8377	90	3.1267e-14	10324	NM_016644.1		51334	7706193	NM_016644.1
KIF22	1741.5	423.459	51	1.94518e-32	901.292	249.183	49	9.65176e-28	2494.83	498.501	61	8.71912e-44	1521.88	939.384	50	7.54457e-15	10326	NM_007317.1		3835	6453817	NM_007317.1
LOC100132880	82.725	15.2746	56	0.992368	85.1812	13.9333	55	0.927733	89.4545	23.1407	60	0.34243	90.4029	26.2241	57	0.26172	10328	XM_001722029.1		100132880	169208348	XM_001722029.1
HIPK2	351.988	63.243	47	2.86537e-31	398.203	58.4732	53	2.84508e-40	845.177	150.677	58	1.20806e-42	652.054	235.354	51	7.6146e-23	10332	NM_022740.2		28996	46852175	NM_022740.2
LOC731682	91.2605	18.3466	57	0.0825764	84.2316	16.6463	49	0.938418	85.0621	16.718	60	0.92644	87.7692	16.5042	56	0.572034	10333	XM_001129369.1		731682	113430810	XM_001129369.1
CNOT6L	108.308	23.8164	143	3.71708e-19	113.973	33.6319	152	1.87992e-17	113.518	29.8558	127	7.18477e-17	108.475	37.2829	119	1.47972e-08	10338,4730619	NM_144571.1,NM_144571.2		246175	21687267,115583678	NM_144571.1,NM_144571.2
SHMT2	3810.98	1222.04	76	3.43061e-40	3990.34	498.919	59	3.11266e-54	2109	522.546	55	1.16416e-34	2465.09	655.747	73	1.17652e-43	10341	NM_005412.4		6472	52851445	NM_005412.4
MRPS5	372.377	81.5634	57	1.55537e-33	383.542	83.9444	69	1.50399e-40	450.484	92.786	64	2.35902e-40	374.606	94.9155	71	2.18969e-37	10343	NM_031902.3		64969	34304324	NM_031902.3
ATG4B	256.647	178.792	132	2.9429e-20	267.147	197.26	96	1.85272e-14	171.818	118.036	129	2.56305e-13	301.199	226.657	134	2.05868e-20	10348,2060136	NM_013325.4,NM_178326.2		23192	47132610,47132612	NM_013325.4,NM_178326.2
SNORD36C	370.226	132.038	60	3.67645e-24	171.844	41.4701	50	2.02369e-19	448.631	165.448	63	1.06189e-25	253.644	112.312	56	7.53076e-16	10356	NR_000016.1		26813	22546018	NR_000016.1
SPN	93.1108	20.7804	184	0.000367159	100.469	27.8049	170	1.18886e-08	98.8437	26.7106	187	8.89397e-08	94.4115	25.3843	214	0.000204298	10358,4220373,7040152	NM_001030288.1,NM_003123.3		6693	71979936,71892475	NM_001030288.1,NM_003123.3
OAS3	97.7721	25.9664	128	1.53262e-05	91.3672	16.0602	130	0.00867992	123.374	53.3512	129	5.23197e-12	125.696	48.9961	128	8.93848e-15	10360,990768	NM_006187.2		4940	45007006	NM_006187.2
CHRNA6	95.7833	21.865	51	0.00621968	93.989	24.6031	67	0.0246406	92.8193	20.3586	62	0.0407085	94.8309	16.2422	50	0.00280755	10364	NM_004198.2		8973	21361147	NM_004198.2
TRPC4	98.5473	24.7516	62	0.000587837	90.7446	14.8418	57	0.0817214	95.1088	18.4409	54	0.0042053	97.5245	24.0957	70	0.000903341	10367	NM_016179.1		7223	7706746	NM_016179.1
TBC1D22A	126.078	37.1891	151	1.12205e-25	143.399	52.5338	124	3.89498e-22	111.547	25.9185	121	1.5621e-17	108.493	28.6144	133	9.99708e-14	10369,5490523	NM_014346.1		25771	22507408	NM_014346.1
LOC440737	7154.5	1514.43	60	2.96982e-42	6232.31	1140.85	61	1.55714e-46	10410.8	1523.49	44	4.40443e-38	9419.16	2667.87	41	1.51881e-24	10370	XM_496446.3		440737	113411763	XM_496446.3
LOC729510	93.0176	20.0674	60	0.0252158	97.3725	23.4084	64	0.00103401	93.2821	19.6995	76	0.0143109	85.7367	15.7281	72	0.903176	10373	XR_038337.1		729510	169203268	XR_038337.1
SSTR4	87.3862	17.923	76	0.587132	84.1532	19.7708	63	0.934411	85.3699	14.8469	64	0.936004	83.3585	15.4896	58	0.989259	10376	NM_001052.1		6754	4557862	NM_001052.1
ST6GALNAC4	160.785	63.4616	157	9.4393e-31	170.69	62.8963	171	2.35088e-39	150.344	54.5959	160	6.75867e-31	136.656	47.5313	182	2.98965e-30	10379,6200681,7000132	NM_175039.3		27090	88999589	NM_175039.3
TM2D1	825.815	542.842	114	6.94112e-28	837.584	614.702	116	6.24961e-25	664.468	394.892	116	1.03579e-30	722.829	518.804	122	3.15141e-26	10386,870458	NM_032027.2		83941	17738309	NM_032027.2
LRRC23	113.053	22.8454	118	2.17688e-22	113.037	26.2732	132	1.52902e-20	97.4841	17.4537	111	8.86027e-08	104.035	21.7132	127	1.01226e-13	10392,10523	NM_201650.1		10233	42542395	NM_201650.1
RASD2	88.981	16.0154	63	0.287219	84.9877	13.4942	66	0.960982	90.9528	14.8082	57	0.085922	114.978	36.1631	83	9.65146e-10	10397	NM_014310.3		23551	22027485	NM_014310.3
SPANXE	87.2965	20.2428	203	0.648715	88.0334	17.0467	177	0.479071	86.7133	17.9558	170	0.864198	86.1184	17.1043	158	0.932941	10398,380397,6330554	NM_145665.1		171489	22027495	NM_145665.1
LOC646429	84.5806	13.4145	42	0.938385	85.6291	11.8345	49	0.913059	89.0088	20.1509	52	0.391608	93.7978	23.6595	42	0.0655492	10402	XM_929357.1		646429	89030903	XM_929357.1
PTTG1	2026.33	748.785	120	4.46792e-55	446.894	173.201	133	4.31551e-50	1639.71	815.248	144	7.43546e-50	1027.15	689.213	129	2.12396e-31	10414,1510291	NM_004219.2		9232	11038651	NM_004219.2
MGC42638	90.9027	21.6402	64	0.131106	86.1122	22.0601	71	0.759228	83.1074	21.5392	60	0.964842	84.3559	14.8458	64	0.977939	10424	XM_926284.1		340561	89059899	XM_926284.1
TFAP2D	88.3147	17.9205	52	0.424815	91.4614	23.6414	65	0.118925	83.9097	13.7069	55	0.988439	86.9648	19.1304	73	0.70412	10427	NM_172238.3		83741	151301210	NM_172238.3
LOC644264	89.536	21.2777	55	0.278648	85.053	16.0378	53	0.903887	89.2313	17.1371	60	0.327269	93.542	23.8655	53	0.0537744	10431	XM_927442.2		644264	113426930	XM_927442.2
ITGA10	94.7227	17.2458	61	0.00141204	89.4848	15.5563	68	0.212033	93.0011	15.0071	80	0.00289473	217.015	219.699	67	4.72562e-06	10433	NM_003637.3		8515	38569397	NM_003637.3
LYRM5	1246.06	266.452	77	1.29525e-51	1243.79	212.094	59	2.44967e-45	830.635	194.535	70	2.30718e-43	1193.28	297.352	73	2.19491e-44	10435	NM_001001660.2		144363	115430226	NM_001001660.2
LPPR1	93.7901	22.5722	153	0.000695499	94.3277	23.1709	194	9.02508e-05	110.311	33.872	153	1.05308e-13	110.315	36.986	194	7.13575e-15	10438,4050598,6020068	NM_017753.2,NM_207299.1		54886	46877063,46877065	NM_017753.2,NM_207299.1
MARS2	213.121	114.512	119	2.55526e-22	215.277	121.977	143	6.73046e-25	229.735	120.42	138	5.20809e-28	189.17	91.5804	107	1.89226e-20	10440,4760327	NM_138395.2		92935	56550036	NM_138395.2
LOC440063	6586.08	1296.9	66	2.81528e-48	3873.95	1418.05	75	6.81127e-36	8187.12	1410.2	71	7.57956e-56	5850.1	2149.95	75	5.316e-36	10441	XR_018394.2		440063	169203581	XR_018394.2
LOC100130224	99.183	31.1736	185	8.5263e-07	92.9077	21.6452	206	0.000627897	93.6881	29.6361	170	0.00880911	95.5463	25.267	192	3.8759e-05	10445,2370324,7650600	XM_001713766.1,XM_001713765.1,XM_001713700.1		100130224	169216136,169216134,169216132	XM_001713766.1,XM_001713765.1,XM_001713700.1
MAGEC1	85.3616	17.0804	262	0.990016	84.3851	17.6615	244	0.999103	86.3565	18.0725	246	0.947353	84.0004	16.8399	246	0.999931	10446,2060270,5890553,7650731	NM_005462.3,XM_001126506.1		9947	58530875,113430630	NM_005462.3,XM_001126506.1
LOC728477	93.3013	21.1787	72	0.0160408	93.1478	17.7276	63	0.011869	87.2951	14.7515	65	0.69526	91.5897	19.5584	75	0.0673667	10450	XR_015442.2		728477	169209343	XR_015442.2
BEND7	142.102	46.5412	164	1.27475e-32	170.082	76.1786	165	1.12529e-29	116.955	40.3177	156	7.14993e-16	128.106	45.5632	177	6.06811e-24	10451,580279,2850673	NM_001100912.1,NM_152751.2		222389	155029543,155029541	NM_001100912.1,NM_152751.2
EAPP	641.423	164.587	62	1.85925e-35	933.16	221.253	61	5.42175e-38	519.783	123.731	62	2.40253e-36	578.565	196.915	68	6.40525e-31	10452	NM_018453.3		55837	117938267	NM_018453.3
PDIA6	462.354	82.1865	64	2.29458e-44	483.21	93.7201	73	4.13998e-48	270.497	75.504	55	1.13698e-24	430.128	221.125	65	4.4014e-19	10463	NM_005742.2		10130	38679894	NM_005742.2
GTF2IP1	333.767	110.23	119	4.0326e-48	352.721	120.261	119	1.49642e-47	634.177	459.625	115	5.94118e-24	717.6	451.255	125	2.56685e-31	10470,6380286	NR_002206.1		2970	57163721	NR_002206.1
NFATC3	100.235	26.6913	312	3.40664e-15	101.05	31.2139	301	1.62078e-12	96.9444	23.7118	329	6.20371e-11	99.4428	31.6882	308	7.44639e-10	10474,50747,2260255,3140386,6510647	NM_173165.1,NM_173164.1,NM_004555.2,NM_173163.1		4775	27886560,27886558,27886542,27886554	NM_173165.1,NM_173164.1,NM_004555.2,NM_173163.1
VPS13B	88.9952	19.0684	353	0.129005	91.8885	20.052	337	0.000197488	90.7726	18.9181	350	0.00645274	91.1513	20.8647	348	0.00414431	10482,1340398,2120368,3190113,3840411,5570280	NM_015243.2,NM_181661.2,NM_017890.3,NM_152564.3		157680	35493724,119874214,35493712,35493700	NM_015243.2,NM_181661.2,NM_017890.3,NM_152564.3
CYP2B6	82.7745	15.8794	114	0.999536	87.0264	19.1149	132	0.713079	88.473	19.2632	115	0.447579	89.5882	21.6644	134	0.225523	10484,3710497	NM_000767.4		1555	20522261	NM_000767.4
SLC25A25	235.466	285.986	248	1.04748e-14	305.117	423.665	225	2.32952e-13	331.679	410.003	248	2.73361e-18	265.987	309.621	229	3.56367e-16	10487,1070661,2370273,4730538	NM_052901.2,NM_001006641.1,NM_001006642.1		114789	56699400,56699402,56699406	NM_052901.2,NM_001006641.1,NM_001006642.1
C1orf99	89.4562	21.8851	138	0.193985	86.3217	14.292	116	0.890549	86.1647	18.065	134	0.906233	87.7347	19.0032	118	0.598314	10500,5560242	NM_001012274.1		339476	59676580	NM_001012274.1
FGFBP2	83.9857	17.1333	59	0.95526	82.9106	18.0544	62	0.984316	79.7657	14.3268	55	0.999973	86.3626	17.9856	57	0.774467	10504	NM_031950.2		83888	31543022	NM_031950.2
HBS1L	87.3744	19.0191	132	0.610561	90.3254	18.4276	129	0.0744606	86.2784	19.5095	107	0.848835	88.2056	17.6995	122	0.491635	10520,5390209	NM_006620.2		10767	24431963	NM_006620.2
LOC100128139	88.8554	18.9608	150	0.256986	87.4377	17.0565	150	0.64718	87.0982	20.8538	115	0.719885	86.8645	18.0773	129	0.793152	10524,5910040	XM_001719779.1,XM_001714998.1		100128139	169213615,169213829	XM_001719779.1,XM_001714998.1
SOHLH2	189.987	85.3403	138	1.17457e-28	177.802	76.5526	109	1.84267e-22	92.2084	16.9929	121	0.00573339	89.0634	18.2725	152	0.274573	10528,2900240	NM_017826.1		54937	8923418	NM_017826.1
RBMY1E	85.5628	18.2876	142	0.929711	83.5889	13.5343	117	0.999658	88.1063	20.5805	133	0.528769	84.7505	16.293	123	0.98913	10538,5670521	NM_001006118.2		378950	56090526	NM_001006118.2
SDK1	88.4168	20.7482	133	0.374843	88.3619	18.3398	122	0.40608	100.291	24.303	127	6.81911e-08	98.7836	26.3479	124	8.34715e-06	10541,6550619	NM_001079653.1,NM_152744.3		221935	119220549,119220551	NM_001079653.1,NM_152744.3
PNCK	117.45	23.7698	70	4.12225e-16	103.45	20.529	83	5.75585e-10	94.3249	20.3038	69	0.00761648	92.0968	14.1851	64	0.0153386	10543	NM_001039582.1		139728	88759330	NM_001039582.1
RPS24	7341.19	6340.38	115	7.18121e-23	7049.33	6499.38	157	4.31175e-28	6862.06	5246.26	131	6.52167e-30	7142.29	5975.61	127	4.55484e-26	10546,830066	NM_001026.3,NM_033022.2		6229	71490412,71490413	NM_001026.3,NM_033022.2
C14orf102	206.805	68.6343	121	2.01404e-38	234.749	92.2379	125	3.06831e-36	265.53	103.925	120	1.67963e-37	262.623	113.561	133	5.303e-37	10551,2680164	NM_017970.2,NM_199043.1		55051	39932582,39932580	NM_017970.2,NM_199043.1
LOC100128190	82.0512	19.8233	44	0.970306	92.5579	20.3644	55	0.0502059	87.4904	15.3641	66	0.652398	83.513	14.9406	63	0.991913	10553	XR_037566.1		100128190	169217343	XR_037566.1
LOC100131009	102.362	30.5874	101	3.14728e-06	103.066	34.2684	123	1.58672e-06	98.5042	29.1563	98	0.000370098	100.898	27.604	103	4.47726e-06	10554,2470138	XM_001714966.1,XM_001716640.1		100131009	169164531,169164921	XM_001714966.1,XM_001716640.1
GLT8D2	89.9281	20.8561	59	0.222709	85.9949	15.7186	78	0.863926	91.367	17.3904	69	0.069843	106.041	31.2483	61	1.79448e-05	10561	NM_031302.3		83468	142380771	NM_031302.3
LOC100134360	85.9728	15.3222	61	0.827356	89.665	17.3596	65	0.216674	88.4336	20.7656	64	0.469724	91.7811	20.4868	81	0.0585292	10564	XM_001717847.1		100134360	169208825	XM_001717847.1
TAS2R40	90.3361	19.4947	67	0.149464	92.5822	19.0823	72	0.0219696	86.0828	17.5639	73	0.850515	88.7178	19.3401	60	0.413894	10576	NM_176882.1		259286	28882032	NM_176882.1
CASC2	97.422	27.5789	163	8.56621e-06	96.5847	22.0895	199	5.92235e-08	89.8734	20.6102	192	0.136531	86.6346	17.2432	195	0.892065	10577,2970327,5960187	XR_017868.1,XR_041333.1,XR_017869.1		255082	113421622,169188847,113421623	XR_017868.1,XR_041333.1,XR_017869.1
EFCAB4A	559.747	138.927	63	2.99026e-36	506.705	66.3021	74	4.26255e-61	247.789	50.837	56	1.18565e-30	228.856	76.9417	58	2.69475e-20	10592	NM_173584.3		283229	150170652	NM_173584.3
REEP3	191.214	39.9971	73	4.27514e-34	220.407	46.7637	65	9.00632e-33	115.406	32.2965	59	1.16851e-08	167.567	57.6576	65	7.30313e-17	10593	NM_001001330.1		221035	47679088	NM_001001330.1
PECI	1267.57	1041.21	185	2.96801e-35	1313.07	1143.65	200	2.76013e-35	605.451	419.904	177	1.49276e-37	578.736	403.937	196	1.16042e-40	10594,6200133,6860091	NM_006117.2,NM_206836.1		10455	45643118,45643120	NM_006117.2,NM_206836.1
RGS12	105.183	36.3938	376	9.98963e-19	111.791	56.7244	387	1.1806e-15	111.331	47.9329	370	8.33426e-19	102.48	35.0929	383	9.22424e-15	10598,380020,870184,2060593,4070215,5560672	NM_198227.1,NM_198230.1,NM_198587.1,NM_198432.1,NM_002926.3,NM_198229.2		6002	38327598,38327602,38327608,38327606,108773791,108773790	NM_198227.1,NM_198230.1,NM_198587.1,NM_198432.1,NM_002926.3,NM_198229.2
ZNF251	97.681	23.6717	113	1.16523e-05	95.3816	16.4496	109	3.8498e-06	97.3638	20.4527	114	2.87581e-06	101.292	26.9107	134	4.88132e-08	10601,60575	XM_937814.2,NM_138367.1		90987	113420567,153792406	XM_937814.2,NM_138367.1
ZNF365	102.176	39.0437	218	7.96983e-08	123.463	61.0093	251	6.55268e-18	86.8665	19.0194	228	0.860261	97.6448	35.0596	269	6.93567e-06	10605,2120519,3930563,4180301	NM_199452.2,NM_199451.2,NM_199450.2,NM_014951.2		22891	148596969,148596945,148596918,148596971	NM_199452.2,NM_199451.2,NM_199450.2,NM_014951.2
BTBD3	162.167	61.8785	182	2.24566e-37	172.465	68.3113	187	8.9018e-40	150.966	53.5506	191	6.49388e-38	205.823	162.013	186	4.01883e-19	10608,4900687,6020653	NM_014962.2,NM_181443.1		22903	31317210,31317208	NM_014962.2,NM_181443.1
RBM17	244.714	38.9002	69	2.59912e-44	182.804	63.1784	77	1.30722e-21	675.29	135.183	56	6.92277e-38	576.457	146.551	57	1.67954e-32	10612	NM_032905.3		84991	40255242	NM_032905.3
LOC339524	90.0226	19.4366	65	0.184599	90.7743	18.2957	50	0.141656	88.1939	17.7136	47	0.506377	88.2643	16.4979	65	0.482078	10615	NM_207357.1		339524	46409345	NM_207357.1
TRNAU1AP	114.696	22.5922	120	6.10222e-25	110.687	24.466	122	1.93279e-18	104.125	22.262	108	1.51374e-11	102.939	19.7766	103	8.44266e-12	10626,2060180	NR_003109.1		54952	111154072	NR_003109.1
IL21R	95.0749	22.6832	242	6.88485e-07	99.0969	27.6497	262	1.93058e-10	92.4858	21.6976	228	0.00174286	94.8145	25.4818	260	1.86059e-05	10630,1570392,2000474,7330242	NM_181078.1,NM_181079.1,NM_021798.2		50615	31083173,31083179,31083186	NM_181078.1,NM_181079.1,NM_021798.2
SYNE2	106.367	43.5436	324	1.13616e-13	102.187	39.5267	301	7.5403e-10	106.461	39.0991	298	1.06229e-14	98.0599	32.4419	283	2.80244e-07	10634,160121,2320274,4250504,6020026	NM_015180.4,NM_182910.2,NM_182914.1,NM_182913.2		23224	118918402,118918398,33624878,118918401	NM_015180.4,NM_182910.2,NM_182914.1,NM_182913.2
RASSF4	91.8807	19.1586	110	0.0146325	89.7738	18.0582	145	0.115387	82.9967	14.6751	118	0.99991	90.9628	20.9445	154	0.0503654	10639,540564	NM_032023.3		83937	30474868	NM_032023.3
FAM187B	88.3977	20.1962	124	0.379819	93.9633	22.9618	130	0.00174767	91.5728	20.7859	130	0.0348967	86.7728	17.1365	125	0.818025	10646,430193	NM_152481.1		148109	22749004	NM_152481.1
MIR1-2	81.8169	15.3849	73	0.999339	86.568	16.9693	78	0.765193	85.3269	17.6125	82	0.930451	88.2486	19.8363	72	0.48697	10647	NR_029662.1		406905	262205216	NR_029662.1
PCDHA9	89.3142	17.659	161	0.146175	87.5392	18.0738	167	0.619393	94.1866	19.78	163	8.96561e-05	92.2202	20.0784	202	0.00234164	10670,1850411,5360608	NM_014005.3		9752	14717405	NM_014005.3
GPR173	85.4773	18.6452	174	0.951529	84.1146	17.2085	206	0.999213	84.4863	17.5455	174	0.997258	84.6428	16.1815	173	0.997628	10671,2320706,6220703	NM_018969.3		54328	34147565	NM_018969.3
PEX5L	92.8394	19.4267	109	0.00421706	92.931	17.7809	107	0.00237224	88.8775	16.9561	121	0.339154	92.5295	19.4844	122	0.00750829	10672,4560068	NM_016559.1		51555	7706670	NM_016559.1
PLXNB2	234.857	153.865	134	7.20743e-21	232.19	147.349	134	1.50451e-21	266.824	201.611	115	2.04437e-16	216.527	142.524	127	2.35914e-18	10673,1820168	NM_012401.2		23654	149363635	NM_012401.2
OR8H2	85.8989	18.1168	113	0.871216	89.3246	19.7824	122	0.22505	85.3443	18.1822	103	0.944956	89.1519	18.1633	124	0.274842	10674,6290750	NM_001005200.1		390151	52353291	NM_001005200.1
MIR101-2	89.6946	25.1692	50	0.302486	83.9302	14.2096	39	0.957824	87.5382	16.3461	43	0.609399	90.199	18.88	37	0.259005	10678	NR_029836.1		406894	262206081	NR_029836.1
LOC100131164	91.2146	20.4797	139	0.0272289	85.3557	18.3814	127	0.94371	91.3253	20.9932	120	0.0549641	88.3254	21.3705	125	0.468093	10681,460328	XM_001721919.1,XM_001724319.1		100131164	169211316,169211832	XM_001721919.1,XM_001724319.1
PC	106.84	29.7451	235	1.78431e-19	105.632	31.9259	229	2.95117e-15	172.748	104.608	254	8.16545e-30	123.306	52.9322	250	7.21478e-22	10682,3990088,5490196,5890435	NM_001040716.1,NM_022172.1,NM_022172.2,NM_000920.2		5091	106049527,11761614,106049291,11761622	NM_001040716.1,NM_022172.1,NM_022172.2,NM_000920.2
ANTXR2	99.483	11.3259	43	1.71764e-08	125.975	26.7789	53	1.64982e-14	315.415	45.9344	48	3.30695e-35	1238.61	1243.38	55	3.45282e-09	10685	NM_058172.3		118429	68342041	NM_058172.3
LOC100133845	90.8801	18.2555	69	0.0857741	89.5069	17.0843	71	0.225101	93.5539	20.4813	60	0.0244879	94.4594	22.0149	79	0.00658867	10687	XR_037605.1		100133845	169209018	XR_037605.1
GALK2	180.877	106.2	225	6.41838e-30	231.173	152.556	203	6.17196e-30	138.758	57.024	189	7.80203e-26	207.163	109.167	186	1.05659e-33	10692,4070706,5670121	NM_002044.2,NM_001001556.1		2585	48527955,48527956	NM_002044.2,NM_001001556.1
ASTN2	130.315	39.8899	164	4.89974e-29	135.407	41.4693	208	6.79241e-40	145.908	63.2289	165	1.01058e-23	128.326	47.7803	185	1.66872e-23	10703,3120132,4010358	NM_198186.2,NM_198188.1,NM_198187.2		23245	46488916,38016948,46488918	NM_198186.2,NM_198188.1,NM_198187.2
FAM90A2P	93.8603	21.152	307	5.48615e-07	96.8202	20.9444	320	2.39796e-13	90.5811	19.0331	286	0.0193206	87.9451	17.7103	286	0.585347	10709,2490121,4830243,6960390,7510193	XR_015341.1		389630	113419904	XR_015341.1
C17orf37	154.86	37.4227	47	2.01599e-16	176.53	41.0227	53	1.05988e-21	146.569	42.4826	40	5.924e-11	134.59	25.5792	48	5.98755e-17	10717	NM_032339.3		84299	42822890	NM_032339.3
T	82.9929	15.7546	116	0.999374	86.3727	15.713	116	0.860988	86.078	17.0122	122	0.917725	85.7062	19.4418	125	0.920368	10719,940703	NM_003181.2		6862	19743811	NM_003181.2
CENPV	208.74	98.2523	145	4.67702e-31	169.957	66.004	134	3.59168e-29	1580.43	791.792	141	2.18344e-48	952.713	911.275	131	3.00843e-20	10722,1030026	NM_181716.2		201161	56118233	NM_181716.2
TMEM59	4035.93	658.998	51	2.35562e-41	5653.8	750.401	77	1.03636e-68	3843.15	500.032	64	1.22424e-57	4432.34	823.03	62	9.26057e-47	10725	NM_004872.3		9528	27545320	NM_004872.3
RHOXF2	81.5862	14.1885	54	0.998956	87.1311	19.7181	48	0.614652	83.3213	16.3042	51	0.981832	84.2438	17.5196	55	0.948811	10730	NM_032498.1		84528	14249118	NM_032498.1
VRK3	206.629	106.288	168	1.26394e-31	212.551	120.431	185	2.65359e-31	155.845	65.9871	163	1.90187e-27	216.246	156.795	183	2.38557e-22	10731,1410598,3290576	NM_001025778.1,NM_016440.3		51231	71164887,71164885	NM_001025778.1,NM_016440.3
LOC645687	89.024	16.7599	70	0.278541	87.3329	20.4164	64	0.597482	83.2729	12.8862	61	0.998058	89.485	18.4113	55	0.299634	10735	XM_933056.1		645687	89037353	XM_933056.1
PCDHA7	84.1406	17.2966	176	0.997414	86.6232	21.3475	154	0.78154	88.3045	18.3266	172	0.480365	89.1556	23.4227	157	0.299947	10743,1820615,5860397	NM_018910.2,NM_031852.1		56141	14165417,14165418	NM_018910.2,NM_031852.1
TXNDC11	171.678	46.9395	62	4.1587e-21	193.102	46.7525	74	9.27923e-31	218.667	68.5803	63	9.72098e-23	173.933	58.5488	72	8.64533e-20	10746	NM_015914.5		51061	54633316	NM_015914.5
DOCK2	99.873	24.1491	74	2.75392e-05	97.5374	24.4607	45	0.00594613	111.353	20.379	58	3.01601e-12	114.572	31.166	73	2.02049e-10	10747	NM_004946.1		1794	31377467	NM_004946.1
ARFIP1	277.162	205.423	196	3.06692e-28	340.294	261.92	193	1.37373e-29	229.545	157.767	176	1.48129e-24	231.171	153.409	179	2.3265e-26	10753,2060630,4220484	NM_001025593.1,NM_001025595.1		27236	71040091,71040093	NM_001025593.1,NM_001025595.1
LRRC2	84.4071	15.5153	136	0.994456	83.9099	12.722	124	0.999717	91.5451	19.722	123	0.0327324	86.7411	19.3302	138	0.806599	10754,2650519	NM_024512.2		79442	14719432	NM_024512.2
LOC100129571	88.5809	17.9036	125	0.322647	92.4863	22.5086	141	0.00927722	91.6322	21.771	124	0.0425717	91.7671	19.9256	110	0.0306828	10762,2490326	XM_001715992.1,XM_001715275.1		100129571	169167855,169167669	XM_001715992.1,XM_001715275.1
SHANK3	159.556	30.4861	128	3.9807e-54	185.374	34.3576	147	3.16789e-72	131.364	27.5165	124	2.15161e-35	118.491	26.4465	143	4.4398e-28	10767,1170301	NM_001080420.1		85358	122937240	NM_001080420.1
LARGE	97.6657	22.585	198	2.56919e-09	94.1425	20.0378	183	2.4208e-05	99.6788	22.0201	166	1.66727e-10	110.018	41.1978	182	1.02573e-11	10768,4570242,6220471	NM_004737.3,NM_133642.2		9215	59853527,59853581	NM_004737.3,NM_133642.2
LOC100128653	90.4616	16.1296	116	0.0416612	93.8793	24.3803	133	0.00298334	93.694	20.0307	97	0.00431456	91.346	22.3564	109	0.070761	20008,20592	XM_001721042.1		100128653	169172107	XM_001721042.1
CARS	281.534	190.081	121	1.08483e-20	403.316	246.418	116	2.06538e-26	252.606	168.3	111	4.21919e-18	273.45	175.409	111	5.00925e-20	20010,7000682	NM_001014438.1		833	62240993	NM_001014438.1
LOC648823	87.0032	17.4222	41	0.620053	94.2107	26.2032	57	0.0387234	86.847	21.0325	48	0.675169	92.0345	18.5882	57	0.0612747	20014	XM_943477.1		648823	88959107	XM_943477.1
LOC650128	115.914	21.5132	37	1.00597e-09	110.843	22.0029	48	2.01166e-09	139.717	26.1034	57	1.96602e-21	125.71	28.8258	59	1.53269e-14	20017	XM_945833.1		650128	89040939	XM_945833.1
RBMY1F	87.0463	19.5787	58	0.620741	77.1166	10.3151	46	1	80.9668	11.2238	39	0.999875	84.5416	18.8655	54	0.918285	20020	NM_152585.1		159163	34303936	NM_152585.1
RPS15	7286.56	6628.53	115	1.98601e-21	7225.27	6698.76	106	2.04719e-19	8762.13	7746.91	100	1.37045e-19	6292.04	6592.07	113	1.60737e-17	20021,6290609	NM_001018.3		6209	71284430	NM_001018.3
SRF	703.466	119.119	72	1.81031e-53	579.326	99.6907	82	4.17079e-59	677.698	157.286	68	1.13602e-41	737.064	158.788	70	2.70801e-45	20022	NM_003131.2		6722	61743976	NM_003131.2
LOC342531	89.0427	19.0541	138	0.230337	88.9153	25.2516	158	0.318744	84.6934	16.1752	132	0.993373	86.6926	20.599	139	0.800365	20025,5690746	XM_001718416.1,XM_001715697.1		342531	169211647,169210866	XM_001718416.1,XM_001715697.1
LOC644452	94.9472	21.2628	53	0.00924508	87.7377	15.0882	51	0.542747	94.6173	21.3516	61	0.0115016	93.5167	21.5316	56	0.0343518	20026	XM_927592.1		644452	89035718	XM_927592.1
SLITRK3	143.163	26.9639	59	6.1976e-23	146.279	46.2245	51	2.38312e-12	92.426	19.8298	44	0.0841688	87.8564	19.3584	70	0.55399	20037	NM_014926.2		22865	40217819	NM_014926.2
LOC653100	102.467	18.9939	78	1.00051e-09	98.9971	21.1908	69	2.58146e-05	106.477	24.5386	62	1.03424e-07	94.068	15.1456	60	0.00190467	20039	XM_371901.2		653100	89024898	XM_371901.2
PSEN2	305.132	163.809	136	5.43338e-32	287.456	145.717	136	3.41913e-33	224.042	73.7048	118	6.86793e-40	247.434	134.646	123	2.30139e-25	20040,4040605	NM_000447.1,NM_012486.1		5664	4506164,7108359	NM_000447.1,NM_012486.1
LOC644743	392.168	311.552	123	7.13941e-20	373.365	265.136	146	2.02443e-26	254.748	189.608	130	4.09568e-18	431.609	426.801	129	6.0416e-16	20044,7650221	XR_016703.1		644743	113408554	XR_016703.1
LOC646644	86.3186	17.772	118	0.822623	89.2633	20.4536	144	0.224202	82.1483	15.1698	110	0.999973	91.4086	22.7378	137	0.0491658	20047,2760246	XM_938653.3		646644	169164848	XM_938653.3
HIST2H2BF	170.586	34.5626	62	1.95665e-27	294.389	68.3471	67	2.18758e-35	96.5027	21.7331	55	0.00335141	98.5801	20.27	63	6.68407e-05	20048	NM_001024599.2		440689	84992988	NM_001024599.2
ATG10	229.706	95.1539	132	1.51602e-35	217.259	78.2975	124	2.10672e-37	136.796	41.2049	124	1.92613e-25	153.335	60.2086	134	1.44563e-24	20050,5340603	NM_031482.3		83734	33589825	NM_031482.3
TPT1	12733.7	6578	95	8.37471e-34	12895.2	6421.93	79	2.21385e-29	10106	6526.07	99	5.74275e-28	12321.4	5970.19	88	2.28628e-33	20056,2360594	NM_003295.1,NM_003295.2		7178	4507668,141801911	NM_003295.1,NM_003295.2
ARNTL	109.577	31.9476	116	1.76233e-11	132.245	51.6653	141	7.52636e-19	103.323	28.6154	125	1.67899e-08	104.095	27.1369	127	4.90686e-10	20064,7150519	NM_001030273.1,NM_001030272.1		406	71852581,71852579	NM_001030273.1,NM_001030272.1
OGDH	124.702	56.2535	179	7.2467e-16	118.152	50.8662	187	3.25189e-14	179.505	131.115	190	2.59202e-18	114.703	45.1714	214	9.30629e-16	20066,2230356,5090189	NM_001003941.1,NM_002541.2		4967	51873037,51873035	NM_001003941.1,NM_002541.2
OTUD1	131.869	35.0772	126	6.9635e-28	304.713	179.601	138	6.00181e-29	108.521	23.1125	128	7.69328e-18	126.374	42.5554	141	4.32575e-20	20068,7200561	XM_939698.1,XM_001134465.1		220213	89031819,113421900	XM_939698.1,XM_001134465.1
C21orf136	92.3633	19.6939	83	0.0198385	89.7431	15.0381	111	0.108308	91.1047	20.9318	118	0.0697964	93.6302	20.2489	107	0.00316521	20070,1070291	XM_001722584.1		100126693	169215324	XM_001722584.1
NDUFAF3	3121.63	3460.66	203	3.33155e-27	1786.87	2635.35	153	1.7099e-13	1347.05	1684.84	173	1.13913e-18	1270.3	1683.88	170	8.81798e-17	20075,1300025,4570091	NM_199074.1,NM_199073.1,NM_199069.1		25915	41327786,41327784,41327780	NM_199074.1,NM_199073.1,NM_199069.1
LOC643696	89.2155	20.129	124	0.22449	84.0831	13.9009	118	0.998482	88.0811	18.4867	104	0.533818	90.4453	21.1755	132	0.110075	20079,1510242	XM_928707.1,XM_001714093.1		643696	89038526,169208455	XM_928707.1,XM_001714093.1
GABARAPL2	1122.89	867.799	114	7.02039e-24	1677.42	1247.57	100	6.87058e-23	1239.53	909.319	113	1.89378e-25	1488.77	1095.41	112	1.55554e-25	20091,3120520	NM_007285.6		11345	27374999	NM_007285.6
MIR766	88.2104	20.7334	66	0.44269	86.9483	15.599	58	0.689204	87.0976	15.57	62	0.716255	87.8719	20.816	70	0.547781	20095	NR_030413.1		768218	262205131	NR_030413.1
ADAMTS6	89.7728	15.892	67	0.161914	92.6936	24.5318	67	0.0598114	85.4779	19.9099	45	0.820946	90.6023	18.1125	60	0.151604	20100	NM_197941.2		11174	64276807	NM_197941.2
CREB3L2	350.999	82.7766	78	1.66311e-42	360.296	52.211	75	6.13397e-56	1063.86	249.336	62	3.43958e-39	899.018	267.965	58	7.17924e-31	20110	NM_194071.2		64764	56550066	NM_194071.2
PANX3	85.3861	13.9888	64	0.917103	86.2249	20.046	79	0.778577	90.4026	18.9255	76	0.160887	85.2145	15.5802	70	0.941385	20112	NM_052959.2		116337	39995066	NM_052959.2
STATH	87.1461	18.3272	122	0.661708	88.274	17.2426	118	0.423318	89.9185	21.4312	115	0.200969	88.4083	18.6961	145	0.439702	20113,4010382	NM_001009181.1,NM_003154.2		6779	57164945,57164944	NM_001009181.1,NM_003154.2
C6orf155	97.5947	24.4722	63	0.00121123	95.7711	24.1388	69	0.0045545	98.0838	21.16	54	0.000608311	90.4554	18.7581	70	0.156189	20121	NM_024882.1		79940	13376326	NM_024882.1
LOC390551	91.7712	12.2829	45	0.0187872	105.161	23.6606	51	1.92932e-06	89.8914	18.3143	56	0.250886	87.8229	15.0211	42	0.55942	20128	XM_372556.3		390551	89038728	XM_372556.3
CD52	97.9931	23.4822	65	0.000447988	91.4216	21.2009	88	0.0650828	102.476	26.0477	63	2.69455e-05	89.6289	19.9224	74	0.265772	20129	NM_001803.2		1043	68342029	NM_001803.2
C17orf65	97.2864	21.0814	76	0.000102579	92.4215	20.8356	59	0.0530276	100.339	17.7781	63	5.56264e-07	104.915	31.8932	62	5.55435e-05	20131	NM_178542.3		339201	58218965	NM_178542.3
HIST1H2AL	88.4507	14.1326	52	0.378597	94.2796	19.221	62	0.00607368	94.3452	21.2808	62	0.0137177	92.4212	22.8247	93	0.0380382	20136	NM_003511.2		8332	15718717	NM_003511.2
LOC100130351	89.7621	16.1644	75	0.153608	90.8879	20.3135	68	0.120017	96.2247	24.1886	50	0.0118479	92.8988	20.3365	54	0.0468205	20138	XM_001715577.1		100130351	169170141	XM_001715577.1
SLC6A17	95.4539	17.8109	58	0.000959817	92.5366	20.1216	60	0.0419189	116.84	23.0189	62	2.03073e-14	100.211	17.0057	52	2.49756e-06	20139	NM_001010898.1		388662	58219013	NM_001010898.1
ARPC5	2700.09	502.184	78	5.0706e-58	2238.53	433.954	52	4.50645e-38	1157.45	215.376	85	1.8144e-61	1225.97	198.013	59	1.24319e-46	20142	NM_005717.2		10092	23238212	NM_005717.2
RAPGEF5	149.73	30.2527	70	7.63251e-27	146.91	29.2462	57	7.41741e-22	334.234	62.1425	59	1.22013e-37	352.833	78.8324	73	1.93565e-41	20148	NM_012294.3		9771	119392076	NM_012294.3
GABRA2	85.7849	13.7315	53	0.859384	90.6938	21.8321	63	0.162702	82.0521	17.0475	56	0.995552	87.3911	16.8313	61	0.640693	20152	NM_000807.1		2555	4557600	NM_000807.1
AFAP1L1	90.2968	17.5781	46	0.174331	91.5257	18.4287	50	0.0892242	86.8921	14.8929	53	0.742668	90.5083	18.5994	52	0.184774	20154	NM_152406.1		134265	55742688	NM_152406.1
SDHAF2	1117.09	155.85	67	1.12053e-56	1068.8	180.652	88	7.45811e-67	922.571	243.524	81	1.82574e-46	1152.38	214.654	92	2.29395e-66	20156	NM_017841.1		54949	8923449	NM_017841.1
FOXP1	122.969	37.3513	257	1.74981e-37	131.565	50.1082	242	1.01365e-31	136.737	45.8219	230	1.18038e-39	134.452	56.6116	233	5.58702e-28	20162,2760224,6100220,7510019	NM_032682.4,NM_001012505.1		27086	60498985,60498986	NM_032682.4,NM_001012505.1
YIPF1	475.892	171.7	109	1.00295e-44	490.145	166.028	110	6.63635e-48	408.355	140.821	118	1.5807e-48	470.827	183.552	104	9.26912e-40	20164,1400133	NM_018982.3		54432	40538797	NM_018982.3
OPN5	89.7186	21.1883	124	0.163088	90.6033	18.201	131	0.0500731	91.9639	20.204	129	0.0191455	87.9825	17.5722	141	0.550737	20167,5260170	NM_001030051.1,NM_181744.2		221391	71999145,71999144	NM_001030051.1,NM_181744.2
FLJ22536	86.6136	16.997	54	0.70091	86.6849	15.757	67	0.745715	92.5446	20.4465	60	0.054046	94.6571	19.9805	83	0.00204129	20168	NR_015410.1		401237	212275242	NR_015410.1
ZNF385A	97.2693	21.8604	63	0.000553082	106.13	25.1074	64	1.22116e-07	117.078	23.9369	63	4.0565e-14	94.0616	17.3492	67	0.00357131	20170	NM_015481.1		25946	24308078	NM_015481.1
F11	95.5412	25.937	132	0.000434139	88.0292	15.41	134	0.481104	86.4453	16.9239	117	0.872156	89.6304	19.4526	137	0.191208	20180,4480114	NM_000128.3		2160	116805318	NM_000128.3
LOC728607	98.1634	19.0507	73	7.9967e-06	101.714	18.2802	65	3.98156e-08	98.8076	18.6821	63	1.58398e-05	112.29	30.6876	71	3.03816e-09	20189	XM_001724763.1		728607	169167031	XM_001724763.1
DHX35	164.098	26.1282	49	1.23519e-25	162.923	38.6183	46	2.43394e-17	177.684	31.6299	51	5.25923e-26	173.269	34.9062	52	1.34049e-23	20192	NM_021931.2		60625	20544128	NM_021931.2
SUV39H1	441.992	118.68	58	1.46861e-30	216.784	48.4796	73	7.48233e-35	309.54	59.205	71	2.2292e-43	237.522	74.0601	70	1.72931e-26	20195	NM_003173.2		6839	112382253	NM_003173.2
LOC652252	89.2469	20.6154	55	0.307621	87.9791	21.3674	60	0.498085	89.3358	18.6236	67	0.315258	86.8413	19.9205	64	0.702392	20196	XM_941660.1		652252	89062566	XM_941660.1
FUBP1	121.624	27.718	42	4.57112e-10	109.626	18.2216	52	9.36757e-12	145.693	34.0367	52	5.20419e-17	130.66	49.5932	54	3.05646e-08	20201	NM_003902.3		8880	62868228	NM_003902.3
LOC100129744	94.7437	24.0151	113	0.00141389	94.6597	20.0941	121	0.000187785	96.6522	23.0474	115	7.76652e-05	100.867	25.4189	126	6.40279e-08	20215,1240500	XM_001715569.1		100129744	169206502	XM_001715569.1
HIST1H1T	84.5698	13.9845	67	0.969902	84.599	19.3164	78	0.935939	81.8925	16.4734	66	0.998673	80.7142	16.3319	68	0.999822	20228	NM_005323.3		3010	20544167	NM_005323.3
REPS2	154.167	66.8487	463	3.70234e-71	178.965	97.2564	433	2.28789e-61	120.452	53.8141	442	1.56993e-31	134.575	63.7732	479	2.14e-46	20239,70612,540392,1450112,4830576,5690148,6040673	NM_004726.2,NM_001080975.1,XM_942570.1		9185	125625325,125625321,89060639	NM_004726.2,NM_001080975.1,XM_942570.1
SLC7A1	1022.71	327.931	70	2.40029e-35	1594.78	337.834	68	1.86428e-46	1056.15	254.924	70	3.21062e-43	1092.2	206.771	77	4.15984e-55	20241	NM_003045.3		6541	51173150	NM_003045.3
PRDM4	468.585	111.517	67	1.34808e-38	870.679	365.986	69	1.50591e-27	487.229	100.82	51	1.03622e-32	501.847	113.959	60	3.59115e-36	20243	NM_012406.3		11108	41349473	NM_012406.3
LILRB1	1060.17	1011.05	114	3.58668e-18	1613.27	1443.51	121	1.10547e-21	1402.47	1172.69	137	3.23643e-26	1158.12	1230.51	116	3.91336e-16	20246,6840435	NM_006669.2,NM_001081637.1		10859	19923781,126362950	NM_006669.2,NM_001081637.1
LOC645671	106.651	22.0501	44	5.73722e-07	94.8194	19.7001	49	0.00934787	93.4519	19.3872	55	0.025587	103.447	26.4075	37	0.00059851	20253	XM_928682.1		645671	88976736	XM_928682.1
LOC100129159	86.1767	17.2897	68	0.78472	85.8557	17.4632	74	0.848753	94.1416	19.9724	68	0.00873611	83.5023	13.2946	61	0.995959	20255	XM_001719666.1		100129159	169172253	XM_001719666.1
TMTC3	129.909	25.9877	117	1.13833e-34	152.635	33.5739	115	1.18203e-40	124.952	39.2314	136	1.43226e-20	138.237	55.1098	129	7.79572e-19	20273,7000286	NM_181783.2,NM_181783.1		160418	142347345,32401450	NM_181783.2,NM_181783.1
HPN	283.943	181.233	183	7.11483e-33	318.928	183.209	178	7.61022e-39	165.701	70.6736	161	1.23713e-29	154.733	80.8059	216	2.30637e-26	20274,4220670,6480066	NM_002151.1,NM_182983.1		3249	4504480,33695154	NM_002151.1,NM_182983.1
LOC142937	91.7919	17.5804	58	0.0463177	86.103	14.0828	64	0.852695	86.195	17.789	56	0.802628	87.4762	17.1046	56	0.618906	20280	XM_938400.1		142937	89031734	XM_938400.1
SEPT11	581.003	78.8254	59	1.00858e-48	473.445	105.835	74	2.22831e-44	558.503	113.34	76	1.58742e-49	487.314	159.755	64	2.86926e-29	20288	NM_018243.2		55752	38605734	NM_018243.2
MCOLN3	89.7158	16.0996	139	0.0864383	89.4014	17.1991	122	0.179592	94.053	18.1978	135	0.000151948	105.859	30.201	109	7.94546e-09	20292,6760706	NM_018298.9		55283	38570136	NM_018298.9
C4orf15	85.5899	17.0913	57	0.837648	88.8204	17.9299	56	0.361449	91.992	22.2464	69	0.0827459	87.4495	14.7091	57	0.643754	20296	NM_024511.4		79441	56711323	NM_024511.4
MIR890	91.8407	23.6589	47	0.126288	87.1941	13.6252	53	0.658934	93.9633	21.0041	53	0.0262497	95.5647	22.1177	50	0.0110799	20300	NR_030589.1		100126303	262206012	NR_030589.1
NR2C2	127.802	30.2869	117	1.33486e-27	141.69	38.0267	131	3.19982e-33	115.89	24.5793	115	2.11785e-22	133.201	40.6403	165	9.50706e-31	20301,7150382	NM_003298.3		7182	83035137	NM_003298.3
RNASE4	252.394	133.296	301	1.06284e-62	247.478	114.67	307	5.71286e-74	260.725	165.712	279	1.24421e-46	259.047	167.084	267	1.18578e-43	20324,3930372,5910382,6590041,7040333	NM_194430.1,NM_194431.1		6038	37577169,37577171	NM_194430.1,NM_194431.1
MIR937	94.2985	29.533	49	0.0662548	90.084	20.1672	54	0.221946	87.3774	21.4086	52	0.613083	88.9543	20.4809	58	0.386138	20326	NR_030633.1		100126338	262206224	NR_030633.1
LOC650314	84.8405	11.9476	62	0.973555	87.7765	17.6296	55	0.531576	76.9784	13.0015	53	1	91.1693	15.9766	52	0.0911962	20332	XM_939405.1		650314	89066235	XM_939405.1
LOC728528	84.8354	15.8246	56	0.919381	90.5887	21.2531	62	0.167642	85.1581	19.1197	61	0.893053	86.9717	18.4019	71	0.707648	20333	XM_001127670.2		728528	169161195	XM_001127670.2
NOXO1	90.6743	20.0623	184	0.0286951	93.6563	24.1544	181	0.000908372	92.8343	20.9783	202	0.00107083	97.3436	25.1506	164	3.18854e-06	20338,580270,4230047	NM_144603.2,NM_172167.1		124056	34222190,41281810	NM_144603.2,NM_172167.1
LOC642398	105	33.7962	178	9.09965e-11	103.544	30.692	148	3.12169e-09	108.403	35.661	178	1.16179e-12	101.237	29.6589	199	1.53175e-09	20343,630273,3520301	XM_926013.2,XM_930893.1		642398	113429151,89058278	XM_926013.2,XM_930893.1
TRADD	133.913	47.0475	154	1.64125e-24	122.799	42.589	185	1.30687e-22	97.0992	25.1887	166	5.64352e-06	116.355	48.9924	180	4.04621e-13	20347,2650706,7000504	NM_003789.3,NM_003789.2,NM_153425.1		8717	115387096,24234723,24234725	NM_003789.3,NM_003789.2,NM_153425.1
SNORA5B	97.3103	21.1756	41	0.00332849	99.9158	19.9111	55	2.1728e-05	104.512	25.063	43	5.67418e-05	108.944	27.098	42	6.23116e-06	20349	NR_002990.1		677795	91754171	NR_002990.1
DPY19L2P2	100.13	27.6328	106	6.50282e-06	89.8161	18.3456	118	0.138096	90.2557	19.4267	105	0.144798	88.5434	16.3317	134	0.396563	20356,3180753	NR_003561.1		349152	148368972	NR_003561.1
MEIS2	87.8489	20.2427	282	0.497343	84.7732	17.5006	270	0.998463	83.8934	17.5447	248	0.999934	97.1435	43.0175	273	0.000331841	20358,610246,620154,7510475	NM_172315.1,NM_170677.2,NM_172316.1,NM_002399.2		4212	27502380,27502379,27502382,27502374	NM_172315.1,NM_170677.2,NM_172316.1,NM_002399.2
LOC643465	85.923	19.2154	68	0.793139	88.225	14.8823	55	0.448916	83.4698	13.8714	69	0.997111	81.7455	13.2471	65	0.999886	20360	XM_926788.1		643465	88995851	XM_926788.1
MKI67	98.2929	22.1814	60	0.000280037	83.3068	14.7692	85	0.997648	133.351	44.0486	73	3.04156e-13	98.5141	19.8362	64	4.75819e-05	20364	NM_002417.3		4288	103472004	NM_002417.3
FLJ37512	92.4906	20.913	60	0.0452171	89.8608	18.6067	64	0.209318	89.0845	20.8674	60	0.376948	88.0906	15.4776	61	0.516268	20368	XM_001714522.1		643792	169184329	XM_001714522.1
CASP8	93.3196	22.3971	323	7.84065e-06	92.0184	21.4979	313	0.000492691	87.2311	19.707	327	0.820468	87.7893	18.6834	330	0.644399	20369,290592,460424,1050092,2650750	NM_033357.2,NM_033356.3,NM_001228.4,NM_033355.3,NM_001080125.1		841	73623021,122056471,122056470,122056469,122056475	NM_033357.2,NM_033356.3,NM_001228.4,NM_033355.3,NM_001080125.1
LOC732435	87.417	18.2373	122	0.60093	87.5104	17.2999	104	0.60541	87.6807	19.581	120	0.621448	83.7765	14.8628	90	0.996878	20372,1980215	XM_001718358.1,XM_001133639.2		732435	169217830,169218250	XM_001718358.1,XM_001133639.2
FLJ16779	90.9891	24.8173	74	0.139488	89.4325	21.8126	68	0.290664	87.4862	14.5729	56	0.648895	86.7574	17.4693	75	0.757108	20379	NR_024389.1		100192386	211971077	NR_024389.1
RNF157	102.117	16.3325	62	1.85813e-09	113.99	24.0923	81	1.69236e-15	132.342	25.8203	55	4.12665e-18	113.278	25.9005	81	1.53915e-13	20382	NM_052916.1		114804	58743364	NM_052916.1
LOC388327	102.414	29.628	172	5.61335e-10	108.141	30.223	188	4.9529e-17	95.5104	23.1833	174	2.7701e-05	92.1873	19.1837	178	0.00294764	20390,2190044,7550278	XM_941035.1,XM_371009.4		388327	89042271,113427246	XM_941035.1,XM_371009.4
CISD1	2140.41	430.478	152	2.95163e-106	2096.57	419.525	140	3.17494e-98	1538.19	428.214	113	1.08207e-63	2400.75	1104.45	136	1.12433e-51	20392,6220441	NM_018464.2		55847	50355973	NM_018464.2
ALOX15	223.855	89.3955	237	8.31564e-64	187.043	73.4832	224	1.62654e-52	113.931	35.2368	224	8.71713e-23	102.188	26.3192	250	1.59661e-15	20397,1230722,1450719,5220278	XM_001131480.1,NM_001140.3		246	113427235,40316936	XM_001131480.1,NM_001140.3
TOR1AIP1	595.809	128.011	136	5.30112e-85	1077.89	311.732	141	1.6607e-75	366.196	89.5957	134	1.27292e-70	327.62	96.5889	116	2.01608e-51	20403,6290524	NM_015602.2		26092	39753956	NM_015602.2
LOC645581	91.7372	20.7078	114	0.0235723	92.4819	18.31	129	0.00297504	89.6084	20.4854	101	0.251285	91.8856	26.7088	96	0.0882681	20408,1410477	XM_945008.2,XM_932981.2		645581	113422808,113422296	XM_945008.2,XM_932981.2
RNH1	276.691	105.837	136	2.94983e-44	364.381	151.769	126	5.50661e-42	261.173	93.9818	118	7.76999e-40	248.521	95.9088	127	9.15636e-39	20427,1690209	NM_203385.1		6050	42822873	NM_203385.1
ZNF692	170.344	30.4072	55	4.54663e-27	150.371	25.543	52	1.20662e-23	190.368	50.112	67	1.14073e-25	153.346	30.8939	62	1.27098e-24	20431	NM_017865.2		55657	21361765	NM_017865.2
LOC729279	1654.03	252.067	74	1.39256e-60	1662.31	202.666	64	1.49662e-58	2992.56	621.618	57	3.09215e-40	3637.51	596.429	61	4.65648e-49	20435	XR_039753.1		729279	169213739	XR_039753.1
RIPPLY2	85.44	13.0924	77	0.943834	85.9346	20.9363	91	0.821213	101.022	29.9998	113	7.44033e-06	96.866	27.055	116	0.000380592	20437,4850747	NM_001009994.1		134701	58000464	NM_001009994.1
rab1c	88.288	17.232	75	0.411505	92.0793	19.859	69	0.0450442	85.1121	16.1808	56	0.922696	84.7379	17.4274	68	0.945404	20438	XM_497021.2		389721	89029142	XM_497021.2
BHMT2	84.0711	16.1458	137	0.996388	83.4403	15.5083	121	0.999132	85.6915	17.6907	141	0.954749	88.7938	18.8745	137	0.350389	20440,4210075	NM_017614.3		23743	20544175	NM_017614.3
CHST6	83.8816	15.9639	67	0.976707	81.7457	17.2838	69	0.998042	88.2571	18.9961	53	0.496714	92.9009	20.9258	66	0.0355483	20445	NM_021615.4		4166	108936954	NM_021615.4
CEBPB	3014.49	1210.41	46	6.6465e-21	5812.02	1821.77	58	1.0237e-31	1413.57	776.002	49	2.6726e-16	2922.59	2026.87	51	8.4068e-14	20446	NM_005194.2		1051	28872795	NM_005194.2
LOC729580	310.478	68.6229	73	1.85377e-40	324.77	91.6307	60	2.7398e-28	302.021	63.2151	56	2.75429e-32	224.99	66.9424	69	1.87315e-26	20450	XM_001130700.1		729580	113428859	XM_001130700.1
MEFV	85.2148	18.9021	100	0.915846	90.5614	20.4947	113	0.0907011	87.6176	17.1129	109	0.646326	89.2875	18.1844	130	0.243094	20451,3390687	NM_000243.1		4210	4557742	NM_000243.1
TYMP	99.8391	23.0219	117	6.27046e-08	118.805	26.0031	123	1.89603e-25	92.1492	18.8089	111	0.0153329	93.4999	20.7624	120	0.00291239	20452,3130307	NM_001113756.1,NM_001113755.1		1890	166158924,166158921	NM_001113756.1,NM_001113755.1
LOC100130508	93.9133	20.3027	74	0.00608469	96.7227	20.1393	80	0.000105153	93.9097	19.441	86	0.0041323	94.9264	22.0077	75	0.00483335	20458	XM_001716255.1		100130508	169167985	XM_001716255.1
MRPL36	2858.98	446.8	49	1.75382e-40	2050.05	298.612	67	1.55837e-56	1758.67	329.817	76	9.93665e-56	1703.19	301.668	62	4.01074e-47	20465	NM_032479.2		64979	21265087	NM_032479.2
LOC100130616	85.5164	15.2366	124	0.953727	86.7214	16.6255	117	0.789702	87.1299	17.9428	115	0.744654	88.2147	18.7359	121	0.490004	20468,5700706	XM_001722963.1,XM_001722691.1		100130616	169213125,169212943	XM_001722963.1,XM_001722691.1
GRASP	88.0348	19.7011	33	0.477632	94.8913	13.7265	44	0.000858951	91.0728	17.449	53	0.121094	97.8826	25.8302	46	0.00713854	20470	NM_181711.2		160622	142351011	NM_181711.2
TBC1D19	210.141	45.7197	41	2.53359e-20	305.574	57.7132	57	2.67955e-35	147.669	29.6235	54	1.05622e-20	163.201	41.6558	40	2.81238e-14	20475	NM_018317.1		55296	8922855	NM_018317.1
HIC1	86.9772	17.8569	39	0.617819	88.8109	17.6815	60	0.356384	87.72	14.9148	52	0.597813	90.3205	18.8407	58	0.194535	20477	NM_001098202.1		3090	148237269	NM_001098202.1
LOC651314	94.0938	20.4011	78	0.00420119	86.042	13.6028	56	0.85246	89.65	19.1766	75	0.262636	89.2831	18.7523	67	0.314754	20482	XM_940449.1		651314	89066594	XM_940449.1
RNF13	195.662	95.7805	133	1.20029e-25	217.995	116.265	130	6.65373e-25	212.904	129.02	98	5.81698e-16	217.273	131.023	116	4.66913e-19	20487,7330441	NM_183381.1,NM_007282.4		11342	34577086,145309295	NM_183381.1,NM_007282.4
UBE2F	1111.79	195.019	82	3.02204e-61	1250.57	201.584	78	2.29827e-61	588.849	134.199	56	1.84518e-34	695.259	167.644	78	1.61749e-46	20491	NM_080678.1		140739	18087856	NM_080678.1
LOC649993	87.0401	16.1015	77	0.667926	91.8456	19.266	55	0.0706799	86.5691	15.9811	49	0.765331	84.965	14.3233	64	0.960791	20494	XM_939079.1		649993	89061574	XM_939079.1
BRF2	188.432	43.3924	39	2.37628e-17	250.81	53.3539	72	3.27157e-38	257.509	46.9219	57	2.688e-34	239.586	36.2352	63	1.73969e-41	20500	NM_018310.2		55290	22035561	NM_018310.2
LOC643721	93.6704	31.1557	33	0.145267	89.3991	13.8536	31	0.284563	102.484	32.3148	46	0.00225426	92.6324	18.0545	41	0.060855	20504	XM_928644.1		643721	89035695	XM_928644.1
LOC729291	99.6216	24.42	147	1.5929e-08	92.3067	18.6891	140	0.0034355	90.2637	16.4842	118	0.0923618	92.4896	19.8171	143	0.00512871	20520,3190041	XR_041492.1,XR_041493.1		729291	169204635,169204298	XR_041492.1,XR_041493.1
MASTL	129.282	46.6521	133	8.82925e-19	95.9246	21.7189	130	2.73201e-05	186.291	60.1218	136	2.55065e-40	130.648	41.3971	125	1.65528e-21	20521,580470	NM_032844.1		84930	14249561	NM_032844.1
LOC652265	99.7883	17.0122	48	6.65525e-06	93.566	17.9185	52	0.0143141	93.2813	21.7307	54	0.0469712	93.6094	18.3278	59	0.0132334	20523	XM_941677.1		652265	88955122	XM_941677.1
C2orf53	85.6124	15.7928	65	0.870011	88.8225	19.2466	57	0.369121	85.028	17.8807	70	0.930853	90.4656	17.5646	56	0.166544	20524	NM_178553.3		339779	148236530	NM_178553.3
SNORD71	97.5236	19.8034	72	4.60959e-05	87.6065	16.9748	60	0.564787	91.8193	16.2603	51	0.0610324	94.1272	21.891	60	0.0197222	20543	NR_003059.1		692111	94967020	NR_003059.1
GART	346.579	228.619	186	2.20864e-35	244.547	147.702	227	3.01923e-39	528.788	496.665	218	1.45003e-29	496.733	388.606	205	3.09337e-35	20544,3780435,3830102	NM_000819.3,NM_175085.1		2618	28416900,28416898	NM_000819.3,NM_175085.1
CLDN3	563.559	101.414	49	7.52941e-35	551.138	104.718	47	2.34717e-32	495.92	118.222	51	6.43649e-30	507.093	146.955	47	3.25129e-24	20546	NM_001306.2		1365	21536298	NM_001306.2
C1orf124	173.475	90.2109	163	8.96711e-25	190.349	97.4345	162	3.25629e-28	125.999	45.9767	171	3.64318e-21	129.737	47.3956	173	1.82849e-23	20553,1580102,4880181	NM_001010984.1,NM_032018.4		83932	58331106,58331104	NM_001010984.1,NM_032018.4
LOC644024	94.1485	19.6987	47	0.0166519	95.3492	24.7266	68	0.00821186	91.421	23.1843	57	0.152119	92.296	22.2925	59	0.0804257	20564	XM_927269.1		644024	88953814	XM_927269.1
NKX1-1	86.9896	16.1232	194	0.767848	92.4631	22.1175	184	0.00323907	91.2182	22.5552	173	0.0420885	91.8291	22.1569	180	0.014141	20575,3360435,7150441	XM_937659.2,XM_926341.1		54729	113415950,88972087	XM_937659.2,XM_926341.1
CD163	87.3215	18.2957	203	0.656502	90.4464	21.5689	186	0.0595299	87.0325	18.1091	195	0.822053	88.5831	17.9186	190	0.376332	20593,2680092,7560487	NM_203416.2,NM_203416.1,NM_004244.4		9332	134244288,44889962,134244287	NM_203416.2,NM_203416.1,NM_004244.4
OR2A9P	106.067	31.8133	107	1.97016e-08	98.3544	23.3196	122	1.39799e-06	86.3448	14.9581	110	0.905713	92.1197	22.212	118	0.0280836	20594,3610681	NR_002157.1		441295	49227711	NR_002157.1
LYZL4	81.7421	12.5402	61	0.999826	84.3466	19.5221	73	0.941077	79.6604	13.2768	47	0.999971	78.6418	11.7259	59	1	20600	NM_144634.2		131375	34222163	NM_144634.2
BIRC6	126.336	24.4876	60	4.80336e-18	131.271	29.8387	42	4.28647e-12	172.607	40.7708	47	1.01807e-18	165.869	44.6929	61	2.95625e-20	20601	NM_016252.3		57448	153792693	NM_016252.3
ZNF700	174.768	64.9044	102	1.04425e-24	203.133	77.8839	123	6.08207e-33	207.476	78.2782	103	8.66729e-29	200.098	83.2899	114	1.62518e-27	20603,670209	NM_144566.1		90592	55742735	NM_144566.1
SLC29A2	289.383	58.315	60	5.25325e-35	235.63	50.5775	72	5.61406e-37	1473.05	280.86	76	6.89567e-55	937.663	341.937	78	3.62696e-35	20609	NM_001532.2		3177	38708298	NM_001532.2
ECAT8	98.4335	17.9434	40	0.000301985	95.4508	18.8494	44	0.00585675	99.0982	22.9686	47	0.00110735	107.54	26.6337	55	7.87362e-07	20619	NM_001015890.1		91646	128485545	NM_001015890.1
C1orf194	87.8289	19.108	119	0.502717	86.2078	17.2519	153	0.894815	104.998	23.1975	142	6.70412e-15	97.8944	22.4858	135	8.09417e-07	20630,4180047	XM_059104.8,NM_001122961.1		127003	113410664,171916087	XM_059104.8,NM_001122961.1
SPG21	252.343	234.73	334	4.12868e-31	319.005	307.269	313	1.36001e-32	207.463	200.121	315	7.42079e-23	247.946	208.808	280	3.87899e-30	20632,50754,1050162,3780446,7200403	XM_945607.1,NM_016630.3,XM_945619.1,XM_945617.1		51324	89039018,42544234,89039036,89039034	XM_945607.1,NM_016630.3,XM_945619.1,XM_945617.1
SLC14A2	85.3414	23.1928	60	0.796294	83.7209	16.8402	97	0.992548	87.3508	27.1322	60	0.599224	84.9436	17.594	56	0.912204	20634	NM_007163.2		8170	21361371	NM_007163.2
LOC642149	94.1802	17.4141	53	0.00533843	90.4312	18.9263	57	0.164959	90.1073	20.1463	68	0.223285	89.3627	17.6105	62	0.298319	20639	XM_936295.1		642149	89026262	XM_936295.1
ANTXR1	122.633	34.4739	232	1.70788e-37	135.776	55.9737	268	5.27162e-34	158.384	102.808	242	3.82968e-22	204.246	194.375	254	7.44465e-19	20647,60255,3120689,5700025	NM_032208.1,NM_018153.2,NM_053034.1		84168	14149903,16933552,16933550	NM_032208.1,NM_018153.2,NM_053034.1
SIX4	225.31	43.9054	63	3.01835e-34	274.871	58.273	49	2.06991e-27	248.488	78.1027	67	7.99162e-26	906.112	844.163	73	2.31434e-12	20653	NM_017420.3		51804	142976637	NM_017420.3
ZNF613	274.333	177.903	104	1.08006e-18	279.696	201.15	129	4.3182e-20	302.891	235.964	149	1.60898e-21	296.213	235.706	132	1.71338e-18	20670,2350047	NM_024840.2		79898	21362002	NM_024840.2
PSME4	590.887	121.256	80	4.70993e-52	723.056	213.922	62	1.92248e-32	744.505	131.115	71	8.33062e-52	584.191	103.236	63	4.66242e-45	20671	NM_014614.1		23198	40788002	NM_014614.1
BSG	510.526	423.499	122	2.72426e-20	533.612	409.574	139	1.36562e-25	621.064	482.663	109	7.96595e-21	517.27	459.214	141	3.21858e-21	20673,4850372	NM_198590.1,NM_001728.2		682	38372920,38372918	NM_198590.1,NM_001728.2
LOC642072	93.0162	17.5452	68	0.00888139	87.7917	14.3168	79	0.542837	96.5786	21.7552	73	0.000813394	94.2998	21.1711	66	0.0109049	20674	XM_936152.1		642072	88998799	XM_936152.1
ERCC-00092	80.9936	13.1832	58	0.999892	79.4943	12.9831	57	0.999996	83.679	14.3013	57	0.990201	82.9962	16.2402	60	0.991717	20678					DQ459425
LOC642950	87.7366	17.3609	47	0.51633	87.1895	17.668	49	0.620068	83.8599	20.2546	53	0.938983	91.7068	18.7197	57	0.0798856	20687	XM_931187.1		642950	89028025	XM_931187.1
HINT3	453.787	440.566	183	6.8536e-23	522.571	493.958	191	7.75363e-26	274.64	269.337	165	5.30167e-16	299.028	278.032	183	4.45623e-20	20692,610576,2140279	NM_138571.3,NM_138571.4		135114	21359981,189217862	NM_138571.3,NM_138571.4
FKSG49	84.7575	17.251	67	0.925722	84.4876	13.4212	65	0.979543	87.7071	23.9845	65	0.570168	86.857	17.1599	61	0.72394	20703	XR_001516.1		400949	89036589	XR_001516.1
PDCD10	430.004	511.719	245	1.0223e-21	474.929	591.525	293	9.38642e-25	472.895	511.435	252	1.27233e-26	388.172	483.341	268	5.08761e-21	20706,4890047,6420324,6840274	NM_145859.1,NM_007217.3,NM_145860.1		11235	22538791,22538790,22538793	NM_145859.1,NM_007217.3,NM_145860.1
COMMD5	288.062	227.825	165	1.5617e-22	265.635	213.787	185	3.87922e-23	233.215	174.171	183	5.8436e-23	338.363	321.633	170	1.76564e-19	20707,3190484,5810168	NM_014066.3,NM_014066.2		28991	124487370,19923429	NM_014066.3,NM_014066.2
TEAD3	122.141	20.0057	59	2.19034e-19	137.158	35.1439	62	1.88959e-16	121.177	23.5146	56	4.97949e-15	122.095	29.0174	53	1.00072e-11	20717	NM_003214.3		7005	148277074	NM_003214.3
OR2G3	84.3647	16.1819	135	0.993021	85.298	16.7115	106	0.948119	89.8581	20.8977	126	0.192834	89.262	21.3716	121	0.288092	20719,6380730	NM_001001914.1		81469	50054448	NM_001001914.1
LOC100131897	91.7637	21.1043	101	0.0324566	88.2833	19.2116	82	0.440769	90.4074	17.1647	96	0.109354	89.3168	15.6283	72	0.268337	20722	XM_001725433.1		100131897	169168082	XM_001725433.1
LOC728690	93.9457	25.4176	59	0.0351291	88.2318	16.5213	58	0.451469	87.8901	15.7935	54	0.56348	90.0498	19.5769	46	0.259408	20730	XM_001715625.1		728690	169161489	XM_001715625.1
LOC100134700	87.1745	14.3817	38	0.61154	98.658	26.6916	61	0.00135857	90.4694	16.7542	51	0.172961	93.8911	28.9456	49	0.0865643	20735	XM_001719086.1		100134700	169170377	XM_001719086.1
LOC642017	131.833	32.2754	60	1.61374e-15	129.911	28.6969	64	9.80502e-18	134.717	26.2461	54	1.92741e-18	150.33	42.4982	52	1.01531e-14	20736	XM_936085.1		642017	88998606	XM_936085.1
LOC400236	108.133	15.9043	50	2.72413e-12	99.2367	17.4863	61	2.35481e-06	99.2867	22.6056	61	0.000161184	94.3153	17.1212	65	0.00262241	20739	XM_944198.2		400236	113424954	XM_944198.2
LOC100128519	86.9709	19.2064	129	0.695845	84.1451	16.872	106	0.989091	87.1368	17.2647	136	0.769946	88.0783	21.7656	130	0.519491	20743,2490528	XR_038928.1		100128519	169166596	XR_038928.1
LOC641765	96.37	23.3445	110	0.000107507	96.8066	23.3706	119	3.48708e-05	103.567	27.1906	130	1.15832e-09	100.29	33.7502	128	4.25179e-05	20746,540358	XM_935531.1,XM_001129421.1		641765	89027111,113418628	XM_935531.1,XM_001129421.1
LOC728558	107.369	26.0097	156	4.05101e-17	92.8574	16.7082	133	0.000492384	95.6566	18.2446	133	3.44169e-06	95.6644	20.4542	136	1.8524e-05	20747,870356	XM_001718401.1,XM_001130313.1		728558	169201695,113421685	XM_001718401.1,XM_001130313.1
STAR	85.2627	17.3253	179	0.975736	89.6437	19.8979	215	0.109335	87.8211	19.5575	171	0.608767	87.8708	18.13	212	0.595162	20750,6590615,7040224	NM_001007243.1,NM_000349.2		6770	56117847,56243550	NM_001007243.1,NM_000349.2
REP15	94.1645	25.6159	37	0.0710012	90.2872	19.9954	54	0.198843	93.3127	16.2415	38	0.0309031	100.255	24.79	46	0.000935108	20753	NM_001029874.1		387849	71274163	NM_001029874.1
CDH16	99.9648	22.9051	59	7.33704e-05	92.586	14.8253	59	0.0100229	92.3276	14.8654	53	0.0252402	99.1764	25.5154	60	0.000728929	20762	NM_004062.2		1014	16507958	NM_004062.2
LOC643391	94.0698	27.4567	42	0.0746048	86.6979	17.4776	45	0.685438	85.3292	16.0969	37	0.860173	89.2775	15.2064	49	0.306713	20767	XM_926725.1		643391	88953359	XM_926725.1
LOC389457	93.474	24.2031	56	0.0436301	89.6937	15.5779	55	0.207383	101.405	23.0204	62	1.54059e-05	100.051	25.4577	78	4.73573e-05	50021	XM_374200.3		389457	89024774	XM_374200.3
CLNK	91.0818	19.0514	59	0.0983792	83.3026	12.4551	60	0.997355	83.645	14.5439	67	0.993953	89.1406	15.9468	84	0.289849	50022	NM_052964.2		116449	193083220	NM_052964.2
TMEM65	96.9947	22.6706	42	0.0061977	98.5148	16.9695	43	0.000100004	112.647	27.9676	37	2.91455e-06	95.0261	16.8928	59	0.00143127	50037	NM_194291.1		157378	35038578	NM_194291.1
LOC341965	401.419	330.882	133	1.68146e-20	314.504	227.373	144	1.4207e-23	256.482	206.894	127	5.88096e-16	299.595	221.7	129	4.18743e-20	50039,2190474	XR_039164.1		341965	169207466	XR_039164.1
MIR491	87.3478	19.8198	69	0.581499	87.6571	19.5712	53	0.545464	85.3738	19.31	65	0.881551	88.2711	14.1827	59	0.478699	50040	NR_030166.1		574444	262205176	NR_030166.1
LOC642350	83.7362	19.2235	60	0.948174	88.3133	17.9001	40	0.451484	86.1778	16.155	54	0.823042	88.1866	23.7034	74	0.497877	50044	XM_926522.2		642350	113420590	XM_926522.2
CDIPT	197.431	124.406	134	1.07331e-18	251.214	159.397	124	2.67253e-21	206.582	137.843	121	1.81656e-16	200.911	128.578	131	3.3562e-18	50048,990161	NM_145752.1,NM_006319.3		10423	22027474,116812598	NM_145752.1,NM_006319.3
AMD1	3049.26	1402.9	128	4.19538e-49	2372.05	681.688	121	1.384e-67	3307.18	1704.57	106	7.01835e-37	2406.97	1522.23	135	3.47812e-37	50050,3870619	NM_001033059.1,NM_001634.4		262	74275347,74275345	NM_001033059.1,NM_001634.4
FOXP4	87.6165	19.1405	159	0.55855	92.4282	20.8894	155	0.00437112	93.2272	22.1277	122	0.00707887	93.4074	21.4733	141	0.00222171	50053,1400402	NM_001012426.1		116113	60498988	NM_001012426.1
MRPS18B	971.12	833.184	103	8.53269e-19	1164.65	1019.37	110	7.33228e-20	741.268	606.089	103	3.49342e-19	878.513	763.337	121	4.01674e-21	50056,5340138	NM_014046.2		28973	16554601	NM_014046.2
LOC651554	86.8712	20.836	66	0.646617	85.9722	18.5076	74	0.821212	84.5529	18.3289	54	0.927006	87.684	23.8329	50	0.557231	50059	XM_940728.1		651554	88952645	XM_940728.1
LOC642257	85.6108	19.811	63	0.81233	88.0191	16.0307	64	0.489451	82.416	15.2148	59	0.997616	85.8739	18.856	56	0.81697	50064	XM_925804.1		642257	89033725	XM_925804.1
LOC100133425	81.3196	14.0238	61	0.999705	81.8336	17.2124	67	0.997566	85.1274	16.6546	57	0.917648	87.4161	16.6191	71	0.648479	50066	XM_001718939.1		100133425	169218265	XM_001718939.1
VN1R1	102.692	28.0267	54	0.000139384	104.747	25.7776	50	1.48918e-05	95.3317	18.3509	67	0.00117991	90.9221	16.8642	53	0.120436	50068	NM_020633.2		57191	18105064	NM_020633.2
ANKRD16	228.817	112.585	169	1.13483e-36	214.752	83.9806	201	6.26081e-54	151.869	55.8602	152	1.70928e-29	155.171	69.5815	184	2.83405e-28	50070,650008,3450274	NM_019046.1,NM_001009941.1		54522	58331110,58331112	NM_019046.1,NM_001009941.1
LOC100128274	110.431	22.4602	68	3.56582e-12	128.795	27.65	54	2.22796e-15	103.232	19.8243	53	5.7386e-07	101.726	20.9375	56	5.40586e-06	50075	XM_001725558.1		100128274	169180115	XM_001725558.1
OR4D9	83.9329	19.8139	64	0.940088	79.1575	15.2441	69	0.999995	83.2302	17.0998	57	0.984334	81.9539	15.1347	53	0.997865	50079	NM_001004711.1		390199	52317246	NM_001004711.1
LOC440871	91.5005	20.9274	72	0.0712626	88.0898	21.4077	60	0.482197	88.0246	19.6705	74	0.536592	85.6604	15.598	57	0.885172	50082	XM_496558.2		440871	88953286	XM_496558.2
TCF12	197.631	92.3555	207	1.05605e-41	228.368	117.203	197	3.63975e-40	252.138	125.937	190	5.68464e-43	242.632	116.985	170	2.57354e-39	50086,4200291,6580537	NM_207037.1,NM_207038.1,NM_207040.1		6938	46370081,46370083,46370085	NM_207037.1,NM_207038.1,NM_207040.1
HCFC1R1	745.418	464.782	135	3.12245e-34	834.05	469.525	136	3.29184e-39	468.856	261.821	144	1.55435e-37	593.491	407.615	119	4.84528e-26	50088,5420347	NM_001002018.1		54985	50952467	NM_001002018.1
TEKT5	83.9418	19.5828	50	0.917161	83.2801	16.0841	55	0.982338	87.0951	15.9385	52	0.695791	95.4606	24.7747	57	0.0152271	50091	NM_144674.1		146279	21389568	NM_144674.1
LOC647211	107.28	29.6245	66	6.60203e-07	108.377	31.5964	70	4.38597e-07	99.287	18.4886	76	8.09316e-07	99.868	27.5942	75	0.000227807	50092	XR_017499.2		647211	169209930	XR_017499.2
RUNDC2B	90.5892	19.9891	67	0.1324	89.4237	16.1196	85	0.203684	91.8478	18.9179	51	0.0895106	97.4076	22.5341	76	0.000312317	50093	NM_001012391.1		400509	59933283	NM_001012391.1
FSCN2	87.7351	19.0724	99	0.521934	89.8821	19.3098	109	0.151527	91.5839	19.4305	103	0.041819	89.6387	18.4895	110	0.203907	50097,3400066	NM_001077182.1,NM_012418.1		25794	116295250,6912625	NM_001077182.1,NM_012418.1
LOC100128193	99.5961	23.7023	137	2.20868e-08	89.2664	16.624	132	0.185645	89.3902	15.7021	137	0.195972	93.8464	22.6814	156	0.00107457	50102,3440131	XM_001723087.1,XM_001720227.1		100128193	169215336,169215229	XM_001723087.1,XM_001720227.1
SLC10A7	122.778	46.5419	235	7.15903e-25	125.598	54.3203	228	1.88359e-21	100.09	24.2617	220	3.78339e-12	102.651	41.0966	232	9.876e-08	50110,610491,2690296,5700168	NM_032128.2,NM_001029998.2		84068	52856443,142377051	NM_032128.2,NM_001029998.2
LOC652448	87.5718	22.2156	58	0.536568	89.9354	19.4778	80	0.184458	89.751	18.6195	72	0.246198	87.3218	16.3764	53	0.646363	50112	XM_941893.1		652448	89071492	XM_941893.1
DNAJC9	1416.73	368.522	67	4.77387e-40	803.815	101.45	60	1.52499e-52	1305.96	401.558	66	5.56569e-35	1565.31	707.716	56	3.56372e-22	50114	NM_015190.3		23234	33667083	NM_015190.3
FAM69B	293.382	233.599	196	1.81851e-26	286.279	240.637	168	6.27967e-21	382.4	385.71	174	2.45976e-19	362.93	379.249	162	7.90221e-17	50121,3450114,4290152	XM_942503.1,XM_001130258.1		138311	89030712,113421256	XM_942503.1,XM_001130258.1
ALG14	192.964	53.8947	130	2.80719e-46	181.593	54.2358	149	1.03605e-46	207.626	62.6222	128	1.35326e-44	186.145	68.3243	146	1.90789e-37	50128,2340524	NM_144988.2		199857	41349504	NM_144988.2
FHOD1	171.403	33.4033	53	1.57765e-24	122.157	28.2327	63	3.357e-14	125.763	26.4472	60	3.29676e-16	113.571	26.0735	81	1.26546e-13	50129	NM_013241.2		29109	118572598	NM_013241.2
ALS2CR16	88.926	16.7889	60	0.30938	87.8836	16.4692	73	0.516929	87.4309	15.5699	64	0.659477	86.9524	13.5442	68	0.769471	50132	XM_001134431.1		130029	113413282	XM_001134431.1
CMTM5	87.1825	13.6785	49	0.631044	89.2184	22.6933	58	0.337976	89.8563	15.4338	41	0.252734	93.7947	16.6841	46	0.0135578	50136	NM_001037288.1		116173	82546840	NM_001037288.1
BRUNOL4	90.3134	20.7983	241	0.0333901	92.6427	21.7382	219	0.000848548	86.6025	17.3867	214	0.913945	91.2314	21.3876	271	0.00976275	50139,1940059,1990112,2320193	NM_020180.2,XM_943573.1,XM_001128998.1,XM_943559.1		56853	68303807,89047376,113427921,89047368	NM_020180.2,XM_943573.1,XM_001128998.1,XM_943559.1
LOC645231	122.827	51.2503	117	1.27164e-11	139.602	64.7313	127	1.55517e-15	243.316	153.276	124	5.77536e-21	236.019	175.161	129	4.89714e-17	50148,3060408	XR_040322.1		645231	169163573	XR_040322.1
GPR128	89.5668	16.9029	116	0.137254	88.6384	13.4093	99	0.309831	88.6438	19.173	107	0.413137	90.6917	19.3303	137	0.0649695	50162,6270612	NM_032787.1		84873	14249453	NM_032787.1
C22orf27	194.721	33.2527	66	1.72577e-36	147.694	38.7659	64	9.60648e-19	178.978	114.561	69	4.02352e-09	215.198	108.769	62	1.99199e-13	50164	XR_041215.1		150291	169215561	XR_041215.1
LOC730631	91.0753	18.5558	121	0.0289477	93.3995	23.1409	137	0.00342805	85.2534	17.6914	123	0.967816	90.8213	19.9667	114	0.0798889	50167,6510010	XM_001715137.1,XM_001723714.1		730631	169217999,169162560	XM_001715137.1,XM_001723714.1
GRHL3	90.2962	22.4903	177	0.0743527	93.062	21.3361	157	0.00162696	89.7275	19.104	178	0.149899	91.039	18.3219	213	0.0118591	50168,1470670,1820685	NM_021180.2,NM_198173.1		57822	38049006,38049008	NM_021180.2,NM_198173.1
SBDS	748.068	143.118	57	6.10217e-40	1119.65	231.389	49	7.75877e-34	592.737	155.034	54	2.29325e-30	796.967	296.086	50	2.06858e-22	50170	NM_016038.2		51119	28416939	NM_016038.2
TMEM16B	94.0326	18.1265	56	0.00671329	93.066	19.7984	70	0.0173738	93.7343	21.8081	65	0.0231635	88.1692	17.4862	61	0.500478	50176	NM_020373.1		57101	9966844	NM_020373.1
FLJ44313	87.817	16.8073	64	0.50452	84.8135	16.2257	54	0.920213	82.3907	14.6365	71	0.999369	87.2672	18.0042	47	0.633898	50180	NM_207460.1		400658	46409547	NM_207460.1
KIF25	98.6702	23.1661	119	6.67076e-07	112.776	25.9666	117	1.93241e-18	88.2248	19.6165	106	0.502233	90.0718	23.2082	105	0.201915	50181,870112	NM_005355.3,NM_030615.2		3834	154124880,154124878	NM_005355.3,NM_030615.2
CS	1956.33	1710.76	258	3.86543e-46	1881.15	1699.12	304	1.36906e-51	2759.22	2422.58	239	2.03448e-43	2280.45	2171.53	254	6.77105e-41	50187,2140408,2470187,6380333	NM_198324.1,NM_004077.2		1431	38327626,38327624	NM_198324.1,NM_004077.2
DARC	83.7136	21.2404	58	0.927692	86.7188	18.0482	55	0.694663	86.7814	21.8788	45	0.670988	83.5753	16.2695	57	0.981267	50192	NM_002036.2		2532	42822886	NM_002036.2
ZNF318	179.465	50.4069	112	1.913e-37	234.163	82.2816	123	5.04465e-40	276.418	78.1931	131	2.0255e-56	249.596	87.7352	123	1.90843e-41	50193,7050040	NM_014345.1,NM_014345.2		24149	7657183,120587018	NM_014345.1,NM_014345.2
RAB25	1899.47	339.665	58	4.49082e-44	1523.82	276.591	76	1.66851e-56	94.5512	15.8333	50	0.0034685	113.043	32.5677	72	5.21562e-09	50195	NM_020387.2		57111	116812566	NM_020387.2
FAM83B	79.8021	16.0998	71	0.999962	85.5909	15.1282	45	0.850792	86.5338	21.9449	60	0.724714	88.4398	21.9264	53	0.464747	50196	NM_001010872.1		222584	61676088	NM_001010872.1
LRRC8C	81.7795	13.8765	72	0.99979	83.8416	15.5908	80	0.98971	82.5921	15.085	62	0.997704	89.1679	20.5856	67	0.34677	50201	NM_032270.2		84230	19923728	NM_032270.2
LOC643836	101.825	20.7691	124	5.71852e-12	107.743	23.763	147	8.79906e-19	112.226	28.3543	114	2.6495e-15	101.134	24.4447	121	2.39739e-08	50202,4730400	XR_017332.1,XM_933732.1		643836	113416849,88986369	XR_017332.1,XM_933732.1
DPPA4	82.8319	15.1761	56	0.991634	82.6307	18.8912	54	0.978531	85.8041	16.246	52	0.857033	81.4669	18.7692	45	0.989536	50204	NM_018189.3		55211	144953902	NM_018189.3
C9orf38	86.6842	18.3163	59	0.685157	96.1719	19.4582	53	0.00170507	87.9831	18.1914	61	0.542938	90.6379	18.2209	57	0.155795	50209	XM_939946.1		29044	89030183	XM_939946.1
GAGE4	11052.7	1571.3	141	3.77777e-121	8638.44	1363.28	132	1.45093e-107	89.8169	19.9298	129	0.184891	89.7674	18.5587	149	0.148266	50220,1990519	NM_001474.1		2576	4503882	NM_001474.1
DFFA	238.836	109.404	178	2.73303e-43	219.596	111.377	219	1.0994e-43	180.576	73.8159	183	1.65011e-39	208.358	92.582	220	2.62684e-49	50224,2750639,4390576	NM_004401.2,NM_213566.1		1676	47132578,47132599	NM_004401.2,NM_213566.1
NDUFA3	2941.31	456.117	72	3.48693e-59	2639.09	537.879	71	3.12448e-50	3201.97	455.706	61	1.41716e-52	3268.9	972.439	73	1.09435e-40	50240	NM_004542.2		4696	142351904	NM_004542.2
KILLIN	121.418	24.6973	56	1.49339e-14	121.889	25.7094	59	9.38572e-15	114.569	24.4764	58	1.6428e-11	132.618	29.6475	84	2.1568e-23	50242	NM_001126049.1		100144748	186700630	NM_001126049.1
ZFY	141.125	40.4963	135	1.80822e-31	171.601	59.8176	147	1.2904e-36	137.256	39.0148	142	3.10278e-31	122.121	41.5293	116	7.89629e-15	50253,3370270	NM_003411.2		7544	33239439	NM_003411.2
SNAI2	113.164	24.6598	141	4.70591e-24	100.149	22.0256	155	7.06913e-11	89.8662	18.3011	101	0.186617	129.275	65.3523	138	6.6242e-12	50255,6330730	NM_003068.3		6591	24497625	NM_003068.3
GPR152	85.8507	16.4699	54	0.810531	79.9425	16.9306	63	0.99981	79.8685	13.9717	53	0.999969	93.8912	23.1484	66	0.0244955	50259	NM_206997.1		390212	46243670	NM_206997.1
FAM70A	89.2389	21.6413	133	0.229057	86.9494	15.9613	105	0.741917	93.7038	22.5891	107	0.00693706	91.7451	21.7006	120	0.0370438	50270,5220048	NM_017938.2		55026	31377736	NM_017938.2
MRFAP1L1	965.666	1044.06	162	7.96158e-21	981.343	1177.75	163	4.3768e-18	434.673	421.893	168	8.03256e-21	495.216	501.88	153	8.6074e-19	50274,5360202,7210446	NM_203462.1,NM_152301.3		114932	44921607,31559785	NM_203462.1,NM_152301.3
LAIR2	88.5414	17.5347	99	0.346125	89.9322	19.0953	104	0.148331	89.9033	24.4872	111	0.237432	93.5188	24.4023	103	0.0142357	50278,6180743	NM_002288.3,NM_021270.2		3904	32481203,32481204	NM_002288.3,NM_021270.2
SERPINA11	87.6966	18.5484	111	0.532542	89.5184	18.8823	125	0.180199	94.9067	22.4829	114	0.000994971	90.9314	16.791	90	0.0614892	50279,6180475	NM_001080451.1		256394	122937296	NM_001080451.1
C21orf77	83.6543	15.2998	57	0.978173	82.9177	11.7265	50	0.998107	83.7789	13.1604	51	0.990302	84.0511	15.5328	50	0.966585	50280	NM_018277.1		55264	8922778	NM_018277.1
EEPD1	168.835	32.2159	66	2.68401e-30	187.395	41.7261	57	3.02201e-25	94.723	18.83	56	0.00634266	114.175	36.3651	67	8.32039e-08	50286	NM_030636.2		80820	71043965	NM_030636.2
PEG3AS	89.4211	18.8553	71	0.241381	85.2663	16.3665	70	0.913762	85.9419	17.9555	91	0.886637	86.0821	18.7311	72	0.826291	50288	NR_023847.1		100169890	191961822	NR_023847.1
LOC728395	115.299	24.5631	71	2.26564e-14	114.916	20.0821	63	6.11134e-16	87.8964	18.3293	51	0.552256	85.5969	17.9383	54	0.851701	50291	XM_001126990.1		728395	113430693	XM_001126990.1
ARSH	86.5836	16.6404	69	0.733614	81.8395	14.2326	68	0.99964	114.948	25.3386	75	4.74091e-14	104.678	27.2932	71	1.41878e-06	50292	NM_001011719.1		347527	58743318	NM_001011719.1
FANK1	92.7229	16.4814	51	0.0197644	93.4613	19.3049	78	0.00704593	96.5688	23.4471	66	0.00264384	92.8056	17.6815	51	0.0336454	50296	NM_145235.3		92565	148596916	NM_145235.3
EEF1E1	1129.44	1127.43	131	1.53782e-19	1148.92	1128.36	150	1.1943e-22	327.384	275.076	136	1.30917e-18	476.497	576.765	142	1.8079e-13	50301,4850722	NM_004280.3,NM_004280.2		9521	142383866,20127469	NM_004280.3,NM_004280.2
F11R	268.233	251.926	162	1.51954e-16	230.38	197.899	167	3.99706e-17	181.359	117.691	176	1.3288e-20	293.366	404.283	178	9.0485e-11	50307,2850398,3850561	NM_016946.3,NM_144503.1,NM_144504.1		50848	21464105,21464110,21464112	NM_016946.3,NM_144503.1,NM_144504.1
DPYSL4	184.751	57.831	73	4.65348e-23	129.07	25.7416	87	7.58595e-26	453.773	89.3884	70	2.57745e-45	351.853	77.7793	80	1.40283e-45	50309	NM_006426.1		10570	11321616	NM_006426.1
KCNA6	91.9861	17.9421	60	0.0394294	90.365	19.0394	60	0.166667	93.9725	15.8391	46	0.00900849	101.656	26.6408	43	0.000938396	50315	NM_002235.2		3742	25952089	NM_002235.2
ITPRIPL1	91.6894	21.2026	169	0.00980672	91.5462	20.647	172	0.0122082	90.0344	17.993	164	0.101573	92.1132	20.6933	189	0.00483854	50324,3190403,6380156	NM_001008949.1,NM_178495.4		150771	57164959,57164961	NM_001008949.1,NM_178495.4
ZNF589	108.328	21.0952	114	2.11648e-18	114.104	23.7266	125	1.47115e-23	129.705	30.5652	122	1.18131e-29	121.357	31.0309	123	2.37046e-22	50327,840239	NM_016089.2		51385	148528983	NM_016089.2
LOC650468	87.5825	19.3581	57	0.539926	83.3606	11.3068	50	0.997029	82.0937	16.1245	68	0.998736	83.9028	15.7653	57	0.977099	50328	XM_939558.2		650468	113431172	XM_939558.2
MDFIC	94.1162	18.4047	75	0.00212291	93.1771	27.1598	74	0.0516284	90.6462	14.4728	70	0.084227	107.712	32.0936	56	1.47265e-05	50332	NM_199072.3		29969	110735446	NM_199072.3
DUSP13	91.655	20.7646	240	0.00245329	92.1301	22.1772	214	0.00331129	91.3255	20.7848	259	0.0088564	92.9106	22.9117	255	0.000559464	50333,2480523,3890328,6220279	NM_001007275.1,NM_001007271.1,NM_016364.3		51207	56117825,56117817,56237017	NM_001007275.1,NM_001007271.1,NM_016364.3
LOC644680	88.6871	14.6686	69	0.316876	87.15	16.0235	67	0.660737	84.6764	16.8086	73	0.962554	90.6675	21.9397	63	0.185172	50338	XM_932300.1		644680	89038293	XM_932300.1
SCAMP2	108.45	23.9492	65	1.20093e-09	106.747	19.5482	70	8.56557e-12	114.256	28.2278	61	5.72259e-10	106.539	19.6327	54	3.60246e-09	50341	NM_005697.3		10066	16445417	NM_005697.3
NR4A1	86.6233	17.751	162	0.807537	87.9521	19.9366	199	0.503865	86.4348	17.1798	177	0.91702	88.0406	16.9265	212	0.54477	50343,3890102,5260204	NM_002135.3,NM_173157.1,NM_173158.1		3164	27894342,27894343,27894345	NM_002135.3,NM_173157.1,NM_173158.1
ALS2CR4	750.954	200.451	60	5.73466e-34	495.349	111.837	80	7.32081e-48	696.335	194.006	48	1.89707e-26	481.961	206.811	75	8.60635e-27	50348	NM_001044385.1		65062	113205074	NM_001044385.1
LOC730058	99.5686	22.3469	72	1.55036e-05	95.6573	20.1551	55	0.00327194	94.8416	18.2279	62	0.0029626	97.9163	21.2052	70	0.000133683	50349	XM_001714306.1		730058	169209257	XM_001714306.1
LOC644569	82.9748	13.2281	61	0.997167	84.937	16.944	46	0.884012	87.7792	19.7683	57	0.568812	85.6192	16.9868	52	0.858025	50356	XM_932248.1		644569	88995891	XM_932248.1
C11orf31	108.339	18.4043	55	1.88272e-11	111.713	30.3411	60	5.10294e-08	107.629	24.903	43	3.7696e-06	107.759	26.1182	59	1.69373e-07	50360	NM_170746.2		280636	46370090	NM_170746.2
LOC92249	879.725	174.057	78	1.01498e-53	1059.01	170.523	74	6.82008e-58	335.004	96.2388	63	1.92088e-29	310.567	52.5332	75	1.63324e-49	50364	NR_015353.1		92249	168229202	NR_015353.1
DCN	84.8779	17.1257	191	0.990971	91.9894	22.1263	188	0.00683129	84.7155	15.9488	138	0.994643	84.5299	17.0698	166	0.996618	50368,5550719,7650296	NM_001920.3,NM_133503.2,NM_133505.2		1634	47419925,47419926,47419923	NM_001920.3,NM_133503.2,NM_133505.2
LOC645708	90.7688	14.385	58	0.0635185	92.297	22.1023	63	0.0625629	110.416	23.141	62	1.32857e-10	104.42	24.6561	39	0.000100317	50369	XM_933070.1		645708	88997863	XM_933070.1
RANBP6	213.369	119.509	118	5.00142e-21	289.856	233.569	142	3.3761e-19	197.312	100.645	132	2.86246e-24	170.041	94.778	138	1.08846e-18	50370,2760113	NM_012416.2		26953	52486449	NM_012416.2
PKP3	119.701	37.5872	167	1.18532e-21	108.967	27.6233	195	2.45891e-21	112.842	39.1596	150	9.03394e-13	114.717	35.3322	178	2.64174e-19	50373,2750017,3420040	XM_943689.1,NM_007183.2,XM_001129327.1		11187	89034409,53729347,113422684	XM_943689.1,NM_007183.2,XM_001129327.1
DEFB137	81.4003	14.8857	60	0.99929	85.2971	20.2093	76	0.87318	79.359	15.9372	51	0.999887	82.2272	16.6519	61	0.996435	50377	NM_001033018.1		613210	74136824	NM_001033018.1
OR2AE1	81.313	15.3161	63	0.999371	79.1196	10.1317	57	1	81.9993	17.7577	51	0.992255	85.6622	19.4856	70	0.857339	50379	NM_001005276.1		81392	52627150	NM_001005276.1
PSMC3IP	183.627	84.5981	230	2.48471e-43	122.111	35.4489	251	6.8031e-38	136.678	40.9257	255	1.18675e-50	115.123	33.8418	248	1.57048e-28	50382,3990148,4260324,5960504	NM_013290.5,NM_016556.1,NM_013290.4		29893	219555656,7706576,142358202	NM_013290.5,NM_016556.1,NM_013290.4
RAB6C	81.2497	15.9148	61	0.999001	81.6401	15.3234	66	0.999327	82.0806	20.6144	42	0.97	89.7781	21.4751	52	0.29608	50386	NM_032144.2		84084	116875762	NM_032144.2
COPB2	666.179	127.737	70	3.26627e-48	683.214	158.123	76	1.53218e-46	873.959	145.262	68	7.50689e-52	754.336	124.726	81	4.3174e-61	50397	NM_004766.1		9276	4758031	NM_004766.1
ENO2	266.684	45.586	51	1.54356e-32	387.208	88.2382	54	3.05664e-31	275.514	52.2385	67	6.71413e-40	182.564	36.4969	87	2.32324e-40	50402	NM_001975.2		2026	16507966	NM_001975.2
LOC643936	90.4554	20.2147	133	0.0693459	83.9729	16.0515	120	0.996249	88.1706	16.894	136	0.517783	82.8569	13.6122	97	0.999889	50403,2120438	XM_938111.1,XM_927194.1		643936	88998888,88990490	XM_938111.1,XM_927194.1
LOC100134560	90.8364	15.0777	52	0.0792036	100.187	22.9324	43	0.000568249	99.5207	18.8993	41	0.000226142	101.947	27.7034	41	0.00140833	50408	XM_001718995.1		100134560	169170779	XM_001718995.1
C12orf43	206.154	49.4097	147	7.68149e-63	182.638	42.4756	128	1.33367e-51	230.678	61.2266	138	1.23862e-57	197.926	48.976	125	1.13439e-50	50414,580014	NM_022895.1		64897	12597630	NM_022895.1
LOC729356	84.5218	16.035	139	0.991923	84.8401	17.499	135	0.979902	86.3224	20.8078	123	0.844769	86.0357	20.7866	113	0.861252	50424,2340044	XR_036863.1		729356	169161005	XR_036863.1
TMEM106B	207.27	71.3609	134	7.55119e-41	248.157	67.6505	129	8.11088e-55	209.641	51.2646	112	7.98262e-48	324.592	149.033	124	7.6604e-36	50427,1740154	NM_018374.2		54664	40254892	NM_018374.2
PGLYRP3	87.5929	16.2614	124	0.567156	88.7901	18.6766	124	0.312235	86.3026	16.8589	134	0.90623	91.547	23.6623	137	0.0488187	50431,6330040	NM_052891.1		114771	16418404	NM_052891.1
DNM1L	329.36	62.7121	211	1.75943e-128	284.387	64.422	213	7.61531e-110	449.84	196.824	210	2.19733e-69	353.402	157.803	180	1.70666e-54	50435,3890632,6350037	NM_012062.2,NM_012063.1		10059	16933563,6996006	NM_012062.2,NM_012063.1
ART5	82.487	18.7678	132	0.99932	83.2142	19.4079	146	0.998169	85.6215	20.7486	120	0.914692	81.8629	16.8116	154	0.999996	50437,3130239	NM_053017.2,NM_053017.3		116969	30089991,118640871	NM_053017.2,NM_053017.3
ZBTB2	105.738	21.1847	59	1.05662e-08	125.961	34.18	73	1.24548e-14	139.465	25.3384	55	3.31748e-21	144.136	37.262	72	2.50791e-20	50440	NM_020861.1		57621	24308240	NM_020861.1
LOC728163	86.6596	16.932	71	0.720552	87.0964	18.3418	59	0.641353	90.1338	19.6982	65	0.220173	81.4346	12.0773	39	0.999365	50441	XM_001715315.1		728163	169209133	XM_001715315.1
LOC728262	96.1739	24.5424	154	2.17295e-05	100.449	27.1346	119	9.41469e-07	101.17	27.7436	122	5.18282e-07	99.052	24.3036	102	8.46641e-06	50445,2070133	XM_001717356.1,XM_001127016.1		728262	169170275,113414850	XM_001717356.1,XM_001127016.1
INHBB	95.256	21.6581	62	0.00454566	101.384	25.9606	65	4.73746e-05	278.739	50.8211	53	8.5502e-33	311.568	118.911	84	1.98318e-29	50446	NM_002193.1		3625	9257224	NM_002193.1
TMEM179B	811.007	136.974	63	1.67905e-47	836.779	188.457	76	3.41725e-48	539.481	116.355	71	2.01229e-44	670.216	226.962	79	1.56878e-36	50450	NM_199337.2		374395	157311596	NM_199337.2
TTTY11	92.0902	21.3635	120	0.0157378	92.043	16.3559	96	0.00829024	94.3355	22.5043	125	0.00149883	92.7737	18.2019	130	0.00234073	50451,1500037	NR_001548.1		83866	32563550	NR_001548.1
ZNF799	94.6232	22.1807	63	0.00909678	88.4588	17.5357	62	0.412852	101.263	21.7582	84	2.18902e-07	99.812	23.025	61	0.000105115	50452	NM_001080821.1		90576	153791559	NM_001080821.1
GPAT2	83.6395	15.556	67	0.984655	89.3586	18.1924	58	0.281216	82.0492	14.282	62	0.999416	81.495	15.7507	62	0.999273	50458	NM_207328.2		150763	116812613	NM_207328.2
FAM149A	110.215	28.7106	50	6.59222e-07	121.42	29.6076	69	3.41061e-14	171.649	43.1209	48	5.67623e-18	119.065	36.6866	55	3.44693e-08	50463	NM_015398.2		25854	144922678	NM_015398.2
NFKBIZ	106.405	27.8623	125	7.05417e-12	110.901	39.7252	147	4.35799e-11	186.646	130.232	94	4.21841e-11	187.691	172.557	147	4.49173e-11	50465,2470348	NM_031419.2,NM_001005474.1		64332	53832022,53832023	NM_031419.2,NM_001005474.1
PM20D2	86.6198	20.8022	68	0.684926	84.5053	17.3747	68	0.947259	739.825	216.735	60	9.81647e-32	498.568	218.749	55	8.46976e-20	50470	NM_001010853.1		135293	58082084	NM_001010853.1
LOC728241	85.2622	13.7019	64	0.931168	89.9326	21.1417	68	0.222989	86.911	15.5807	50	0.724559	82.302	13.305	66	0.999672	50471	XM_001128352.1		728241	113413982	XM_001128352.1
GPR182	98.4038	21.0986	51	0.000394886	95.0792	20.9518	58	0.00617018	96.3634	25.3366	53	0.011726	106.606	32.1765	47	0.000143008	50474	NM_007264.3		11318	46397401	NM_007264.3
SLU7	287.3	56.8115	74	2.66286e-43	434.062	103.022	65	4.49857e-37	210.798	55.7933	52	1.22274e-21	239.39	73.103	80	9.48339e-31	50475	NM_006425.4		10569	119393888	NM_006425.4
LOC728597	86.9631	18.4897	225	0.760845	86.2321	19.2084	218	0.907461	86.4159	17.5724	187	0.920271	86.8761	19.8308	230	0.838045	50477,1070377,6330114	XM_001719791.1,XM_001127882.1		728597	169164175,113412791	XM_001719791.1,XM_001127882.1
LOC402145	94.6738	23.9289	62	0.014116	93.2657	26.0944	64	0.0546594	91.902	22.4016	59	0.106968	90.2537	17.7685	77	0.153809	50482	XM_941353.1		402145	88971252	XM_941353.1
LOC100130262	92.7656	20.2163	113	0.00548347	87.7599	17.7116	131	0.552746	87.4044	17.3101	119	0.698992	86.4226	16.3715	120	0.877501	50484,3800414	XM_001714091.1		100130262	169161001	XM_001714091.1
BUD13	192.159	43.9479	81	4.16124e-35	181.956	47.3004	87	4.36276e-32	215.057	44.8061	58	2.17195e-29	178.862	49.5344	84	1.04546e-28	50487	NM_032725.2		84811	39725657	NM_032725.2
MAML2	83.6799	15.8349	65	0.980903	92.0009	21.5277	52	0.0913231	83.7417	14.8958	63	0.9901	92.3128	17.8287	64	0.0340192	50491	NM_032427.1		84441	33286443	NM_032427.1
MYH15	85.3138	15.5783	53	0.878307	92.9087	18.4672	53	0.0284439	103.579	20.663	42	1.02711e-05	102.09	22.7564	41	0.000171427	50494	XM_938225.1		22989	88970859	XM_938225.1
MFI2	90.4429	21.8988	189	0.0522851	92.6516	20.7925	182	0.00137833	87.9125	18.0077	167	0.591312	88.0189	19.0941	178	0.542406	50497,1240435,4920575	NM_033316.3,NM_033316.2,NM_005929.4		4241	134244283,16933548,134244280	NM_033316.3,NM_033316.2,NM_005929.4
TAT	80.1563	14.4367	61	0.999947	82.4484	14.1833	83	0.999668	94.4054	28.6233	61	0.04878	86.2971	24.3809	79	0.751718	50500	NM_000353.1		6898	4507368	NM_000353.1
OR6M1	93.5463	20.2206	58	0.0179996	86.6874	13.7329	62	0.766535	92.4247	21.5434	65	0.0610338	89.6951	18.9978	68	0.255547	50504	NM_001005325.1		390261	52693922	NM_001005325.1
SULT1A1	390.531	459.598	303	8.38242e-26	440.439	514.732	297	6.68034e-27	247.239	286.275	299	1.66796e-19	252.565	266.663	311	7.72216e-24	50519,990669,1050612,6270725,7510711	NM_177534.1,NM_177536.1,NM_177530.1		6817	29540538,29540542,29540536	NM_177534.1,NM_177536.1,NM_177530.1
NECAB3	176.186	46.7382	64	6.07574e-23	147.607	30.597	51	3.91353e-19	193.672	61.885	58	5.84292e-19	161.798	48.0518	59	2.63162e-17	50521	NM_031231.3		63941	149158724	NM_031231.3
LOC642359	91.036	27.211	63	0.177552	86.7676	18.2157	57	0.689186	87.9532	17.8893	67	0.551149	83.9148	16.6019	75	0.985202	50523	XM_926102.1		642359	88954082	XM_926102.1
FEZF1	89.2108	19.5011	52	0.307414	87.5561	18.5509	67	0.571403	85.413	11.9541	59	0.962322	82.9306	18.2339	53	0.979303	50528	NM_001024613.1		389549	66912165	NM_001024613.1
MSL3	149.103	72.5432	321	1.10643e-39	146.256	64.528	339	4.23228e-46	148.732	62.5437	348	4.22744e-52	184.789	120.97	351	8.882e-40	50537,1770669,3120561,4540561,4590446	NM_078629.2,NM_006800.2,NM_078628.1,NM_078630.1		10943	212275944,17975760,17975754,17975758	NM_078629.2,NM_006800.2,NM_078628.1,NM_078630.1
PIM3	127.502	53.4882	185	1.28537e-19	147.061	76.1477	167	4.21305e-19	129.654	61.7698	221	7.54431e-20	129.718	54.8021	180	9.1653e-20	50538,2190452,4480437	XM_938171.2,NM_001001852.2		415116	113429645,52138581	XM_938171.2,NM_001001852.2
LOC388494	91.6501	18.4424	46	0.0841587	86.4476	13.8559	51	0.780963	90.8856	21.7473	55	0.185185	84.1795	15.4591	63	0.977588	50541	XM_944421.1		388494	89057084	XM_944421.1
KIAA1797	232.681	44.2574	63	2.45923e-35	186.624	23.8775	59	1.09705e-38	236.465	51.8149	70	1.91136e-35	217.344	43.8371	78	3.26603e-40	50544	NM_017794.2		54914	23510242	NM_017794.2
TTTY18	88.8977	17.8009	130	0.250177	89.5411	20.6656	129	0.194402	89.0643	18.8176	122	0.313998	88.4076	19.8987	132	0.446052	50551,1400139	NR_001550.1		252950	32563552	NR_001550.1
SIGMAR1	578.855	386.452	269	2.68631e-58	365.233	219.274	263	1.05793e-56	757.787	463.866	260	1.00245e-65	465.31	339.868	285	7.67735e-52	50553,510136,2940528,4050438	NM_005866.2,NM_147157.1		10280	22212932,22212933	NM_005866.2,NM_147157.1
LOC100132015	85.6656	14.5974	60	0.873229	95.8483	19.4419	63	0.00103246	85.143	15.1044	70	0.954209	88.3857	18.2639	56	0.465269	50554	XM_001714994.1		100132015	169216867	XM_001714994.1
LOC100128328	86.8699	20.8758	58	0.637689	83.8149	17.711	46	0.940435	90.4043	21.0162	56	0.22175	87.2948	19.6074	55	0.62924	50561	XM_001715053.1		100128328	169216358	XM_001715053.1
DOK7	92.5287	17.0051	53	0.0250588	98.8498	23.8963	48	0.00140024	100.662	22.4508	52	0.000105824	91.9923	16.7686	55	0.0485521	50563	NM_173660.3		285489	111185956	NM_173660.3
LOC729537	86.7524	17.1352	122	0.75751	85.8861	17.8381	138	0.913112	89.0958	23.5121	122	0.343546	83.2338	15.1694	124	0.999784	50576,580164	XM_001130542.2,XM_001715506.1		729537	169176428,169179983	XM_001130542.2,XM_001715506.1
WDR45	153.244	54.6857	182	3.5743e-37	152.141	50.4557	195	7.65936e-43	108.613	27.4729	189	5.32061e-20	124.831	36.4119	188	1.21592e-30	50592,510048,2650239	NM_007075.3,NM_001029896.1		11152	71483644,71483645	NM_007075.3,NM_001029896.1
CHKA	134.061	77.9211	311	1.98277e-22	187.046	171.571	316	8.10579e-22	507.859	667.542	309	1.96424e-24	482.979	613.362	306	3.97306e-25	50593,830546,3460424,5560196,6330170	XM_942105.1,XM_945708.1,NM_212469.1,XM_945706.1		1119	89034936,89034940,47078277,89034938	XM_942105.1,XM_945708.1,NM_212469.1,XM_945706.1
LOC91316	109.246	23.1224	68	5.52743e-11	134.62	37.0012	67	1.04495e-15	97.7848	19.4066	75	2.98113e-05	95.1932	26.7445	67	0.0176878	50594	NR_024448.1		91316	212720931	NR_024448.1
PIGR	90.3775	15.0345	68	0.0846095	101.459	28.5745	58	0.000338657	88.6969	19.4424	54	0.431152	84.8192	17.9226	71	0.9401	50600	NM_002644.2		5284	31377805	NM_002644.2
PURA	179.336	78.6256	105	1.76915e-21	218.561	146.418	116	1.06833e-16	167.156	70.4753	113	6.49582e-22	164.127	77.0114	151	2.66317e-24	50601,160608	NM_005859.3		5813	62530389	NM_005859.3
CRB1	91.0077	19.5178	136	0.0304791	86.6133	14.91	96	0.811423	90.2864	17.7429	105	0.119776	91.3765	22.6985	134	0.0524593	50603,6580068	NM_201253.1,NM_012076.2		23418	41327707,41327706	NM_201253.1,NM_012076.2
SORCS1	90.6746	20.8631	149	0.0499473	92.4407	21.4059	189	0.00229181	92.8023	20.9431	182	0.0018722	97.3864	28.7318	177	1.63916e-05	50605,2100706,5820673	NM_001013031.1,NM_052918.3		114815	61743974,61743972	NM_001013031.1,NM_052918.3
MTP18	354.191	378.976	190	1.41535e-18	288.701	233.951	174	7.01889e-23	278.578	270.619	210	2.30506e-20	220.042	167.259	197	1.00242e-22	50608,6450184,7400025	NM_001003704.1,NM_016498.3		51537	51243056,51243054	NM_001003704.1,NM_016498.3
KRT76	89.853	19.263	75	0.184497	85.3025	18.3939	57	0.860341	94.0714	24.3362	62	0.0319285	87.7206	18.7532	55	0.570439	50609	NM_015848.3		51350	153791669	NM_015848.3
LOC728693	4805.73	4501.78	145	2.34446e-25	4649.68	4440.4	135	4.00313e-23	5779.31	5881.44	127	3.30366e-20	6632.28	6073.55	121	3.13595e-22	50615,7650706	XR_015773.2,XR_038324.1		728693	169204450,169204980	XR_015773.2,XR_038324.1
LOC728772	102.219	32.6329	201	1.26363e-09	108.879	37.2942	173	3.36857e-12	103.935	32.3488	189	1.40217e-10	109.255	34.902	188	1.15686e-14	50619,1470747,7380243	XM_001133066.1,XM_001133074.1,XM_001133059.1		728772	113427128,113427130,113427126	XM_001133066.1,XM_001133074.1,XM_001133059.1
PLA2G3	85.2676	16.2458	51	0.868135	84.2746	17.5704	62	0.948258	80.7265	15.0006	65	0.999925	83.02	15.7387	52	0.988896	50626	NM_015715.3		50487	142976883	NM_015715.3
LOC649813	89.9984	20.8627	49	0.236417	87.3878	21.1847	68	0.588618	87.158	15.3359	68	0.717639	87.8099	17.9905	62	0.562632	50632	XM_942158.1		649813	89042814	XM_942158.1
WNT2	96.1809	22.0632	65	0.00168203	89.7948	19.2866	66	0.222086	96.8562	19.2293	58	0.000595161	97.6392	18.3123	74	1.54239e-05	50634	NM_003391.1		7472	4507926	NM_003391.1
LOC644988	241.509	59.0945	68	5.12153e-32	221.083	47.3568	74	6.88982e-37	331.608	86.0499	64	2.97335e-32	222.541	73.4695	64	3.09072e-22	50646	XR_017586.2		644988	169210845	XR_017586.2
FAM177B	110.827	26.8314	59	7.42802e-09	110.777	20.149	67	7.33182e-14	94.5055	20.4256	67	0.00724454	87.5181	15.258	62	0.631366	50647	NM_207468.2		400823	125346183	NM_207468.2
LOC729312	81.1976	14.0647	62	0.999779	83.3758	13.1473	49	0.990817	88.0519	17.1412	57	0.532056	85.6048	15.4198	50	0.877405	50669	XM_001129914.1		729312	113413209	XM_001129914.1
LOC646226	86.2308	16.8817	48	0.743865	91.4265	19.0539	57	0.0880127	88.4793	13.6811	40	0.455447	97.9598	26.068	52	0.00460816	50670	XM_929176.1		646226	88965752	XM_929176.1
DDHD2	174.631	70.8937	165	7.21253e-35	200.236	83.1322	142	4.93553e-34	175.325	68.8475	115	7.68048e-26	206.835	96.9569	160	7.43303e-34	50671,2070010	NM_015214.1		23259	54792779	NM_015214.1
GSTM1	85.7669	18.5969	187	0.935124	88.7844	19.5739	193	0.281368	89.8964	19.5128	166	0.137611	113.914	94.6147	179	0.000178715	50672,3610139,6400392	NM_000561.2		2944	23065543	NM_000561.2
LOC644126	95.0307	24.6036	57	0.0157693	87.5874	18.6405	56	0.560069	97.1333	22.661	54	0.00282937	84.53	15.6606	64	0.966118	50674	XM_932008.1		644126	88954212	XM_932008.1
PDE9A	180.387	157.265	229	8.56819e-17	195.968	172.551	248	7.64668e-20	448.333	503.785	256	5.04039e-25	482.848	626.829	257	1.09743e-20	50678,830563,1470431,2260528	NM_001001584.1,NM_001001567.1,NM_001001582.1,NM_001001570.1		5152	48762751,48762717,48762747,48762723	NM_001001584.1,NM_001001567.1,NM_001001582.1,NM_001001570.1
MTHFSD	100.671	19.1251	61	1.10169e-06	98.8653	18.2049	68	2.80265e-06	90.4402	16.2359	57	0.15504	93.964	20.3756	58	0.0173428	50681	NM_022764.2		64779	116875837	NM_022764.2
VWA1	110.43	34.9153	215	2.48421e-18	106.511	31.1264	220	1.68698e-16	193.174	129.846	228	5.71928e-27	120.439	42.9582	235	6.81754e-25	50682,840131,2100717,3830100	NM_199121.1,NM_022834.3		64856	40068486,40068484	NM_199121.1,NM_022834.3
LOC645733	134.388	27.7137	57	2.10624e-18	134.14	30.0407	60	1.24627e-17	80.7082	12.9675	61	0.999986	96.4377	19.2693	43	0.00372805	50685	XM_001130623.1		645733	113413225	XM_001130623.1
C7orf28B	558.614	281.589	200	5.29496e-60	540.428	275.442	178	1.30657e-52	224.427	127.868	194	5.03615e-34	253.096	166.817	186	1.31968e-29	50689,3310136,6760670	NM_198097.1,NM_198097.2,XM_001126212.1		221960	37674288,141802123,113418939	NM_198097.1,NM_198097.2,XM_001126212.1
RAB43	101.962	23.5459	173	1.77158e-13	105.695	31.3534	226	1.36081e-15	93.1183	22.5536	170	0.00269532	94.8506	23.7767	199	5.28102e-05	50692,3780408,6200484	NM_198490.1		339122	50234888	NM_198490.1
LOC100134071	81.8035	15.0312	63	0.998867	89.7573	21.8447	58	0.267472	85.3303	17.4778	78	0.926714	84.5112	17.0573	51	0.934038	50703	XM_001716210.1		100134071	169163720	XM_001716210.1
CD40LG	82.1534	19.5568	72	0.991959	83.3778	14.7881	62	0.991205	83.101	16.2041	61	0.99187	82.7045	19.9945	66	0.985048	50706	NM_000074.2		959	58331233	NM_000074.2
TTC23L	98.981	21.4151	47	0.000430601	94.3108	19.0767	63	0.00526076	94.433	23.5753	60	0.0231527	90.5641	17.3945	62	0.141755	50709	NM_144725.3		153657	116089275	NM_144725.3
TTYH1	100.856	20.7206	129	3.30352e-11	93.6329	21.0865	115	0.00238082	83.3701	14.3077	107	0.999671	92.332	23.8395	104	0.0391504	50719,3170047	NM_020659.2,NM_001005367.1		57348	53831987,53831988	NM_020659.2,NM_001005367.1
TCOF1	85.4066	17.8448	234	0.980724	84.6355	17.3997	247	0.998505	86.5294	18.1321	258	0.933425	83.8909	17.3225	249	0.999935	50722,3130435,5360754,7380487	NM_001008657.1,NM_000356.2,NM_001008656.1		6949	57164978,57164974,57164976	NM_001008657.1,NM_000356.2,NM_001008656.1
LCE1B	93.1467	18.6744	80	0.00653771	94.1214	19.0074	62	0.00667725	89.3502	18.4493	58	0.323697	86.3381	16.4064	62	0.808658	50725	NM_178349.1		353132	30387655	NM_178349.1
NDRG4	90.3454	19.4888	225	0.0278639	92.8267	21.0931	269	0.000100108	90.1428	18.8798	274	0.048325	90.9764	19.0348	256	0.0097495	50731,1440253,2100433,7330739	NM_020465.2,NM_022910.1		65009	50233802,13430863	NM_020465.2,NM_022910.1
ADCY7	114.535	31.8103	38	4.13192e-06	114.535	27.4502	41	1.24761e-07	110.755	19.6323	37	1.75801e-08	134.536	40.2783	49	9.011e-11	50735	NM_001114.3		113	115298680	NM_001114.3
PLA2R1	88.9525	20.0887	128	0.26645	87.4541	18.5762	125	0.620537	87.3387	20.3864	120	0.684408	87.5289	18.0362	109	0.644577	50739,6380494	NM_001007267.1		22925	55953105	NM_001007267.1
C14orf184	89.0805	14.9826	41	0.29973	94.5306	23.6873	75	0.00948119	93.145	20.1827	55	0.0384768	86.604	16.9812	52	0.745579	50743	NM_001080113.2		650662	142353873	NM_001080113.2
HSD11B1	82.3545	15.0844	187	0.999999	82.4431	16.4966	208	0.999999	88.7631	20.7933	178	0.367903	85.2143	17.2116	186	0.989764	50746,5810132,6220133	NM_005525.2,NM_181755.1		3290	32455237,32455238	NM_005525.2,NM_181755.1
LOC732043	85.9817	17.302	121	0.879859	89.2686	21.5541	106	0.267739	115.776	35.716	116	1.11434e-13	105.73	28.3171	112	8.87798e-10	50750,6380630	XR_037773.1,XR_015695.2		732043	169163040,169164661	XR_037773.1,XR_015695.2
LOC643261	83.3572	14.4291	42	0.974611	82.9572	17.2367	53	0.980338	89.2332	15.8257	55	0.321145	82.8018	14.2296	57	0.996916	50762	XM_926621.1		643261	89058154	XM_926621.1
GLIS1	90.9462	21.0814	55	0.139866	88.7581	18.8166	69	0.363907	87.8111	16.1399	64	0.582882	88.3458	18.2231	62	0.470198	50767	NM_147193.1		148979	22218342	NM_147193.1
LOC650227	95.014	25.0295	37	0.0449475	98.168	27.3571	54	0.00417947	107.384	25.0148	43	5.00466e-06	97.6645	21.2987	50	0.00138925	50768	XM_939321.1		650227	89066205	XM_939321.1
LOC642521	91.2034	20.2135	59	0.103338	86.8725	17.4103	48	0.667156	91.1081	21.4418	63	0.145995	86.1519	15.7057	62	0.842161	60008	XM_926017.1		642521	89031514	XM_926017.1
FAM84B	633.839	140.889	68	1.38533e-42	691.38	174.991	76	6.97963e-44	823.316	182.462	79	1.76331e-50	1212.08	846.589	71	1.53732e-17	60014	NM_174911.3		157638	40255195	NM_174911.3
T1560	88.26	19.3854	67	0.430082	91.3773	26.3427	64	0.152162	85.5879	17.6544	60	0.874792	80.8702	15.081	49	0.999291	60017	NM_199048.1		387335	76362821	NM_199048.1
LOC643807	90.5575	21.5081	50	0.188173	84.2442	16.3015	60	0.958792	88.9134	19.8821	62	0.394683	88.6737	17.4748	70	0.405498	60020	XM_931822.1		643807	88953373	XM_931822.1
LOC642372	82.2107	12.5198	53	0.999045	91.107	23.204	49	0.174123	89.4508	19.5297	51	0.32942	88.4275	19.4804	52	0.462514	60021	XM_930758.1		642372	88973790	XM_930758.1
C3orf39	191.318	35.5637	55	1.58105e-28	201.045	45.765	60	2.71664e-27	176.183	43.3953	59	1.11711e-22	192.259	91.734	57	4.55986e-12	60022	NM_032806.4		84892	40255248	NM_032806.4
LOC100134058	87.9331	19.4157	67	0.484561	91.4554	15.5026	41	0.0787693	85.1129	16.3172	60	0.928043	88.7912	23.313	61	0.41821	60026	XM_001715583.1		100134058	169205052	XM_001715583.1
TMED7	905.464	282.185	134	4.67026e-67	1094.59	307.653	130	2.84275e-71	722.12	199.334	122	1.28436e-65	606.448	195.403	133	4.45005e-62	60037,6560162	NM_181836.3		51014	40255262	NM_181836.3
SLC30A2	85.1231	16.9864	128	0.963441	80.7845	12.1785	110	1	91.6876	20.442	134	0.026497	86.0961	15.3374	142	0.945059	60039,6020739	NM_001004434.1,NM_032513.3		7780	52352804,52352806	NM_001004434.1,NM_032513.3
C15orf21	128.908	42.7509	261	3.49839e-39	119.256	38.9254	233	2.70486e-27	96.4265	24.9472	245	2.92797e-07	97.1611	24.0321	256	3.84351e-09	60040,270672,1980743,5340041	NM_001005267.1,NM_173609.2,NR_022014.1		283651	52630330,52630327,183979971	NM_001005267.1,NM_173609.2,NR_022014.1
C21orf51	246.988	102.821	163	2.57018e-45	262.813	107.717	196	5.22038e-57	236.192	94.8724	161	3.72401e-45	232.735	93.0461	183	7.29424e-51	60041,3440021,4570603	NM_001042401.1,NM_058182.2		54065	109134352,21361810	NM_001042401.1,NM_058182.2
BICD1	104.893	21.684	135	4.57061e-16	104.402	24.9986	136	1.58058e-12	113.376	23.0396	103	1.72978e-19	113.415	32.7615	134	1.6255e-15	60048,6220767	NM_001714.2,NM_001003398.1		636	51039801,51093829	NM_001714.2,NM_001003398.1
GTF2IRD2P	115.115	35.0123	113	1.46895e-13	129.401	57.1561	119	7.80481e-13	98.2335	21.0044	119	4.46811e-07	108.071	41.1812	121	2.50826e-07	60050,6770201	NR_002164.1		401375	51241786	NR_002164.1
RPL11	13802.8	2445.95	104	3.71059e-80	13706.6	2323.38	85	2.49574e-67	14877.3	2250.81	90	1.62014e-75	14498.4	2396.95	84	1.93073e-67	60053,1070475	NM_000975.2		6135	15431289	NM_000975.2
KIAA1432	95.9215	25.9867	63	0.008195	98.1769	25.24	61	0.0012409	87.7992	15.5203	52	0.579841	93.413	21.1351	69	0.021678	60059	NM_020829.1		57589	75832028	NM_020829.1
ZNF136	100.718	26.2064	222	2.36044e-12	103.996	39.3431	237	8.54691e-10	122.792	52.9722	240	1.61921e-20	123.417	44.4047	217	4.40576e-25	60064,2100544,3450053,4860768	XM_001126650.1,XM_936978.1		7695	113428479,89057194	XM_001126650.1,XM_936978.1
LOC100131811	85.9569	15.5097	98	0.883582	87.652	17.8283	97	0.568548	88.19	20.6326	92	0.508399	88.5106	18.6621	113	0.423777	60068,5670204	XM_001717001.1,XM_001716962.1		100131811	169167240,169166932	XM_001717001.1,XM_001716962.1
LPGAT1	128.917	43.9642	128	2.01746e-19	131.164	42.9753	120	3.58527e-20	106.52	32.0593	116	6.03006e-09	119.712	46.2559	112	3.52631e-11	60070,4640347	NM_014873.1		9926	7661995	NM_014873.1
NRN1L	86.6681	17.418	49	0.680127	91.5567	21.9114	61	0.102857	87.6846	18.8505	67	0.594089	85.439	22.6732	76	0.851492	60072	NM_198443.1		123904	38348201	NM_198443.1
DNAJB1	391.7	101.351	69	3.35878e-36	1040.92	802.934	57	1.04466e-12	675.994	211.318	48	2.98955e-24	1288.84	861.194	57	3.45246e-15	60079	NM_006145.1		3337	5453689	NM_006145.1
RP13-360B22.2	104.966	23.7696	69	4.54869e-08	91.8267	23.4292	68	0.0894719	92.3817	17.7323	53	0.0474403	89.349	16.3752	64	0.283827	60086	NM_032227.1		84187	14149929	NM_032227.1
POTEA	87.0525	20.151	183	0.701025	83.6645	15.9956	154	0.999455	85.3929	18.0053	158	0.97531	87.5927	17.8113	180	0.668044	60091,2100414,6380561	NM_001005365.2,NM_001002920.1		340441	53828702,50897293	NM_001005365.2,NM_001002920.1
PUS1	355.024	285.632	152	9.11314e-23	233.995	168.84	185	1.74272e-24	500.821	449.877	165	6.67e-24	513.068	472.51	173	2.66002e-24	60092,1090669,6100735	NM_001002019.1,NM_025215.4		80324	70166598,70166644	NM_001002019.1,NM_025215.4
NCALD	88.0887	20.5136	172	0.437241	86.3123	19.4577	179	0.871006	168.563	79.1028	194	6.23842e-32	153.893	78.6141	204	1.5374e-25	60093,520553,6860521	NM_032041.1,NM_001040626.1,NM_032041.2		83988	14042973,98985786,98985777	NM_032041.1,NM_001040626.1,NM_032041.2
CCPG1	157.413	64.0003	120	2.60819e-22	325.699	225.444	119	2.68188e-21	118.11	34.6238	113	1.35346e-15	257.699	306.635	118	1.10119e-08	60095,6220674	NM_020739.2		9236	75677573	NM_020739.2
MAPKAP1	273.157	74.3433	180	3.16605e-79	278.706	86.676	145	1.51328e-57	260.587	103.701	186	1.3862e-55	244.637	105.396	158	5.44978e-42	60102,1660280,7210020	NM_001006618.1,NM_001006617.1		79109	56788400,56788406	NM_001006618.1,NM_001006617.1
IFT80	104.383	30.1999	111	3.72169e-08	102.921	27.6826	115	3.15069e-08	100.264	27.8682	105	1.2107e-05	113.308	33.6439	111	1.3375e-12	60113,730064	NM_020800.1		57560	46409656	NM_020800.1
ABCC3	94.2081	20.2306	130	0.000238855	94.1636	18.4686	133	8.68216e-05	115.322	29.0882	105	3.5819e-16	314.237	440.277	160	5.06731e-10	60114,270615	NM_020038.1,NM_003786.2		8714	9955973,9955969	NM_020038.1,NM_003786.2
CTSB	212.949	82.559	109	3.41765e-30	238.876	110.914	112	1.87445e-27	182.138	83.2511	144	1.0905e-27	291.371	200.96	103	1.07133e-17	60121,240309	NM_001908.3,NM_147780.2		1508	66346646,66346647	NM_001908.3,NM_147780.2
PTDSS1	773.243	150.479	80	4.22951e-55	538.644	105.556	58	8.57819e-39	1723.26	254.618	49	3.43887e-41	1369.31	200.357	66	5.87575e-55	60128	NM_014754.1		9791	7662646	NM_014754.1
RBL1	97.1015	21.7781	120	4.25713e-06	94.6469	24.7863	130	0.00130171	103.92	31.9026	126	9.51601e-08	96.793	26.4916	127	0.000181562	60131,2900132	NM_183404.1,NM_002895.2		5933	34577076,34577078	NM_183404.1,NM_002895.2
DCBLD2	92.2526	18.4186	116	0.00562385	90.4419	21.1518	107	0.11453	96.2472	17.6269	108	3.61624e-06	899.06	1525.63	118	3.24913e-08	60132,830661	NM_080927.3		131566	54792128	NM_080927.3
CPVL	82.5535	16.6827	125	0.999716	85.3308	18.0993	125	0.946677	88.3953	18.5872	117	0.463077	317.941	352.816	131	5.65641e-12	60136,3870324	NM_031311.3,NM_019029.2		54504	83641873,83641875	NM_031311.3,NM_019029.2
CTH	173.157	70.6395	193	8.57838e-40	172.917	66.5933	199	7.70162e-44	110.701	23.8623	189	4.25738e-28	124.598	43.0634	190	2.59387e-24	60138,1470576,6220504	NM_153742.3,NM_001902.4		1491	34328938,34328937	NM_153742.3,NM_001902.4
BOLA2	918.25	1198.58	369	1.44595e-33	742.767	896.121	385	6.09447e-38	1346.6	1625.61	358	1.13825e-38	958.949	1099.38	368	4.28759e-41	60148,1740681,1740717,4860543,6370468,6380367	NM_001031827.1		552900	73622129	NM_001031827.1
AARSD1	438.16	78.0194	51	2.5891e-35	445.364	103.768	58	8.35787e-34	278.84	59.8196	48	9.33401e-27	284.456	92.653	55	4.29539e-22	60154	NM_025267.2		80755	34147388	NM_025267.2
LOC650755	89.2029	16.7894	53	0.278816	93.5813	20.7876	59	0.0212688	95.2657	19.1382	57	0.00377648	98.6288	19.823	63	4.57458e-05	60161	XM_939838.1		650755	89034954	XM_939838.1
LOC100133629	84.6099	16.4019	44	0.900727	83.2738	16.2426	65	0.988426	86.5298	18.3735	60	0.762381	93.8266	19.7103	76	0.0073163	60162	XM_001719853.1		100133629	169203261	XM_001719853.1
SNX26	286.388	69.7695	60	1.79532e-30	218.267	40.0542	67	2.47999e-37	311.504	102.789	69	6.27396e-28	218.938	101.991	64	2.30433e-15	60167	NM_052948.2		115703	23510412	NM_052948.2
LOC653483	86.2905	15.3719	119	0.862794	85.0615	16.8597	122	0.970063	84.645	16.9282	106	0.984278	85.8153	21.0355	116	0.884727	60176,5860703	XM_942095.2,XM_927614.1		653483	113418297,88998592	XM_942095.2,XM_927614.1
UBE2V2	849.361	820.735	116	1.32554e-17	805.895	794.362	139	5.11958e-20	1069.9	1011.84	142	1.83574e-22	956.152	888.388	140	2.2191e-22	60180,5340050	NM_003350.2		7336	12025664	NM_003350.2
LOC644058	81.3117	13.4857	68	0.999916	81.9307	16.4761	61	0.997079	82.6455	17.7451	57	0.989546	86.1871	16.4251	60	0.823242	60181	XM_943592.2		644058	113417891	XM_943592.2
NDN	1667.21	241.601	54	1.11998e-45	1167.16	271.985	49	1.56963e-31	403.253	90.1148	52	9.31499e-31	347.691	196.692	56	4.39197e-14	60184	NM_002487.2		4692	10800414	NM_002487.2
CXCL6	87.7626	19.1316	101	0.516331	86.3285	15.8053	124	0.874076	87.194	18.711	117	0.725579	119.514	42.2858	142	1.84157e-15	60192,6620487	NM_002993.2		6372	52851409	NM_002993.2
WDR17	86.9232	19.4642	201	0.747228	86.7655	18.7069	165	0.794046	84.8192	17.0011	191	0.996918	87.2785	18.4375	207	0.756222	60193,2810168,3850348	NM_181265.2,NM_170710.3		116966	55743148,55925652	NM_181265.2,NM_170710.3
LOC100131961	92.7812	23.2245	79	0.0312597	87.7091	16.1358	80	0.556339	93.5589	26.4033	54	0.0722437	90.4697	22.6319	77	0.18803	60195	XR_036983.1		100131961	169162019	XR_036983.1
GCSH	392.473	512.012	168	5.31814e-13	401.654	452.706	203	2.60866e-19	250.979	261.724	169	5.91471e-14	238.015	237.676	186	1.68871e-15	60196,3190551,4830309	NM_004483.3		2653	49574536	NM_004483.3
RAD51AP2	82.7354	15.7686	60	0.992503	85.4446	18.1325	55	0.846316	90.424	21.3313	61	0.213185	81.2366	14.1528	65	0.9999	60201	NM_001099218.2		729475	150246532	NM_001099218.2
ELAC2	190.438	40.1163	51	4.48739e-24	179.262	34.3541	51	8.31998e-25	193.934	42.4857	56	1.02456e-25	180.005	44.0335	64	4.18374e-25	60202	NM_018127.5		60528	145553958	NM_018127.5
CYP4Z1	85.3846	18.183	315	0.991248	83.9063	16.4101	326	0.999994	85.7594	18.2776	326	0.992317	82.529	14.9338	306	1	60209,2000356,4070603,5340630,6480215	NM_178134.2,XM_945941.1		199974	31083135,88947718	NM_178134.2,XM_945941.1
CDCP1	137.35	44.4272	237	1.12303e-43	126.986	35.4524	229	1.3925e-41	129.062	46.1485	218	1.89811e-29	201.549	193.926	274	1.54882e-19	60215,150463,5260367,5960044	NM_178181.1,NM_022842.3		64866	30410802,30410804	NM_178181.1,NM_022842.3
C16orf79	118.832	28.6913	53	1.04622e-10	107.761	21.6273	58	1.78727e-09	125.628	27.2732	58	3.75584e-15	103.779	25.1198	55	1.26783e-05	60220	NM_182563.2		283870	34222374	NM_182563.2
RFXANK	345.627	163.49	186	1.64345e-52	413.481	192.046	198	2.70847e-60	194.57	70.7692	163	7.50159e-44	291.544	152.868	174	1.46114e-40	60221,1300553,6580603	NM_134440.1,NM_003721.2		8625	19924155,19924154	NM_134440.1,NM_003721.2
DRD5	89.6596	21.4426	74	0.234113	84.7675	11.9693	65	0.982359	81.7919	13.4629	52	0.99943	80.9652	13.7319	49	0.999697	60228	NM_000798.3		1816	34328907	NM_000798.3
GLIS2	93.2504	21.1245	68	0.0192766	83.169	14.5345	53	0.990007	91.0301	23.9598	60	0.185074	87.4039	14.64	60	0.656845	60239	NM_032575.2		84662	110431363	NM_032575.2
CASC4	241.722	142.862	128	2.10285e-23	337.122	242.886	155	3.12423e-26	224.08	161.354	129	5.62272e-17	246.775	165.959	152	1.94683e-23	60241,3400138	NM_138423.2,NM_177974.1		113201	29826288,29826290	NM_138423.2,NM_177974.1
C16orf52	95.5349	17.2033	44	0.00245928	98.727	19.1523	50	0.000116839	106.16	23.2236	41	7.13439e-06	121.7	44.1167	53	5.21339e-07	60243	NM_173501.1		146174	27735108	NM_173501.1
ZNF74	170.303	86.5724	179	3.74887e-27	174.41	99.7293	168	1.79961e-22	144.213	59.5371	193	1.29642e-28	163.761	78.6896	183	4.86225e-28	60246,2190736,2710093	NM_003426.2,NR_003253.1		7625	116875833,116875832	NM_003426.2,NR_003253.1
SPACA5B	82.0652	13.0699	118	0.999998	89.1208	21.947	134	0.271957	86.387	19.6554	110	0.836656	86.1885	18.2332	116	0.877773	60259,1450639	NM_001079900.1		729201	120952754	NM_001079900.1
C8ORFK29	102.076	24.6848	119	2.82223e-09	119.342	27.9387	97	4.00649e-19	101.454	18.3645	127	1.97754e-13	103.341	25.3772	118	1.07878e-09	60270,3140561	XR_017725.1,XR_015602.1		340393	113420252,113420579	XR_017725.1,XR_015602.1
KCNJ8	87.3883	17.4337	55	0.575917	95.8048	19.8818	73	0.000612021	89.3529	19.3156	67	0.318825	92.3717	21.0447	60	0.063843	60273	NM_004982.2		3764	25121968	NM_004982.2
USP45	88.6641	14.644	48	0.349473	98.9094	21.9742	65	7.96912e-05	91.7945	14.484	56	0.03581	92.7979	19.4372	57	0.0389592	60274	NM_001080481.1		85015	122937411	NM_001080481.1
SLC7A3	94.0019	25.7537	125	0.00426739	101.592	33.5283	116	1.33895e-05	96.9182	26.8434	123	0.00024278	96.4648	23.3449	113	0.000129603	60278,3870541	NM_001048164.1,NM_032803.4		84889	114326549,114326543	NM_001048164.1,NM_032803.4
LOC400581	89.8385	19.4409	71	0.194946	83.0314	17.6854	62	0.984022	86.0329	18.1802	81	0.860358	88.7057	19.5351	60	0.416605	60279	XM_928199.2		400581	113426684	XM_928199.2
AASS	115.267	21.7002	128	1.54912e-28	120.952	25.1722	108	2.06807e-25	90.2915	14.6328	107	0.0749258	94.2849	19.9879	131	0.000323063	60280,1500465	NM_005763.2		10157	13027639	NM_005763.2
CST8	81.5996	16.6796	51	0.994905	83.9876	15.891	48	0.955191	87.1178	18.5892	59	0.676924	83.5676	17.6119	60	0.976223	60288	NM_005492.2		10047	19882257	NM_005492.2
RGMB	116.146	41.0467	188	6.9951e-18	120.939	58.7418	191	2.59347e-13	171.928	93.6259	195	6.23327e-27	156.024	94.3352	191	2.59503e-19	60291,840553,5490181	NM_173670.2,NM_001012761.1		285704	61676198,61676199	NM_173670.2,NM_001012761.1
LRRC37B2	728.548	138.292	56	2.31818e-39	1015.03	213.127	66	1.8653e-44	788.867	177.342	73	3.53511e-46	737.979	189.046	73	4.07618e-42	60292	NR_015341.1		147172	167555117	NR_015341.1
CALY	83.2113	19.6761	68	0.971641	89.6358	21.8544	65	0.270124	88.7531	19.4512	62	0.417425	89.7329	20.594	65	0.271767	60301	NM_015722.3		50632	166064002	NM_015722.3
FCF1	157.533	39.7943	110	1.83709e-35	153.227	41.3772	149	1.88994e-42	116.132	29.5298	119	1.90581e-18	119.532	32.9694	115	4.75755e-18	60307,1990402	NM_015962.4		51077	74229022	NM_015962.4
ASB3	171.06	50.0216	173	6.85672e-52	190.802	63.3156	162	1.79536e-47	213.761	82.5873	186	2.01275e-50	225.198	87.2895	168	2.22704e-47	60309,2690068,5720458	NM_145863.1,NM_016115.3		51130	22208950,22208952	NM_145863.1,NM_016115.3
LOC644298	89.4676	17.8966	42	0.279623	90.3591	23.0769	46	0.242798	81.8437	15.2934	51	0.997795	87.0014	18.6971	55	0.677739	60315	XM_927472.1		644298	89057829	XM_927472.1
OCRL	321.518	113.074	139	3.86982e-52	428.268	153.588	125	3.77246e-50	511.287	155.095	134	5.8794e-64	476.014	144.092	137	1.16869e-64	60324,6560576	NM_000276.3,NM_001587.3		4952	21396493,21396492	NM_000276.3,NM_001587.3
C7orf42	262.94	42.0572	70	7.78435e-46	301.732	53.5275	69	4.94014e-44	354.666	63.3163	80	1.60486e-52	324.332	72.7674	55	7.59154e-31	60326	NM_017994.4		55069	98162825	NM_017994.4
IL34	93.6513	24.5887	55	0.0427342	85.5736	14.7689	49	0.868554	89.3539	20.1695	49	0.349878	88.7055	15.7151	54	0.402043	60328	NM_152456.1		146433	22748956	NM_152456.1
MIR7-2	87.9358	18.6541	58	0.484615	82.1056	11.5055	76	0.999984	87.9211	19.2384	65	0.552169	85.0297	17.5995	56	0.906334	60332	NR_029606.1		407044	262206202	NR_029606.1
CHRNA3	94.3254	21.5883	117	0.00076479	94.3368	20.013	101	0.000931489	94.0093	19.3718	136	0.000348128	95.2397	29.9755	122	0.00519841	60333,4280180	NM_000743.2		1136	19923121	NM_000743.2
LOC728946	89.9216	22.8737	186	0.108481	85.0824	17.7654	186	0.985778	84.7607	16.1486	177	0.997591	92.139	19.6021	201	0.00231888	60338,1170035,1580546	XM_001128870.1,XM_001128870.2		728946	113427114,169211113	XM_001128870.1,XM_001128870.2
LOC653171	358.4	50.868	26	2.3055e-20	327.503	79.0087	42	8.89095e-23	203.751	42.3412	32	2.11525e-16	298.092	120.642	34	5.62254e-12	60341	XM_926322.1		653171	88997638	XM_926322.1
LOC100133612	90.1569	17.3054	48	0.17942	89.4486	18.9578	43	0.305443	88.4174	16.9596	52	0.469339	91.9281	19.6652	59	0.0739852	60343	NR_024455.1		100133612	213021183	NR_024455.1
TMTC1	94.2196	20.6136	129	0.00030884	89.1882	18.4442	115	0.239654	89.2827	15.4716	101	0.249316	110.147	49.0997	113	2.95245e-06	60347,5310280	NM_175861.2		83857	83415183	NM_175861.2
LOC643906	85.7289	17.6278	57	0.815042	83.481	16.841	62	0.979844	83.2556	17.668	54	0.978324	83.6256	14.7467	61	0.990371	60356	XM_927171.1		643906	88995876	XM_927171.1
LOC387930	16625.1	2076.96	62	2.12442e-57	16821.4	2583.96	63	7.57847e-53	15332.8	1979.27	53	1.73846e-48	16391.7	2651.18	90	5.11367e-73	60358	XR_041075.1		387930	169206189	XR_041075.1
PSMD3	147.131	28.5686	57	1.95066e-22	144.597	35.4566	55	6.08388e-17	272.491	73.2699	56	6.17947e-26	169.589	33.3743	62	7.29254e-28	60360	NM_002809.2		5709	25777611	NM_002809.2
PCDHGB4	84.75	13.1552	62	0.965241	86.6308	18.6834	63	0.713532	89.9327	18.9224	53	0.25845	91.8127	21.9701	64	0.0949729	60364	NM_003736.2		8641	14270497	NM_003736.2
LOC646999	83.5456	12.2426	50	0.991647	93.0376	22.0341	58	0.0425599	85.669	16.9334	52	0.860049	84.5238	14.1013	62	0.97688	60368	XM_929979.2		646999	113418418	XM_929979.2
LOC440145	158.097	38.8116	128	2.24375e-42	137.699	33.8906	130	1.99368e-34	193.65	51.1168	130	8.68838e-49	174.533	51.1652	109	7.48165e-34	60369,1660181	NM_001071775.1		440145	115392147	NM_001071775.1
MPHOSPH8	241.844	54.1589	53	4.49573e-27	342.689	92.267	49	1.37416e-24	161.827	43.8955	64	1.99306e-20	209.751	53.4444	83	1.19486e-34	60370	NM_017520.2		54737	41055988	NM_017520.2
ERCC-00009	82.8256	15.879	55	0.988511	78.3609	13.3853	54	0.999999	84.1749	17.8212	70	0.969509	83.445	15.5508	74	0.994538	60372					DQ668364
SYT6	84.1054	15.5507	53	0.956763	88.724	22.9323	53	0.40541	85.3669	19.4711	45	0.835684	88.1806	23.216	56	0.49888	60373	NM_205848.2		148281	111118966	NM_205848.2
LY6H	92.171	21.1441	238	0.000912429	88.4081	18.6841	200	0.369361	90.5686	18.8568	226	0.0324315	90.9617	21.2343	199	0.0328928	60377,1980692,3990561,6180706	XM_937329.1,NM_002347.2		4062	89028951,49574518	XM_937329.1,NM_002347.2
SPAG11A	81.4302	16.6514	63	0.998335	82.4555	17.6667	62	0.991505	79.6488	14.18	62	0.999994	81.0186	14.5634	53	0.999614	60382	NM_001081552.2		653423	126032339	NM_001081552.2
URM1	1435.32	194.462	75	8.21193e-65	1212.02	209.642	71	8.00382e-54	1520.91	208.595	56	1.75686e-48	1395.26	367.52	66	4.15048e-39	60390	NM_030914.1		81605	13569869	NM_030914.1
TRK1	146.897	27.4642	72	7.92731e-29	327.114	128.07	61	1.08558e-21	165.931	31.2993	61	7.85604e-28	219.08	98.0593	66	1.59844e-16	60397	NR_001449.1		7206	32526874	NR_001449.1
KCNJ4	91.7116	21.2483	172	0.00907198	94.7891	27.7006	193	0.000384081	94.1156	21.7661	172	0.000259466	105.293	38.0185	189	1.86132e-09	60398,3370593,6590414	NM_152868.1,NM_004981.1		3761	23110983,4826797	NM_152868.1,NM_004981.1
RARS	2078.65	233.126	59	2.05128e-56	1834.02	266.267	71	8.89135e-60	1167.09	138.128	55	1.34049e-50	1251.39	251.253	76	6.39526e-53	60400	NM_002887.3		5917	40068503	NM_002887.3
LOC646734	101.505	25.7964	57	9.44249e-05	89.6486	19.4003	70	0.235395	89.9689	21.7005	43	0.301648	94.2874	22.476	59	0.0205496	60402	XM_929681.1		646734	89029216	XM_929681.1
ZFAND2B	267.126	41.4648	64	5.25303e-43	583.809	238.651	61	6.43068e-24	335.751	100.724	59	9.6838e-27	392.926	74.0925	54	2.13926e-35	60403	NM_138802.1		130617	20270356	NM_138802.1
NFRKB	109.281	22.878	46	4.62529e-08	112.805	27.6294	54	9.71226e-09	126.361	30.9265	55	7.39395e-13	105.188	23.4494	67	5.92291e-08	60408	NM_006165.2		4798	23346419	NM_006165.2
RTN4RL2	90.0458	17.7177	59	0.171719	96.4996	24.286	65	0.00308984	99.1293	25.3559	59	0.000830634	84.9021	16.3101	70	0.950829	60411	NM_178570.1		349667	30425562	NM_178570.1
NUCB2	757.892	286.361	69	8.9737e-30	1835.64	664.042	70	3.16638e-33	257.359	64.0102	57	2.01568e-27	285.41	98.3923	65	1.41404e-24	60427	NM_005013.2		4925	116063564	NM_005013.2
CRSP2	90.7577	17.8229	288	0.00300698	98.3933	29.4891	273	7.58861e-09	92.9056	18.2798	284	1.21963e-05	93.2066	19.8737	262	2.87277e-05	60435,160673,2350349,4480400,6370563	XM_942908.1,XM_942913.1,XM_942916.1,NM_004229.2,XM_942919.1		9282	89060689,89060691,89060695,28558972,89060697	XM_942908.1,XM_942913.1,XM_942916.1,NM_004229.2,XM_942919.1
PLOD1	1548.58	407.214	55	5.17756e-33	967.556	200.787	56	4.39096e-38	748.482	256.585	60	3.42935e-28	1031.95	796.003	65	3.02381e-14	60437	NM_000302.2		5351	32307143	NM_000302.2
FLJ20397	94.446	22.194	278	6.39566e-07	90.0719	19.1753	278	0.03448	88.5342	19.8443	293	0.398714	88.6007	17.3087	296	0.335739	60438,1820095,2230719,3460615,7100152	XM_935536.1,XM_935821.1,XM_935819.1,XM_935825.1,XM_935818.1		54919	89026626,89026618,89026616,89026624,89026614	XM_935536.1,XM_935821.1,XM_935819.1,XM_935825.1,XM_935818.1
LOC642772	97.5413	22.8382	51	0.00191999	89.5364	16.0878	50	0.246793	95.3651	21.4584	57	0.00754575	86.4417	15.8204	56	0.791462	60440	XM_926194.1		642772	89040348	XM_926194.1
GRIN1	99.4073	25.333	189	1.20212e-09	106.258	35.9554	187	2.92347e-11	93.3304	19.981	202	0.00018838	90.88	19.5832	194	0.0280236	60445,3130192,4220521	NM_007327.2,NM_021569.2,NM_000832.5		2902	116256347,116256334,116256348	NM_007327.2,NM_021569.2,NM_000832.5
FGF20	81.227	15.7448	128	0.999997	86.6861	18.5544	144	0.794993	86.1651	18.7079	114	0.879774	88.7868	18.2799	137	0.347446	60446,4730437	NM_019851.1		26281	9789946	NM_019851.1
LOC641815	85.0499	21.2356	74	0.868888	84.159	20.1068	69	0.939666	80.2125	12.3559	42	0.999931	85.0039	19.1031	65	0.906875	60451	XM_935719.1		641815	89027565	XM_935719.1
GAL	484.128	117.295	76	2.8635e-43	229.571	84.2565	72	7.84971e-23	419.045	150.727	77	2.88794e-31	393.352	129.186	93	6.72409e-40	60452	NM_015973.3		51083	88853582	NM_015973.3
LOC650013	88.9117	19.007	67	0.323226	83.491	14.7008	59	0.988509	89.014	19.0893	60	0.376675	87.377	20.7505	57	0.6132	60458	XM_939105.1		650013	89030282	XM_939105.1
OTUD5	117.285	25.2595	53	1.09339e-11	134.408	41.9655	44	2.07185e-09	125.734	29.2348	49	3.80752e-12	116.287	33.3907	46	4.19263e-07	60463	NM_017602.2		55593	40353201	NM_017602.2
CDAN1	965.516	1329.19	230	4.11439e-20	1036.16	1661.33	259	6.96822e-18	819.728	1281.58	238	1.39799e-16	762.778	1262.55	264	2.08899e-16	60465,510386,3940309,5910445	XM_938968.1,XM_001129302.1,NM_138477.2		146059	89038962,113425594,57222569	XM_938968.1,XM_001129302.1,NM_138477.2
STX11	80.4837	13.0652	57	0.999959	88.3616	20.7469	54	0.44455	79.9815	13.5548	60	0.999992	88.1915	21.1704	60	0.497156	60470	NM_003764.2		8676	33667037	NM_003764.2
LOC649926	90.3483	18.0418	58	0.147324	95.6283	19.7402	68	0.00105376	94.668	21.3349	70	0.00700632	89.9979	18.3315	69	0.205636	60471	XM_939005.1		649926	89047300	XM_939005.1
SBK2	85.9852	15.0175	54	0.81579	83.4101	12.5129	72	0.998547	88.9806	20.0757	71	0.377784	81.4625	16.1087	61	0.999054	60474	NM_001101401.1		646643	157676319	NM_001101401.1
LOC643226	93.1606	24.5192	113	0.0115137	89.0128	16.6097	117	0.248728	94.7693	22.1927	151	0.000205657	90.4611	22.3152	117	0.134955	60484,6590471	XM_939959.1,XM_926586.1		643226	88989579,88985495	XM_939959.1,XM_926586.1
DGCR5	85.8008	18.5374	63	0.806956	86.1238	14.4073	56	0.828306	102.705	19.5568	49	2.19505e-06	92.01	17.6351	68	0.0387267	60491	NR_002733.1		26220	84872017	NR_002733.1
LOC729384	155.235	36.2762	46	1.15678e-16	113.669	29.9811	47	2.21209e-07	89.7275	25.3727	49	0.341266	83.9755	16.8096	65	0.975724	60497	NM_001105522.1		729384	157502226	NM_001105522.1
RIOK1	164.03	71.1777	163	4.52113e-29	156.279	72.488	185	1.35783e-27	128.709	40.2532	188	1.37129e-30	147.222	65.893	208	1.05565e-28	60500,3870370,5390056	NM_031480.2,NM_153005.1		83732	23510355,23510357	NM_031480.2,NM_153005.1
CTBS	408.454	200.293	133	1.09444e-38	544.933	315.674	110	5.91324e-29	116.469	30.0589	120	1.9091e-18	150.345	54.0348	102	1.25422e-20	60504,2850184	NM_004388.1		1486	4758091	NM_004388.1
PCP4L1	86.7996	18.2694	67	0.678677	89.5483	17.3959	57	0.247685	85.1377	14.8707	62	0.946767	80.9002	13.3986	68	0.999985	60520	XM_929467.2		654790	113411507	XM_929467.2
P2RY6	91.42	20.6101	170	0.012526	88.1499	18.257	199	0.443671	91.5089	21.5442	175	0.0231496	88.2443	18.736	199	0.478321	60521,4390059,5130291	NM_176798.1,NM_176796.1,NM_004154.3		5031	29029611,29029607,29029606	NM_176798.1,NM_176796.1,NM_004154.3
DENND1A	296.19	204.282	186	7.15735e-31	253.381	169.877	179	5.57676e-28	231.317	122.225	159	7.60327e-32	205.698	138.63	181	2.5097e-23	60524,580433,1240674	NM_024820.2,NM_020946.1		57706	55749788,55749778	NM_024820.2,NM_020946.1
NAT14	251.555	38.4821	53	1.70409e-35	260.958	56.5359	74	2.64872e-39	299.92	59.1693	74	7.44172e-44	324.024	85.092	61	2.41911e-30	60537	NM_020378.2		57106	34147337	NM_020378.2
LOC100130109	89.4399	21.5314	75	0.261189	81.9768	14.8028	48	0.996314	85.7901	15.829	63	0.887399	87.5204	16.6147	62	0.620616	60538	XM_001726340.1		100130109	169213674	XM_001726340.1
NSUN5B	166.327	54.7121	147	1.04157e-37	145.008	50.9541	91	5.60891e-18	175.739	78.4396	108	6.38151e-21	151.096	76.0497	103	1.39699e-13	60544,4070367	NM_001039575.1,NM_145645.2		155400	88758569,88758568	NM_001039575.1,NM_145645.2
LOC728132	91.2028	18.7076	48	0.109758	97.5465	24.7088	65	0.00133638	80.9331	13.2533	53	0.999902	81.6712	13.5599	49	0.999217	60546	XM_001720772.1		728132	169217425	XM_001720772.1
ARHGAP8	103.035	33.4511	168	1.06274e-08	96.8469	25.0978	181	2.01872e-06	105.361	30.637	172	4.45391e-12	109.986	41.7822	169	9.48266e-11	60551,6760482,7550403	NM_181335.2,NM_001017526.1		23779	66346659,66346661	NM_181335.2,NM_001017526.1
NDFIP1	200.649	41.5769	63	8.74623e-31	246.266	48.9822	59	6.83607e-33	345.991	63.9811	68	1.18692e-43	295.997	122.514	72	4.79986e-23	60553	NM_030571.2		80762	33519472	NM_030571.2
PLXNC1	84.7963	17.4994	64	0.915404	97.1938	31.8431	65	0.0113226	89.2936	22.9967	69	0.351826	88.8068	14.597	63	0.365698	60554	NM_005761.1		10154	5032222	NM_005761.1
F2RL2	87.9383	20.9172	100	0.481496	87.7899	20.2729	92	0.533051	89.0307	21.932	107	0.3543	88.4487	16.2301	133	0.422338	60563,1980730	NM_004101.2		2151	34577053	NM_004101.2
MIR1913	87.0391	16.4936	52	0.636222	87.328	20.0151	52	0.590368	86.881	15.7264	42	0.709987	84.4779	12.3112	57	0.986209	60564	NR_031734.1		100302141	269847648	NR_031734.1
LOC642639	84.4637	17.1512	53	0.921011	90.7954	19.3528	58	0.135231	87.7697	14.0914	39	0.58115	91.8899	19.0261	50	0.0867594	60576	XM_926107.1		642639	89029277	XM_926107.1
C11orf76	86.937	15.7417	119	0.733481	89.6495	19.5365	132	0.162296	87.9454	19.2591	102	0.560237	90.4285	20.5576	113	0.123116	60593,1430373	NM_145308.2		220070	34147720	NM_145308.2
DNAJB14	190.806	99.7434	344	2.15248e-56	266.649	166.615	338	2.16835e-58	117.364	45.3988	300	1.55756e-24	137.764	66.5558	348	1.61461e-35	60594,1030411,1710240,5570626,6560474	NM_001031723.1,NM_024920.3		79982	72534739,31542690	NM_001031723.1,NM_024920.3
TMEM220	85.6	17.0861	66	0.854492	88.2971	19.9463	59	0.4495	91.8502	20.6342	56	0.0977743	92.031	22.04	60	0.0901912	60598	NM_001004313.1		388335	51972201	NM_001004313.1
VIPR2	89.1896	18.2904	58	0.288432	85.5922	14.2294	65	0.908025	95.0439	28.224	58	0.0357408	93.9354	23.0543	53	0.0373115	60600	NM_003382.3		7434	33188464	NM_003382.3
P4HA1	426.577	371.921	130	4.93053e-19	333.344	256.586	158	2.59021e-24	349.072	294.379	112	4.86808e-16	538.516	868.252	131	1.24626e-08	60601,4220731	NM_001017962.1,NM_000917.2		5033	63252887,63252885	NM_001017962.1,NM_000917.2
GLRB	84.3154	18.9164	61	0.924514	82.086	15.5611	59	0.997368	82.277	16.3345	71	0.998481	102.62	28.6801	60	0.00012396	60603	NM_000824.2		2743	24431943	NM_000824.2
LOC100133409	89.8875	21.6453	70	0.215932	87.8897	16.6716	75	0.515706	91.901	21.6795	62	0.0941294	87.6732	15.4565	87	0.617725	60608	XM_001714245.1		100133409	169172021	XM_001714245.1
AFG3L1	98.981	26.2422	225	5.57639e-10	99.6111	27.0957	278	3.70721e-12	92.2043	22.0697	244	0.00273158	96.339	22.2881	286	1.07885e-09	60609,730730,3180403,5670274	NM_001031805.1,NR_003226.1,NR_003228.1		172	73476314,115430106,115430062	NM_001031805.1,NR_003226.1,NR_003228.1
KLRF1	91.6539	21.9672	120	0.0299506	90.978	20.0074	127	0.0463163	87.495	18.2957	128	0.675836	90.5663	18.2858	114	0.0826963	60619,4250630	NM_016523.1		51348	7705573	NM_016523.1
OR2A25	91.3252	18.7422	65	0.0695547	92.5654	14.4762	73	0.00418712	95.6165	20.7411	61	0.00364484	90.2038	19.1057	61	0.204893	60626	NM_001004488.1		392138	52317187	NM_001004488.1
GLA	487.407	138.441	81	4.81402e-41	233.025	61.9182	64	9.26375e-28	260.51	79.2662	67	3.52348e-27	339.828	183.523	68	1.74593e-17	60630	NM_000169.2		2717	125661058	NM_000169.2
FAM18B	565.494	355.301	211	2.10556e-49	827.174	572.812	237	1.37977e-52	372.164	283.477	191	6.86066e-31	473.25	321.452	211	6.93746e-43	60634,4760050,5690762	NM_016078.4,XM_939496.1		51030	148747573,89042480	NM_016078.4,XM_939496.1
EZH2	239.882	50.271	154	2.07847e-79	195.715	59.6935	181	5.29506e-59	222.507	62.4161	172	1.51338e-66	171.277	64.8317	223	3.44182e-49	60639,1710368,4180524	NM_004456.3,NM_152998.1		2146	23510382,23510383	NM_004456.3,NM_152998.1
GPX1	1043.78	1110.2	104	1.87787e-14	839.677	950.441	115	4.58946e-14	741.615	645.601	136	7.88293e-23	732.944	804.109	132	3.39532e-16	60647,5720600	NM_201397.1		2876	41406081	NM_201397.1
PRR7	281.581	66.4312	66	5.43978e-34	230.319	45.048	63	1.79353e-34	341.672	73.225	61	1.34155e-35	264.129	106.496	71	3.74774e-22	60653	NM_030567.3		80758	141801884	NM_030567.3
C17orf67	89.9476	17.3876	55	0.186607	91.439	14.9228	50	0.0532539	114.623	25.0526	67	1.02711e-12	228.784	221.595	52	1.53313e-05	60661	NM_001085430.1		339210	146229334	NM_001085430.1
LOC649317	85.084	18.2452	59	0.87457	84.0406	14.8592	53	0.969915	93.2491	19.6488	55	0.031974	82.5608	16.237	48	0.989612	60669	XM_944529.1		649317	89034829	XM_944529.1
LXN	99.7465	22.975	53	0.000208373	88.8545	21.7753	67	0.369767	574.016	107.992	52	5.11488e-36	631.407	165.951	63	2.46595e-35	60670	NM_020169.2		56925	21359932	NM_020169.2
ZNF217	561.506	101.913	80	9.15638e-56	623.268	137.258	55	7.56844e-35	548.59	117.494	56	1.46425e-35	455.568	127.351	75	4.18386e-38	60672	NM_006526.2		7764	40807454	NM_006526.2
MLL2	94.3429	26.8816	56	0.0379178	89.7668	18.7661	54	0.242015	81.7525	14.7998	58	0.999244	79.7228	12.5846	54	0.999996	60673	NM_003482.3		8085	148762968	NM_003482.3
LOC652102	84.5934	17.9401	56	0.909316	84.1696	15.5841	59	0.96669	87.0904	19.0151	64	0.684057	85.1422	17.5165	63	0.912453	60674	XM_941434.1		652102	89037907	XM_941434.1
FKBP10	122.563	28.7757	62	6.07475e-14	111.283	22.9089	58	8.92406e-11	162.831	53.3228	72	7.94791e-19	119.198	27.9854	66	2.41209e-13	60681	NM_021939.2		60681	21361894	NM_021939.2
LOC641705	90.6686	14.6614	62	0.0672164	90.3687	22.8819	68	0.194922	91.6488	19.516	52	0.106607	97.6643	19.1781	67	6.87707e-05	60682	XM_925793.2		641705	113409951	XM_925793.2
AAAS	158.822	38.4468	54	3.52023e-19	139.426	30.3612	70	1.94939e-22	169.695	36.9297	81	5.83904e-33	139.941	31.8168	62	2.96522e-19	60689	NM_015665.4		8086	151301094	NM_015665.4
OR1D4	88.015	16.9279	181	0.445175	92.5385	28.1358	175	0.0165444	87.2193	17.9625	177	0.773161	88.6148	16.1135	187	0.354119	60692,1580148,3830706	NM_003552.2		8385	119943142	NM_003552.2
RELL2	117.525	24.109	73	1.65718e-16	118.736	25.7174	69	3.50866e-15	300.98	86.7222	66	1.0871e-29	191.036	79.4417	77	2.35835e-18	60703	NM_173828.3		285613	40255189	NM_173828.3
SDCCAG3	462.057	381.721	158	3.86176e-25	308.473	218.373	188	9.0664e-31	903.248	614.192	159	4.13073e-37	674.488	624.692	172	1.21614e-25	60706,6060451,7040553	NM_001039708.1,NM_001039707.1		10807	89353282,89353280	NM_001039708.1,NM_001039707.1
DPP8	163.039	70.8129	234	1.72863e-40	181.166	94.0786	247	8.34501e-39	193.472	111.995	243	1.63835e-35	185.798	101.314	262	1.67436e-39	60707,1500446,4670180,5810543	NM_130434.3,NM_017743.4,NM_197960.1,NM_197960.2		54878	85787632,85787938,37577088,85787993	NM_130434.3,NM_017743.4,NM_197960.1,NM_197960.2
KCNJ2	86.7871	17.4616	53	0.66877	95.7543	21.3047	55	0.00449903	93.2147	18.7365	60	0.0220501	118.846	48.1176	48	2.9299e-05	60719	NM_000891.2		3759	22095339	NM_000891.2
GUSBL1	951.084	399.585	269	1.98731e-103	975.629	458.999	271	1.08117e-93	338.094	155.613	249	4.60424e-71	261.48	127.922	244	2.32047e-57	60722,4280630,5670672,6660563	NR_003504.1,NM_001033523.1		387036	153791588,75905496	NR_003504.1,NM_001033523.1
FLJ20518	87.1253	15.4945	108	0.683574	89.8769	18.0596	114	0.130799	90.2403	21.8895	132	0.147569	85.1492	16.2557	103	0.968814	60725,2510577	XM_001722211.1		647476	169217619	XM_001722211.1
MARCH11	83.4084	16.3065	59	0.979318	85.3835	16.535	71	0.903537	585.525	102.077	64	4.07563e-46	422.264	268.991	82	1.60095e-18	60731	NM_001102562.1		441061	156523243	NM_001102562.1
GGTLC1	107.603	45.6254	267	6.63177e-12	108.616	47.4733	286	1.03167e-12	86.9437	18.7085	245	0.858879	90.4033	20.6426	300	0.0314416	60735,2000192,4490201,4760411	NM_178311.1,NM_178312.2,NM_080920.2		92086	30581154,208973258,30581158	NM_178311.1,NM_178312.2,NM_080920.2
TRHR	87.2427	18.659	137	0.645747	91.6901	24.1178	106	0.0575672	87.3702	18.6411	129	0.70025	83.4594	14.7002	114	0.999558	60736,3190709	NM_003301.2,NM_003301.1		7201	142362270,4507680	NM_003301.2,NM_003301.1
TRIM55	81.3965	15.6937	190	1	85.5355	19.373	174	0.949803	86.3145	20.0555	182	0.900621	83.4535	15.7234	190	0.999972	60743,130474,3800500	NM_184085.1,NM_033058.2,NM_184086.1		84675	34878835,34878820,34878843	NM_184085.1,NM_033058.2,NM_184086.1
CENTB2	156.823	38.8275	130	3.31025e-42	188.502	56.1482	131	7.54726e-43	186.1	48.5903	131	4.51584e-48	184.952	47.2723	131	8.09496e-49	60746,3060747	NM_012287.3		23527	40254841	NM_012287.3
LOC100133243	86.1664	18.4852	63	0.762416	90.6671	21.9963	65	0.163059	87.4537	15.1644	52	0.644069	87.2145	19.1335	80	0.671996	60747	XM_001724389.1		100133243	169202587	XM_001724389.1
LOC728620	1910.24	1348.67	116	3.80652e-28	2091.01	1798.07	111	2.03934e-21	1888.74	1412.38	111	3.11173e-25	1438.98	861.928	113	2.15143e-32	60753,6900762	XR_037241.1		728620	169168173	XR_037241.1
FTHL17	88.5393	18.9412	58	0.389997	83.4601	14.5562	60	0.990098	85.7431	14.6918	55	0.892899	82.7647	15.4315	50	0.991602	60754	NM_031894.1		53940	13994243	NM_031894.1
GJA5	92.5905	23.3902	109	0.0182179	91.3755	22.7118	132	0.0436179	93.0894	22.3121	126	0.00805441	97.4442	25.1066	135	1.71293e-05	60762,990646	NM_005266.4,NM_005266.5		2702	32483413,122939162	NM_005266.4,NM_005266.5
FBXL12	197.251	50.6613	62	3.94423e-25	175.267	30.777	56	1.77036e-28	178.271	41.0661	53	5.43956e-22	216.443	57.6566	55	4.76885e-23	60768	NM_017703.1		54850	8923178	NM_017703.1
NCF2	94.3664	23.233	51	0.0251885	89.6253	17.8467	63	0.23181	97.5679	27.585	56	0.00713097	115.254	49.639	59	4.80665e-05	70008	NM_000433.2		4688	67189969	NM_000433.2
SFRS14	461.912	362.21	190	5.01288e-32	468.907	345.902	208	5.61481e-38	622.226	516.368	215	4.65955e-36	524.774	503.796	204	6.91081e-27	70019,1070053,5090253	NM_014884.2,NM_001017392.2		10147	142365464,141803281	NM_014884.2,NM_001017392.2
LOC283332	97.1999	21.28	53	0.0011695	100.205	25.3709	54	0.000416128	92.0517	20.1162	55	0.0826977	93.02	18.6118	53	0.0318091	70020	XR_039863.1		283332	169204078	XR_039863.1
LOC653080	328.268	176.731	163	3.93767e-39	300.297	201.247	183	8.38141e-32	125.276	31.8664	183	4.77412e-36	129.58	39.5585	186	5.91813e-32	70021,4060685,6980600	XM_925939.1,XR_015313.1,XM_930884.1		653080	89028430,113416633,89028446	XM_925939.1,XR_015313.1,XM_930884.1
LOC729920	91.9085	19.0406	133	0.00758746	86.9946	15.8835	133	0.758581	97.8645	20.8074	121	6.83116e-07	98.3323	22.1799	146	7.26e-08	70022,7050592	NM_001101417.2,NM_001101426.2		729920	210147398,210147399	NM_001101417.2,NM_001101426.2
KCTD1	98.6753	27.3375	134	5.17691e-06	99.1284	24.0962	121	6.64216e-07	99.5244	26.7066	98	3.16297e-05	98.2301	23.0376	120	2.53941e-06	70025,430386	NM_198991.1		284252	40217616	NM_198991.1
SYNGR1	103.681	25.4365	253	5.11324e-20	104.874	30.9241	232	3.7872e-15	92.2106	20.2178	248	0.00111918	95.7367	23.861	235	1.11255e-06	70026,1230504,6650438,6770768	NM_004711.3,NM_145738.1,NM_145731.2		9145	39777617,22035699,39777618	NM_004711.3,NM_145738.1,NM_145731.2
ZFP42	87.5892	13.8175	51	0.551438	89.6253	17.8272	53	0.250634	84.3641	13.7937	60	0.983036	90.899	18.5506	55	0.140369	70035	NM_174900.3		132625	89179322	NM_174900.3
CLUAP1	3427.71	5987.09	299	1.22159e-19	3308.29	5928.24	295	1.33306e-18	2948.39	5546.52	307	9.49456e-18	3091.62	5676.13	334	5.85077e-20	70037,1450273,2230129,4610296,6980477	NM_015041.1,NM_024793.1		23059	52345625,13435144	NM_015041.1,NM_024793.1
UPF3A	190.261	41.0767	91	6.75651e-41	201.065	65.9422	119	2.07216e-37	174.707	33.3378	123	1.55011e-56	171.235	44.1531	81	1.77184e-28	70041,2070026	NM_023011.2,NM_080687.1		65110	18375523,18375524	NM_023011.2,NM_080687.1
JTB	8638.8	1400.55	54	3.8452e-44	8669.26	1200.24	74	6.1688e-65	5638.69	1271.64	63	1.38753e-42	5925.8	835.121	54	3.45945e-47	70044	NM_006694.2		10899	38455406	NM_006694.2
ZC3H11B	470.358	343.384	175	9.97319e-33	501.765	413.632	145	7.45659e-24	481.217	391.001	121	2.52839e-20	552.058	417.902	131	7.61679e-25	70047,4610445	XR_041767.1,XR_041765.1		643136	169162483,169162484	XR_041767.1,XR_041765.1
ARHGEF10L	96.0508	23.1593	164	5.55881e-06	97.1677	19.9208	139	1.17898e-07	112.364	28.5727	149	2.08364e-19	100.053	24.2645	155	4.30224e-09	70048,730561,5550170	NM_018125.3,NM_001011722.2		55160	58761491,74136546	NM_018125.3,NM_001011722.2
C12orf68	107.029	28.4037	69	2.00988e-07	98.563	21.4727	60	0.000160919	95.9333	17.4976	61	0.000542482	96.6363	17.5404	62	0.000169624	70050	NM_001013635.3		387856	197245385	NM_001013635.3
TSLP	87.0009	18.5529	113	0.684146	91.8574	20.239	124	0.0172221	86.8711	18.5444	141	0.807695	88.8387	23.103	144	0.364931	70053,2850139	NM_138551.2,NM_033035.3		85480	42544204,42544203	NM_138551.2,NM_033035.3
LOC648041	89.3325	18.3826	59	0.267907	84.3892	16.1851	74	0.969238	92.9568	18.1565	61	0.0234233	88.8985	16.0079	59	0.364417	70056	XM_937091.1		648041	89037108	XM_937091.1
C10orf108	89.0907	19.8835	65	0.307138	87.9469	17.6115	44	0.502825	106.182	23.5587	58	1.5234e-07	98.6187	21.7507	40	0.0021237	70064	NM_001012714.1		414235	60593049	NM_001012714.1
LOC401620	91.2254	22.152	66	0.109608	101.055	25.4786	76	1.329e-05	91.2663	19.5173	76	0.0901023	92.5149	24.8879	80	0.0613786	70066	NM_001013688.1		401620	61966826	NM_001013688.1
ACBD4	98.7258	17.8497	42	0.000150048	101.784	21.2584	60	2.4138e-06	105.887	21.7411	53	1.33632e-07	94.2332	19.2236	49	0.016099	70068	NM_024722.1		79777	13376028	NM_024722.1
GRINA	508.409	110.066	135	2.51648e-82	518.365	115.868	140	1.01392e-83	995.254	279.96	128	1.05551e-69	697.695	270.542	154	2.62068e-62	70070,3800392	NM_000837.1,NM_001009184.1		2907	57165372,57165374	NM_000837.1,NM_001009184.1
GAGE6	3528.36	5017.61	160	2.32023e-15	2888.07	4004.86	160	8.36174e-16	88.2105	17.7513	150	0.506842	89.531	19.8808	181	0.179916	70075,1300692,7570189	NM_001476.1		2578	4503886	NM_001476.1
LOC100129042	82.6474	15.4656	79	0.998086	85.3171	17.016	60	0.883454	85.0061	16.6495	56	0.923682	87.7912	23.7141	70	0.553194	70082	XM_001719318.1		100129042	169161024	XM_001719318.1
STAC2	83.1645	14.0795	69	0.996244	85.9496	16.584	59	0.822671	83.8868	16.2421	62	0.980352	89.9453	19.0309	78	0.206722	70086	NM_198993.2		342667	75812909	NM_198993.2
SGCD	86.9908	17.8526	176	0.735346	86.268	15.964	207	0.935634	98.0958	27.3456	170	2.71334e-06	95.9281	25.8436	178	4.64445e-05	70088,2450327,4490563	NM_000337.4,NM_172244.2		6444	46249398,46249399	NM_000337.4,NM_172244.2
FGF8	84.6483	18.033	125	0.974838	83.8631	18.6131	119	0.991052	83.037	17.5204	116	0.999087	80.5264	16.7321	137	1	70091,7200343	NM_033164.1,NM_006119.2		2253	15147347,15147351	NM_033164.1,NM_006119.2
POLR2J4	92.1428	22.0024	665	3.39803e-07	92.4451	23.5353	598	2.19788e-06	94.7274	23.6351	618	1.23874e-11	93.6797	22.7544	654	6.35111e-10	70092,450037,580180,830678,840139,840435,2600220,2690674,3460138,4480452,7330128	NR_003655.1		84820	153791226	NR_003655.1
LOC644175	84.5568	14.6471	52	0.943799	87.6712	17.22	64	0.55417	88.2222	18.1638	55	0.502158	86.4097	22.0641	61	0.732327	70095	XM_927374.1		644175	89029454	XM_927374.1
UGT3A1	82.5028	14.6727	75	0.998811	81.8702	17.2486	60	0.995893	89.288	18.1913	60	0.32795	87.5082	17.8349	72	0.623333	70100	NM_152404.2		133688	24432082	NM_152404.2
ALDH7A1	88.8082	17.8645	122	0.275757	94.9106	25.4635	109	0.0026523	885.507	252.56	117	1.17444e-62	830.906	234.775	131	4.5016e-70	70102,4150544	NM_001182.2		501	66348118	NM_001182.2
TCL1A	88.033	15.5746	40	0.469122	93.2479	20.5386	61	0.0246017	88.2687	20.0511	62	0.494821	90.1164	23.5549	42	0.297821	70110	NM_001098725.1		8115	148922878	NM_001098725.1
SCML2	126.734	25.7442	56	2.85442e-16	122.711	24.9965	69	5.50227e-18	165.64	32.9869	56	1.61441e-24	136.747	33.63	52	1.5751e-14	70112	NM_006089.1		10389	5174668	NM_006089.1
LOC100133067	124.354	23.7043	57	7.21931e-17	115.075	30.3521	72	5.06129e-11	90.7872	14.1307	65	0.0754114	101.224	22.0092	68	3.33004e-06	70113	XM_001725464.1		100133067	169211695	XM_001725464.1
C14orf37	88.3388	16.3077	110	0.374892	89.189	18.1499	99	0.252293	85.7557	16.1293	109	0.944013	145.874	118.484	103	1.51774e-06	70114,2690717	NM_001001872.2		145407	56711319	NM_001001872.2
LOC645638	90.7496	17.5905	50	0.124121	90.4536	16.2298	74	0.0959523	92.731	17.2172	57	0.0269025	100.062	27.7571	74	0.000219073	70121	XR_040455.1		645638	169211911	XR_040455.1
LOC643186	88.7704	20.727	55	0.370426	83.3504	14.4459	52	0.98727	90.057	19.8377	64	0.232811	86.7075	11.747	59	0.828459	70129	XM_926555.1		643186	89058152	XM_926555.1
LOC402116	92.1252	18.4459	133	0.00421296	98.8622	24.0709	142	1.44397e-07	96.0216	21.0769	124	3.59156e-05	89.2447	17.0623	148	0.223242	70131,6330041	XR_037692.1		402116	169164487	XR_037692.1
TIGD3	95.0134	20.944	36	0.0237423	93.6316	22.4078	67	0.0212519	90.4641	14.8673	49	0.149852	108.189	45.9557	49	0.00186608	70132	NM_145719.1		220359	23312393	NM_145719.1
MIR192	86.9461	15.2002	58	0.672021	85.5089	15.2545	64	0.898617	90.2675	19.041	60	0.206037	83.67	11.9177	45	0.992493	70133	NR_029578.1		406967	262206070	NR_029578.1
PRKX	124.508	26.836	107	1.94833e-26	121.708	28.2912	135	5.97236e-28	188.39	43.4427	113	3.93271e-47	161.709	44.1957	139	4.70227e-42	70139,1470367	NM_005044.2,NM_005044.1		5613	142360386,4826947	NM_005044.2,NM_005044.1
NR5A1	85.4057	15.7942	68	0.895773	79.0912	16.0313	78	0.999997	78.4646	14.0311	76	1	79.6942	14.2907	66	0.999995	70142	NM_004959.3		2516	24432033	NM_004959.3
C16orf46	91.4123	22.1058	42	0.150684	88.9735	18.6492	67	0.329991	86.2772	15.2494	65	0.847529	91.0871	17.5807	60	0.102179	70152	NM_152337.1		123775	22748734	NM_152337.1
ZNF214	100.741	24.3169	120	2.6899e-08	101.531	27.3686	140	1.59338e-08	96.5431	23.575	128	5.6832e-05	97.5122	23.2745	128	6.53525e-06	70154,3140333	NM_013249.1		7761	7019580	NM_013249.1
MIR582	83.9755	16.4373	57	0.959251	86.1138	17.6116	55	0.780409	86.1006	14.9036	55	0.853359	81.0301	15.7987	44	0.997742	70156	NR_030308.1		693167	262205881	NR_030308.1
PKD2	155.796	53.892	128	1.87693e-28	153.821	51.9443	145	3.33264e-32	202.259	72.4953	129	7.08733e-37	197.784	89.3069	150	5.77508e-32	70161,5360687	NM_000297.2		5311	33286447	NM_000297.2
TDG	918.456	432.04	125	6.1013e-44	719.405	293.09	123	3.84258e-48	1166.61	541.204	102	2.01888e-37	830.253	389.394	135	6.49955e-47	70162,1990253	NM_003211.3		6996	59853161	NM_003211.3
LY96	99.7234	22.0092	66	2.17321e-05	117.343	18.5071	46	2.42511e-14	80.8033	12.0716	55	0.999985	140.403	80.9522	56	5.69101e-06	70167	NM_015364.2		23643	34098964	NM_015364.2
MED29	698.763	92.6262	74	1.95357e-62	1025.96	279.556	78	3.72504e-44	400.181	66.9295	77	8.09953e-54	437.449	110.405	63	1.70587e-34	70168	NM_017592.1		55588	52840094	NM_017592.1
LOC100128196	791.447	787.546	154	1.22694e-21	754.431	730.594	118	1.77968e-17	627.86	541.177	154	4.11151e-25	687.88	685.449	137	6.75091e-19	70176,1510446	XR_039511.1,XR_038547.1		100128196	169164704,169163406	XR_039511.1,XR_038547.1
LOC100133823	349.312	64.8202	70	6.24321e-45	355.549	79.0914	67	2.34138e-38	528.851	89.0297	64	1.56668e-46	565.257	380.21	60	3.69037e-14	70180	XR_037771.1		100133823	169161989	XR_037771.1
NAP1L4	1054.58	174.948	73	3.24197e-56	721.385	132.758	67	1.21528e-47	1885.14	329.512	70	1.42286e-53	1354.17	364.84	71	2.8722e-41	70181	NM_005969.3		4676	56549646	NM_005969.3
CDX1	91.7256	22.7704	60	0.0958167	83.8633	15.4654	59	0.976822	87.6579	16.0056	43	0.592888	84.0079	15.529	53	0.971743	70184	NM_001804.2		1044	121114295	NM_001804.2
C6orf201	85.5498	14.9335	65	0.889419	79.5657	13.2322	65	0.999998	81.2864	15.2291	65	0.999756	78.6778	12.3524	68	1	70187	NM_001085401.1		404220	145966783	NM_001085401.1
BBS7	198.835	95.0477	293	6.55112e-57	251.124	160.48	251	7.97909e-41	114.122	34.3504	275	6.06234e-29	117.36	40.8271	303	2.90708e-29	70189,70528,2230112,2850092,7150243	NM_018190.2,NM_176824.1		55212	29029554,29029556	NM_018190.2,NM_176824.1
FAM123B	96.2767	18.0717	65	0.000184538	91.1323	20.768	61	0.119335	112.997	27.876	71	8.13681e-11	105.212	28.8504	71	2.23685e-06	70192	NM_152424.3		139285	124244055	NM_152424.3
LOC643293	89.2971	18.4776	187	0.141794	91.8568	20.0449	209	0.00279114	87.5423	17.5531	166	0.693832	92.5159	18.5234	195	0.000641194	70193,2680204,5310347	XM_931499.1,XM_926697.1		643293	89060330,89060332	XM_931499.1,XM_926697.1
LOC729907	85.1797	17.7851	69	0.890729	97.5725	24.7346	54	0.00308002	91.6305	20.8291	63	0.100404	80.4555	16.2109	55	0.999568	70195	XM_001131730.1		729907	113411490	XM_001131730.1
COL8A2	107.424	25.0604	127	4.34948e-15	108.407	28.9358	121	1.49997e-12	109.94	29.8056	109	5.71041e-12	103.64	24.531	120	1.32156e-10	70196,3780168	NM_005202.1		1296	32964829	NM_005202.1
RUNX2	90.8023	20.3046	182	0.0255164	89.7674	21.6704	184	0.130834	95.5492	23.4323	160	5.99945e-05	107.318	51.718	178	9.08165e-07	70201,940504,1050349	NM_001015051.2,NM_001024630.2,NM_004348.3		860	116734652,116734654,66934968	NM_001015051.2,NM_001024630.2,NM_004348.3
ETV4	87.1183	17.7469	118	0.670219	90.6522	22.8468	141	0.0826603	89.4543	25.2274	107	0.309263	138.31	75.6339	121	1.78712e-11	70209,990577	NM_001986.1,NM_001986.2		2118	24307882,118918427	NM_001986.1,NM_001986.2
LOC646399	89.539	17.0825	67	0.209579	92.7569	19.3989	81	0.0145905	95.4997	19.7202	75	0.00105014	94.693	20.7519	68	0.00588524	70220	XM_929326.1		646399	89028151	XM_929326.1
LOC728516	86.8404	18.612	52	0.649962	90.6296	21.571	49	0.195924	83.185	13.4703	58	0.996981	92.3279	17.9201	72	0.0265911	70221	XM_001132985.1		728516	113414912	XM_001132985.1
MGC34821	85.7745	17.5466	164	0.932872	87.4636	20.2743	191	0.633519	85.274	17.4792	179	0.987532	89.1637	20.4167	206	0.243652	70224,1190494,4390603	NM_173586.1,XM_001720395.1,XM_001720378.1		283238	27734796,169202886,169203461	NM_173586.1,XM_001720395.1,XM_001720378.1
FLJ13224	100.019	27.6806	118	2.60475e-06	85.9378	16.8471	111	0.89596	91.9402	20.8468	119	0.0275973	86.3468	17.2298	135	0.88929	70228,540035	XM_495918.3		79857	113423275	XM_495918.3
AGGF1	350.654	214.283	131	4.04452e-28	298.2	175.856	147	2.31333e-30	257.584	166.359	127	1.3359e-21	300.163	183.271	152	4.5494e-30	70239,5130102	NM_018046.3		55109	46397362	NM_018046.3
CHID1	93.7318	23.7427	55	0.0356786	91.5921	18.0945	54	0.0734998	97.6538	20.6193	48	0.00136608	91.0347	23.0407	42	0.212736	70240	NM_023947.2		66005	24431993	NM_023947.2
C6orf132	120.559	25.624	77	4.59719e-18	108.004	22.0851	64	3.55523e-10	128.551	34.879	66	5.11591e-14	110.9	28.561	102	9.05383e-13	70242	XM_941544.3		647024	169168695	XM_941544.3
C19orf29	106.264	20.747	125	9.6854e-18	101.234	22.0289	126	2.40183e-10	145.076	44.0562	130	1.13423e-29	112.699	28.2125	121	9.58575e-17	70243,1820307	NM_001080543.1		58509	122937391	NM_001080543.1
UGT2B11	338.305	203.222	121	2.90531e-26	336.048	270.383	129	4.32964e-19	438.885	334.76	129	9.66485e-23	342.311	358.45	138	3.75672e-14	70253,5560170	NM_001073.1		10720	4507822	NM_001073.1
OR4M1	88.8351	21.5371	138	0.294474	85.0985	19.5578	140	0.957272	85.4822	16.6849	134	0.970635	87.5318	18.7514	132	0.651999	70255,1580113	NM_001005500.1		441670	53828711	NM_001005500.1
SPHK1	92.7227	17.026	111	0.00158752	101.657	28.3805	119	3.26001e-07	88.9929	18.2913	131	0.318437	89.2295	22.2455	114	0.306515	70259,2470689	NM_182965.1,NM_021972.2		8877	41282001,21361087	NM_182965.1,NM_021972.2
MGC39900	226.94	153.166	239	2.52005e-33	114.842	35.9669	262	2.55609e-27	397.285	218.365	281	2.8847e-69	277.95	132.882	250	1.69374e-62	70270,1770437,2000154,4200070	NM_194324.1,XM_936687.1		286527	34996532,89060945	NM_194324.1,XM_936687.1
LOC653796	100.652	25.6955	73	3.06188e-05	96.3161	23.2836	57	0.00449664	100.331	22.4687	60	5.08538e-05	98.5872	21.8954	59	0.00027985	70274	XM_929960.1		653796	88953973	XM_929960.1
ERCC-00057	82.1652	15.7603	74	0.998604	81.6905	14.1447	70	0.999791	86.9475	22.272	59	0.670649	85.4086	16.3094	78	0.930451	70278					DQ668366
TMEM195	89.1	19.6234	61	0.309168	83.6548	15.2701	64	0.986233	84.4267	18.6824	66	0.948632	85.7767	19.6536	62	0.829323	70279	NM_001004320.1		392636	51972211	NM_001004320.1
LOC441743	875.381	149.598	69	8.05153e-52	822.049	244.572	50	1.17943e-26	1792.64	272.127	60	1.49546e-49	1444.86	848.921	59	4.56385e-18	70286	NM_001045548.1		441743	113930684	NM_001045548.1
TRPM3	83.6472	16.4785	173	0.999485	84.4827	16.1857	169	0.997065	87.219	19.6377	162	0.744157	87.4417	19.6444	173	0.686914	70291,4010402,6560372	NM_001007470.1,NM_001007471.2,NM_206948.2		80036	55953095,154091313,55953094	NM_001007470.1,NM_001007471.2,NM_206948.2
HIST1H1A	92.9882	16.045	60	0.00794748	94.7146	21.931	52	0.0155108	94.9479	19.1962	50	0.00849149	95.0106	20.065	65	0.00390877	70292	NM_005325.2		3024	21264571	NM_005325.2
AMPD2	82.8202	14.0331	206	1	83.7797	19.0257	155	0.996513	81.6285	17.1768	202	1	84.0929	16.8229	194	0.999543	70296,1170474,6940132	NM_004037.6,NM_203404.1,NM_139156.2		271	55929974,55925573,55929936	NM_004037.6,NM_203404.1,NM_139156.2
LYPLA1	278.59	156.591	113	2.67639e-24	214.963	113.488	115	2.99104e-22	297.566	223.571	134	2.61569e-20	315.942	260.853	124	3.17689e-17	70300,4480451	NM_006330.2		10434	20302148	NM_006330.2
SLC26A10	90.8341	20.4398	170	0.0291507	93.5575	22.5176	196	0.000318743	94.386	19.4508	179	1.91826e-05	92.5428	22.5017	168	0.00643383	70301,5570189,5670520	NM_001018084.1,NM_133489.2		65012	66347822,65506788	NM_001018084.1,NM_133489.2
MIR453	92.7412	17.7308	53	0.0247731	86.6526	16.5304	65	0.737742	91.0831	21.2137	67	0.13807	91.6848	22.2433	62	0.109321	70309	NR_029969.1		574410	262205468	NR_029969.1
LOC649429	93.0815	18.1901	59	0.0154762	82.4059	12.9006	59	0.999188	85.3115	18.774	64	0.891146	86.2938	17.8517	56	0.782596	70326	XM_938510.1		649429	89059223	XM_938510.1
LOC100132549	97.4649	17.6767	50	0.000172367	91.2132	14.1234	44	0.0674241	96.7682	18.9623	67	0.00023477	103.963	26.8258	49	7.44418e-05	70328	XR_039289.1		100132549	169161087	XR_039289.1
LOC100132820	86.7197	18.7626	68	0.687978	85.68	18.6094	61	0.829216	87.2327	17.9226	64	0.671888	88.0821	15.8072	81	0.520299	70332	XM_001716790.1		100132820	169211172	XM_001716790.1
CLCNKB	84.0034	16.2417	62	0.966059	87.2019	18.7845	79	0.640523	86.0327	15.3327	75	0.891033	83.6614	16.9554	67	0.983412	70333	NM_000085.1		1188	4557474	NM_000085.1
AQP1	87.9944	19.1032	112	0.466222	92.8964	20.0653	132	0.00277719	93.7869	19.0592	144	0.000321116	92.8168	19.2025	136	0.00278842	70338,450619	NM_198098.1		358	37694061	NM_198098.1
LOC651319	87.8373	18.8333	68	0.500615	85.7842	16.039	70	0.870229	83.9018	16.9463	77	0.986053	86.7361	15.6432	57	0.754199	70341	XM_944594.1		651319	88957160	XM_944594.1
FRAT1	100.809	20.453	125	4.64266e-11	96.3418	19.4099	114	5.4872e-06	102.223	25.0252	129	1.76473e-09	97.6363	21.5952	137	5.00527e-07	70343,3400646	NM_005479.2		10023	31317235	NM_005479.2
TM4SF19	87.1768	20.8167	264	0.697234	89.4675	18.8772	238	0.111104	84.2475	16.4761	239	0.99988	102.896	43.5632	247	1.22924e-07	70347,3450598,3800706,6590670	XM_946172.1,XM_001134247.1,NM_138461.2,NM_138461.1		116211	88971813,113415432,115511027,19923994	XM_946172.1,XM_001134247.1,NM_138461.2,NM_138461.1
SYNPO2	86.9902	17.5899	300	0.797651	88.3602	21.3195	308	0.373179	87.9866	16.8458	261	0.593874	88.061	20.2079	345	0.540428	70348,270743,540653,6580025,7610292	NM_133477.1,XM_936336.2,XM_942776.2,XM_942780.2		171024	55741765,113416225,113416227,113416226	NM_133477.1,XM_936336.2,XM_942776.2,XM_942780.2
LOC646819	9811.75	1492.04	71	1.35849e-59	10142.9	1344.22	72	1.39574e-64	10185.4	1119.45	53	5.2814e-52	9847.25	2926.09	61	1.05001e-34	70349	XR_017610.2		646819	169169543	XR_017610.2
FAM151B	106.291	19.6447	41	2.26606e-07	114.788	29.5522	36	2.0795e-06	101.242	25.6482	60	0.00011393	91.9137	18.8677	59	0.0666781	70358	NM_205548.1		167555	45387930	NM_205548.1
PKHD1	85.7851	18.2325	193	0.940137	82.7229	16.404	152	0.999936	87.1842	17.8232	156	0.768359	85.6404	17.3071	189	0.976846	70360,1010689,5360753	NM_170724.2,NM_138694.3		5314	126131103,126131101	NM_170724.2,NM_138694.3
ARL5A	940.547	783.896	192	1.22535e-34	764.602	616.343	197	6.40218e-36	879.975	730.283	209	2.24774e-37	844.228	709.322	210	1.03303e-36	70364,2630209,6270195	NM_012097.3,NM_001037174.1		26225	82546834,82546835	NM_012097.3,NM_001037174.1
TBC1D3B	104.203	29.8025	161	4.0816e-11	110.972	44.6445	199	4.13987e-12	122.399	53.6903	188	7.33172e-16	112.355	52.0328	184	1.06234e-09	70367,630762,5420280	NM_001001417.5,NM_001001417.4		414059	149999612,94557309	NM_001001417.5,NM_001001417.4
C21orf34	446.348	448.038	158	5.57156e-19	804.348	938.029	176	1.41322e-19	406.907	373.526	174	1.06969e-22	452.549	486.317	206	5.61619e-22	70368,3840553,6400750	NM_001005734.1,NM_001005732.1		388815	54112413,54112409	NM_001005734.1,NM_001005732.1
NFS1	118.135	39.3358	168	5.43784e-19	107.237	38.8799	197	2.58292e-11	111.405	36.9879	161	1.62008e-13	119.204	46.5072	193	1.96503e-17	70369,4280437,4850603	NM_021100.3,NM_181679.1		9054	32307131,32307129	NM_021100.3,NM_181679.1
LOC346329	88.64	19.9805	51	0.388229	88.8873	21.7648	64	0.368049	83.4365	16.5925	59	0.984824	95.7709	23.272	77	0.00270386	70370	XR_016257.2		346329	169170092	XR_016257.2
LOC138864	89.1403	22.2216	113	0.26791	84.0973	16.0987	128	0.99621	87.0205	18.8572	109	0.748437	89.4411	18.9491	128	0.225313	70373,2570440	XM_001716472.1		138864	169179752	XM_001716472.1
CYP4F8	88.2231	17.4641	43	0.443315	85.3025	17.8882	48	0.846073	216.168	64.2192	51	1.64593e-19	190.773	109.681	43	1.27317e-07	70376	NM_007253.3		11283	119220565	NM_007253.3
LOC645410	82.7427	17.4272	66	0.989739	94.0223	22.8274	61	0.0213203	82.7738	20.576	44	0.957245	80.5256	15.0029	48	0.999527	70377	XM_932885.1		645410	89035444	XM_932885.1
GABRR3	95.3262	21.3526	66	0.00295398	89.4485	17.9335	54	0.273177	91.7769	17.7777	66	0.0553555	90.0606	23.5816	72	0.249587	70382	XM_116036.7		200959	88970781	XM_116036.7
CD8B	85.9343	18.0986	233	0.944907	85.2958	17.8292	220	0.986112	86.4842	17.2582	239	0.940394	83.567	15.5012	235	0.999995	70386,2490014,4210753,4480167	NM_004931.3,NM_172101.2,NM_172099.2		926	90421320,90421317,90421321	NM_004931.3,NM_172101.2,NM_172099.2
GPR158L1	86.4605	16.5615	69	0.754241	84.8665	14.2011	62	0.954423	91.6748	22.8617	63	0.118604	89.5879	22.252	56	0.317981	70390	XM_936553.1		440435	89042640	XM_936553.1
OR4C11	82.6109	18.1901	66	0.988654	80.6174	14.3485	62	0.999921	86.449	17.557	49	0.759993	87.0065	21.6386	63	0.664664	70392	NM_001004700.1		219429	52317231	NM_001004700.1
LOC642178	95.3388	23.3434	67	0.00533571	98.4079	28.6668	67	0.00201171	90.1558	15.2124	73	0.142497	92.5441	21.826	65	0.0557019	70398	XM_936332.1		642178	89026486	XM_936332.1
LOC652038	87.3739	13.8076	57	0.600182	90.1824	13.9392	51	0.131006	90.9829	17.9644	65	0.111219	91.6631	20.6617	61	0.0960967	70402	XM_941346.1		652038	89062351	XM_941346.1
C14orf45	141.585	53.9155	117	1.68825e-19	153.584	59.7098	123	3.85221e-23	94.6902	18.9797	113	0.000228817	109.164	39.4167	130	6.62476e-09	70403,830681	NM_025057.1		80127	13376590	NM_025057.1
LOC649948	86.0438	13.0422	62	0.858562	84.8673	16.8678	65	0.928066	88.8213	18.9181	58	0.407257	89.0282	17.7561	70	0.344039	70411	XM_499602.2		649948	89066110	XM_499602.2
LOC649112	87.9483	14.6896	60	0.477531	91.5669	20.6678	58	0.0950281	87.0805	15.0602	61	0.724064	91.9797	29.099	60	0.157519	70424	XM_938191.1		649112	89059159	XM_938191.1
LOC650799	82.462	13.3732	65	0.999048	92.7058	18.8102	67	0.0216156	93.1355	18.7172	71	0.0153981	88.9119	16.6844	64	0.362075	70431	XM_939885.1		650799	89037607	XM_939885.1
SMPD1	167.968	40.9037	127	1.92105e-45	154.539	44.6696	111	3.66895e-30	133.468	25.4964	125	1.32026e-40	113.159	22.8609	119	2.73348e-22	70433,1500193	NM_000543.3,NM_001007593.1		6609	56117839,56117841	NM_000543.3,NM_001007593.1
ATP2B2	84.1369	18.7683	175	0.99502	85.4634	18.4603	182	0.965171	86.5753	17.9979	163	0.879196	87.4267	20.9416	186	0.685688	70435,540338,3520193	NM_001001331.1,NM_001683.2		491	48255950,48255948	NM_001001331.1,NM_001683.2
MGAT4C	85.5896	19.7621	115	0.887549	86.2517	19.8999	111	0.816681	86.6877	17.1571	120	0.837089	85.1981	15.3581	105	0.974864	70437,5820524	NM_013244.2		25834	28376641	NM_013244.2
NDUFS7	1380.77	206.87	58	6.88268e-48	1402.69	199.72	63	2.80218e-53	1703.91	275.656	62	1.88561e-49	1393.12	390.472	74	7.51476e-42	70441	NM_024407.3		374291	38524584	NM_024407.3
LOC100133994	85.4449	16.59	64	0.873639	85.277	14.5933	61	0.92211	91.4428	19.0267	68	0.0847076	91.0881	19.8706	58	0.134332	70445	XM_001716770.1		100133994	169184519	XM_001716770.1
LOC339778	91.459	15.9907	48	0.06197	97.1506	21.5293	53	0.0015403	97.1094	23.4426	62	0.00207052	94.884	17.4452	51	0.00417947	70446	XM_496547.3		339778	113412920	XM_496547.3
WAS	112.226	20.7539	75	5.19451e-16	112.651	20.2423	52	4.26054e-12	98.7457	21.6412	61	0.000174947	99.5848	20.5411	85	9.57106e-07	70451	NM_000377.1		7454	4507908	NM_000377.1
BTN2A2	93.9599	19.3519	111	0.000595494	102.577	19.1247	121	5.29096e-14	81.9146	15.2429	127	0.999996	89.412	21.5026	141	0.247564	70458,5420709	NM_006995.3		10385	31881700	NM_006995.3
NOL3	311.583	59.0448	120	5.8346e-73	332.097	85.0509	115	2.26865e-57	209.402	49.1424	103	1.20794e-45	198.066	56.9312	111	2.27107e-39	70463,430202	NM_003946.3		8996	34147652	NM_003946.3
ESPNL	90.6589	19.4964	59	0.13588	87.2555	18.0703	65	0.623745	85.6422	15.6883	75	0.921511	92.3917	21.4884	68	0.0551334	70465	NM_194312.1		339768	34916041	NM_194312.1
MREG	104.067	24.2488	73	1.15449e-07	102.532	21.1311	69	1.2831e-07	100.402	19.7363	66	2.25271e-06	100.393	19.0023	58	4.20795e-06	70468	NM_018000.2		55686	124487398	NM_018000.2
MAGEA8	86.6827	19.9697	105	0.722983	89.2207	20.8464	135	0.243022	87.9406	17.4139	132	0.576842	95.1853	28.0635	129	0.00265052	70470,5700333	NM_005364.3		4107	29029628	NM_005364.3
C21orf58	230.58	289.043	301	2.8246e-16	226.366	266.903	351	3.28275e-20	178.644	183.787	315	7.64673e-17	165.838	163.647	349	2.0058e-17	70471,2070220,2570370,6350563,7560612	NM_199071.2,NM_058180.3		54058	47080097,47080100	NM_199071.2,NM_058180.3
ERCC-00083	84.049	18.2119	87	0.972179	80.9803	13.5445	54	0.999804	78.3811	15.1117	64	0.999999	83.3391	16.7032	62	0.986827	70474					DQ516780
ERCC-00075	81.8385	16.6301	55	0.995065	78.8983	11.8302	55	1	87.7865	22.0577	56	0.560231	81.1866	19.3018	68	0.998007	70477					DQ516778
AKR7A3	264.207	168.308	128	1.36874e-22	228.442	150.318	150	1.83865e-22	254.004	178.038	125	6.37788e-19	234.957	175.811	140	4.61135e-18	70484,270300	NM_012067.2		22977	41152113	NM_012067.2
ADAMTS19	87.3791	16.8793	62	0.584855	84.1528	15.194	53	0.963158	96.6593	27.4898	46	0.021728	89.2799	21.8216	68	0.33847	70487	NM_133638.2		171019	73695938	NM_133638.2
FAM54A	122.76	34.2781	118	3.26972e-20	93.9438	21.4531	143	0.000556401	153.27	53.4413	121	7.29187e-26	124.693	43.7458	150	3.20387e-19	70497,4220544	NM_138419.2,NM_001099286.1		113115	39653314,149999349	NM_138419.2,NM_001099286.1
GREM1	86.6423	15.1019	120	0.806331	89.5672	19.0727	117	0.183149	150.198	51.1079	127	6.18742e-27	117.534	35.6372	121	1.46556e-15	70504,2650379	NM_013372.5		26585	71164890	NM_013372.5
ZNF682	407.446	445.631	151	1.41019e-15	769.84	837.818	197	8.55159e-24	483.053	573.377	165	6.96348e-16	463.099	435.939	167	4.17491e-22	70519,2450477,3440431	NM_033196.2		91120	116284400	NM_033196.2
FGFR4	89.4718	17.7762	193	0.102532	85.0679	16.1898	194	0.993115	85.9839	18.8552	200	0.953223	88.2396	16.7567	176	0.478714	70520,4120433,6660240	NM_213647.1,NM_022963.2		2264	47524174,47524176	NM_213647.1,NM_022963.2
CCDC153	84.5032	15.6899	136	0.99273	89.6928	24.7924	124	0.219897	84.8624	17.3424	120	0.982271	83.6045	17.9285	158	0.999158	70523,1850477	NM_001033658.1		283152	75905486	NM_001033658.1
LOC644420	85.7924	18.7183	57	0.793764	92.4441	21.5246	55	0.0644248	87.0583	18.4695	66	0.696676	91.3273	18.3185	58	0.0975682	70538	XM_927568.1		644420	88983895	XM_927568.1
REC8	96.9909	20.2153	110	3.20745e-06	98.4842	22.7802	103	4.36858e-06	99.8158	20.0876	92	1.5466e-07	103.026	23.0052	126	1.97394e-11	70541,4830338	NM_005132.2		9985	115430228	NM_005132.2
ZNF3	131.581	43.8538	311	8.34489e-49	133.489	51.5919	303	4.91137e-40	139.821	64.2561	299	1.97992e-34	139.004	59.2701	305	1.16288e-38	70543,1170154,3060215,3290152,6020475	NM_017715.1,NM_032924.3,NM_017715.2		7551	8923203,122114640,122114648	NM_017715.1,NM_032924.3,NM_017715.2
IQCG	182.513	35.9997	56	7.12895e-27	149.507	41.5946	71	9.48097e-20	103.781	23.2559	56	3.08431e-06	138.919	57.634	57	6.60512e-09	70551	NM_032263.2		84223	31340578	NM_032263.2
FUT11	159.662	35.2498	59	8.66872e-23	111.616	31.1996	48	1.78967e-06	134.806	36.771	44	6.45303e-11	137.414	52.1107	37	7.55108e-07	70553	NM_173540.2		170384	145580616	NM_173540.2
MGC40489	241.073	219.279	253	6.41529e-24	126.963	54.7649	224	5.36706e-22	197.636	137.386	234	4.88496e-27	199.811	128.301	240	1.75639e-31	70554,3420400,4590435,4670605	XR_016048.1,XM_373742.4		146880	113427010,89041715	XR_016048.1,XM_373742.4
LOC100130411	90.3411	23.4241	48	0.231716	84.3529	14.7113	62	0.970977	88.6155	18.3566	71	0.431063	90.5619	18.7741	65	0.154468	70563	XM_001714449.1		100130411	169204692	XM_001714449.1
LOC100132552	90.416	14.0046	62	0.0766343	91.512	20.4721	71	0.0745722	101.124	28.2485	48	0.0013776	91.3008	21.2821	62	0.125886	70564	XM_001719739.1		100132552	169164950	XM_001719739.1
RGPD5	89.0356	21.7027	293	0.174009	86.5598	17.1029	269	0.909862	89.7735	18.2634	283	0.0795513	88.6393	18.9269	280	0.340343	70575,1340541,1450176,1470768,5890246	NM_005054.2,NM_032260.2		84220	83267876,19718753	NM_005054.2,NM_032260.2
HMGXB4	167.478	76.0538	226	1.92132e-38	182.179	81.4001	228	3.31494e-44	254.395	165.074	213	1.83365e-34	188.4	110.956	252	9.06815e-35	70576,450243,2750100,6400722	NM_005487.3,NM_014250.1		10042	51173869,51173870	NM_005487.3,NM_014250.1
VCL	654.185	743.834	180	6.83199e-20	586.267	749.076	208	1.43918e-18	400.251	381.114	151	8.12208e-19	1431.45	3404.96	179	1.88302e-07	70592,2900068,5360433	NM_014000.2,NM_003373.3		7414	50593530,50593538	NM_014000.2,NM_003373.3
NUP43	353.605	258.031	107	9.35325e-19	339.749	240.531	104	1.16797e-18	507.763	398.907	125	3.31434e-22	528.988	430.477	120	1.14998e-20	70593,6580612	NM_198887.1,NM_024647.4		348995	38605732,38605731	NM_198887.1,NM_024647.4
ING4	135.543	55.7973	98	1.38082e-13	158.251	70.9083	124	2.07922e-20	132.786	41.8953	143	1.65467e-25	149.207	50.9448	113	8.15869e-24	70594,1430767	NM_198287.1,NM_016162.2		51147	38201671,38201669	NM_198287.1,NM_016162.2
CUL1	425.42	58.0077	55	7.54835e-44	478.826	136.308	68	1.56515e-34	534.292	100.323	70	1.07523e-47	407.229	79.4517	63	1.84417e-40	70601	NM_003592.2		8454	32307160	NM_003592.2
CCDC50	511.35	568.422	189	3.794e-20	714.064	852.255	196	2.12553e-20	274.544	235.448	195	1.24097e-22	255.764	245.583	200	1.27158e-18	70603,3710722,3890753	NM_174908.2,NM_178335.1		152137	33186926,41281910	NM_174908.2,NM_178335.1
HSPD1	3556.87	4108.94	228	9.86612e-29	4175.84	4314.71	241	1.20974e-35	4505.09	4032.82	258	2.61774e-46	3726.29	3854.12	256	1.50124e-37	70605,2140338,4250577,6960072	NM_002156.4,NM_199440.1		3329	41399283,41399284	NM_002156.4,NM_199440.1
MRPL42	827.23	352.378	117	8.76312e-45	727.076	308.943	111	5.0737e-42	451.972	170.087	119	2.55075e-46	399.567	180.577	130	6.24502e-41	70608,5080239	NM_172177.1		28977	26667170	NM_172177.1
LOC100130015	89.9544	24.7517	134	0.162569	87.3867	18.7578	120	0.63192	83.9255	17.1263	135	0.997939	86.1259	19.0236	155	0.908347	70626,730441	XM_001718854.1,XM_001719581.1		100130015	169209568,169210587	XM_001718854.1,XM_001719581.1
RNF144B	129.473	27.9434	61	2.51594e-17	236.561	65.2444	76	6.82476e-32	113.844	21.998	61	3.45301e-13	118.384	31.5049	62	1.3078e-10	70630	NM_182757.2		255488	50284695	NM_182757.2
RABAC1	248.251	54.2887	57	7.62808e-30	261.769	57.227	64	5.23627e-34	285.711	84.3871	53	3.14729e-23	462.377	207.067	75	1.75654e-25	70634	NM_006423.1		10567	5453959	NM_006423.1
CAPN2	104.394	26.9516	58	9.17338e-06	109.18	28.8391	44	7.51857e-06	116.524	20.3023	46	1.4763e-12	188.261	109.023	57	2.24855e-09	70646	NM_001748.3		824	12408645	NM_001748.3
LOC100134668	88.234	15.6691	64	0.420869	86.759	23.4588	62	0.656514	88.2072	19.5717	65	0.50462	94.2448	22.0535	57	0.0211476	70647	XM_001726548.1		100134668	169170650	XM_001726548.1
TBC1D3H	92.8602	18.281	118	0.00176027	99.9652	25.1562	113	8.01531e-07	93.9616	21.2961	128	0.00144215	99.1707	31.566	106	0.000255648	70653,5550241	NM_001123390.1		727735	183583562	NM_001123390.1
CCDC72	6180.01	775.096	60	2.94897e-55	4931.13	927.994	60	5.17507e-45	4672.05	607.262	65	1.15767e-58	5173.68	1309.14	62	5.21725e-39	70661	NM_015933.3		51372	141802541	NM_015933.3
MIR1224	90.9112	22.3433	57	0.152095	96.6423	24.5974	69	0.0023127	101.407	23.6156	62	2.28766e-05	91.3842	18.4824	75	0.0684295	70669	NR_030410.1		100187716	262205116	NR_030410.1
LOC653047	92.1444	20.6959	126	0.0106634	91.5569	21.428	134	0.0273868	85.8056	16.4678	115	0.941525	88.8576	18.8242	143	0.332157	70670,1570731	XM_925801.1,XM_930682.1		653047	89041468,89041476	XM_925801.1,XM_930682.1
RPL13L	384.971	304.654	127	2.02605e-20	440.901	351.405	118	7.60843e-20	391.741	256.168	125	8.42542e-26	538.761	362.786	140	2.16785e-30	70671,6840324	NR_002803.1		283345	84872086	NR_002803.1
TCIRG1	97.021	20.5307	202	7.21923e-10	96.597	21.2858	186	5.60116e-08	100.343	23.6304	182	4.0919e-11	96.5353	24.4616	199	1.44432e-06	70672,5890041,6480333	NM_006053.2,NM_006019.2		10312	19924146,19924144	NM_006053.2,NM_006019.2
TM9SF4	495.462	73.8174	50	6.96101e-39	445.831	74.1242	75	1.53858e-53	900.22	187.516	67	5.50401e-45	880.539	190.994	62	1.18435e-40	70674	NM_014742.2		9777	41281478	NM_014742.2
GPBP1L1	201.196	46.7598	117	6.82071e-51	229.366	60.7103	113	1.51771e-47	222.239	48.6727	110	3.36259e-53	206.527	41.401	132	1.98738e-65	70678,2650601	NM_021639.3		60313	40255032	NM_021639.3
PCK1	83.7449	17.1257	87	0.985767	86.5831	16.847	99	0.791617	87.6591	18.6653	106	0.624269	93.2327	17.8224	113	0.00159222	70681,6270364	NM_002591.2		5105	32483400	NM_002591.2
LOC647020	84.2294	16.8043	73	0.964641	88.9255	20.2385	71	0.345448	86.3917	13.4803	64	0.860654	88.5606	20.1203	73	0.434719	70685	XM_001719614.1		647020	169208235	XM_001719614.1
MTCH2	289.285	66.5852	61	2.17132e-32	223.514	74.6598	61	4.03436e-21	155.831	27.3717	59	7.38114e-27	132.823	27.4876	56	1.61826e-17	70689	NM_014342.2		23788	40254847	NM_014342.2
TAS2R3	81.8869	15.815	55	0.996366	83.7359	14.1693	39	0.964897	85.2553	17.0865	48	0.883381	93.0216	22.1325	55	0.055062	70703	NM_016943.2		50831	67944636	NM_016943.2
WDR6	1314.61	149.528	58	1.6898e-54	1153.48	188.108	62	1.4263e-48	1331	279.436	51	4.10821e-35	1205.68	184.635	58	4.09881e-47	70707	NM_018031.2		11180	11072092	NM_018031.2
LOC100132553	94.6736	23.8294	127	0.000792867	94.6325	18.1525	110	0.000100759	102.805	31.8677	115	1.59247e-06	104.991	32.3826	113	1.11177e-07	70711,2230451	XR_038870.1		100132553	169173370	XR_038870.1
CIB3	80.7744	14.5555	62	0.999842	83.069	15.2646	74	0.996312	82.6449	16.9106	59	0.993062	85.7068	19.4051	82	0.8731	70717	NM_054113.2		117286	42718009	NM_054113.2
DEFB105B	84.7545	18.0038	68	0.918783	86.8731	17.8642	72	0.697163	86.7835	14.842	46	0.744624	84.8584	15.441	55	0.941166	70719	NM_001040703.1		504180	103485140	NM_001040703.1
LOC728276	85.041	18.1691	59	0.879153	90.0041	18.9796	50	0.225757	85.2985	14.3069	68	0.952225	90.6894	17.6071	72	0.11474	70722	XM_001129496.1		728276	113425915	XM_001129496.1
GAS6	117.561	36.3943	220	1.78469e-26	134.511	50.3867	248	2.42161e-35	93.6933	22.4914	227	0.000163001	97.298	29.8788	250	1.22442e-06	70730,4050592,4280632,4570181	NM_000820.1,XM_945685.1		2621	4557616,89037207	NM_000820.1,XM_945685.1
BP75	134.719	23.7808	45	3.09204e-17	128.845	30.0603	59	2.9992e-15	156.934	39.1951	66	5.838e-22	158.492	34.6577	62	8.87984e-24	70736	NR_002730.1		23629	84872010	NR_002730.1
N4BP1	112.884	32.1848	148	3.44192e-17	129.759	42.0811	153	7.95243e-25	109.402	28.295	104	6.21961e-12	109.312	34.1319	126	8.94198e-11	70743,2680561	NM_153029.3		9683	48928018	NM_153029.3
SERHL	86.8983	18.0373	289	0.811614	90.5268	19.4732	290	0.0131642	88.3238	18.1296	294	0.466858	89.8714	19.6443	304	0.0668577	70750,4210180,5290253,5720379,6580184	NM_170694.1,XM_001132161.1		94009	25006531,113429616	NM_170694.1,XM_001132161.1
C9orf123	454.359	70.7678	62	2.79652e-46	393.514	127.845	73	5.6642e-32	252.406	43.0712	67	1.52336e-41	262.697	87.4686	75	5.45173e-28	70753	NM_033428.1		90871	62955828	NM_033428.1
FCRL3	88.7315	20.1167	183	0.275344	90.6919	22.8182	187	0.0522489	89.0396	18.0616	186	0.272699	87.2968	16.8311	189	0.761593	70754,620167,6180228	NM_052939.3,NM_001024667.1		115352	67089143,67089144	NM_052939.3,NM_001024667.1
C1orf167	90.1513	17.6354	70	0.138629	89.2324	17.5565	52	0.302707	87.3295	15.3158	58	0.672817	89.744	20.5308	63	0.272893	70762	XM_938203.2		284498	113411915	XM_938203.2
BAIAP2	170.233	146.9	291	2.5108e-19	212.916	195.748	295	5.61907e-24	184.304	173.471	304	1.04486e-19	157.988	116.449	274	2.55141e-20	70767,1030164,2680470,6400379,6590050	NM_006340.1,NM_017451.1,NM_017450.1		10458	5453564,9257198,9257196	NM_006340.1,NM_017451.1,NM_017450.1
RAB27A	107.875	34.1155	246	7.82078e-18	104.559	28.717	223	6.29563e-16	93.4954	25.4009	232	0.000925119	99.434	29.5001	226	1.56935e-08	110010,2680044,4390561,6520703	NM_004580.3,NM_183236.1,NM_183235.1,NM_183234.1		5873	34485707,34485710,34485708,34485705	NM_004580.3,NM_183236.1,NM_183235.1,NM_183234.1
CSN1S2B	82.9314	17.4311	63	0.985446	86.4918	17.8536	52	0.722755	85.9911	15.8991	72	0.882255	92.6885	21.0802	72	0.0367248	110019	NR_003721.1		317712	157073906	NR_003721.1
TRAF1	93.0837	17.2194	102	0.00136981	94.5515	19.2644	111	0.000241158	102.577	23.9971	112	2.77974e-09	97.1251	20.1159	111	4.02969e-06	110021,4570768	NM_005658.3		7185	53759116	NM_005658.3
LOC652456	105.435	27.1518	31	0.000554288	91.898	23.3866	28	0.190792	101.634	25.5293	25	0.00744059	142.089	52.9824	18	0.00023352	110022	XM_941905.1		652456	89071504	XM_941905.1
LOC286239	91.0326	19.5302	68	0.0913035	86.7364	15.8523	52	0.710636	86.2461	16.7988	58	0.814348	91.3542	19.4629	62	0.101542	110026	XM_939089.1		286239	89030280	XM_939089.1
LOC392335	93.023	19.7168	55	0.0283002	89.6757	15.6038	65	0.190393	88.7428	19.7319	61	0.420808	90.1469	20.2126	69	0.210071	110035	XR_037043.1		392335	169177392	XR_037043.1
C6orf170	148.62	41.0266	121	1.66338e-32	164.542	54.6035	142	1.48319e-35	162.377	37.7766	154	7.74532e-55	151.099	40.0672	130	4.28859e-37	110037,3930671	NM_152730.3,NM_152730.4		221322	41529833,117414147	NM_152730.3,NM_152730.4
RABEP2	91.092	17.9693	116	0.0270511	93.817	21.4316	145	0.000643191	84.4215	14.2958	121	0.997959	88.0057	16.6181	120	0.543444	110041,5270301	XM_001127592.1,NM_024816.2		79874	113426378,117956402	XM_001127592.1,NM_024816.2
C6orf59	87.9176	19.3602	128	0.482182	83.0635	15.6739	112	0.999359	81.9132	15.6586	116	0.999985	84.3255	15.3246	103	0.993755	110048,1410731	XR_017956.1,NR_024277.1		79992	113418141,210033163	XR_017956.1,NR_024277.1
NRP2	83.1317	16.4887	202	0.999963	82.3155	16.1156	185	0.999998	83.5754	14.7438	153	0.999928	85.7368	18.1197	170	0.95891	110056,1410402,2650021	NM_201266.1,NM_201264.1,NM_018534.3		8828	41872561,41872556,41872543	NM_201266.1,NM_201264.1,NM_018534.3
UBE1DC1	247.499	151.371	178	5.68026e-31	250.588	152.297	199	5.70413e-35	158.898	76.7631	181	3.55316e-26	169.873	78.5218	212	7.12476e-36	110059,5720468,6580653	NM_024818.2,NM_198329.1		79876	38327030,38327031	NM_024818.2,NM_198329.1
RNASEL	153.374	31.8313	148	3.09723e-55	248.224	76.6793	141	2.00539e-53	117.65	33.7633	113	8.4568e-16	100.66	19.4383	131	9.96962e-12	110064,1820682	NM_021133.2		6041	30795246	NM_021133.2
LOC649800	89.7833	21.2121	131	0.148548	91.8511	23.9726	118	0.0405841	86.5414	18.1023	112	0.837604	90.671	18.7136	138	0.0597905	110070,3890471	XR_018710.1,XM_938870.1		649800	113426542,89041069	XR_018710.1,XM_938870.1
SGSM1	129.993	42.4667	88	5.18108e-15	137.89	51.4102	114	2.10058e-18	142.411	48.8829	121	4.89061e-23	135.119	70.0069	126	4.47714e-12	110072,840364	NM_001039948.2		129049	148612873	NM_001039948.2
TRAK2	272.673	50.7611	63	5.42599e-38	379.22	88.0602	55	2.97537e-31	279.233	74.5995	54	2.01434e-25	355.448	108.762	59	9.66995e-27	110075	NM_015049.1		66008	13027379	NM_015049.1
OSR2	106.917	34.7598	171	1.07616e-11	105.571	32.5108	162	5.98733e-11	88.8383	20.038	175	0.345833	91.5501	19.4778	213	0.00614012	110079,3870064,5420452	XM_001126824.1,NM_053001.1		116039	113420473,16506290	XM_001126824.1,NM_053001.1
NUDT14	1447.64	278.398	74	3.42745e-53	1652.64	225.247	68	6.05237e-59	541.031	126.958	75	2.49449e-44	570.455	154.428	77	1.92402e-41	110092	NM_177533.2		256281	37594466	NM_177533.2
LOC100128270	87.7629	19.6833	133	0.51816	89.4335	19.9991	129	0.203357	86.8912	16.3662	134	0.827797	85.3809	18.1552	136	0.962137	110093,2100180	XM_001723980.1		100128270	169163002	XM_001723980.1
GMCL1	246.257	53.0564	123	3.91943e-63	269.238	45.0273	123	8.90064e-78	321.502	95.123	138	2.6721e-60	359.098	136.458	120	1.41166e-43	110095,3290717	NM_178439.3		64395	34222268	NM_178439.3
LOC100129027	106.076	19.5913	45	7.41201e-08	120.462	36.7775	33	7.97514e-06	102.909	22.5103	27	0.0011293	102.624	24.1353	46	9.66039e-05	110097	XM_001726404.1		100129027	169215428	XM_001726404.1
CGNL1	338.881	62.3282	69	2.87748e-44	411.334	69.6576	53	2.28549e-37	1176.88	190.872	66	8.1738e-52	1025.09	298.571	58	1.09384e-31	110100	NM_032866.3		84952	56550102	NM_032866.3
HSPE1	3409.26	1662.94	80	8.95683e-30	3876.16	1935.83	83	3.02201e-30	3254.65	1502.88	90	5.76193e-35	3750.98	1621.67	74	7.17573e-31	110110,2680170	NM_002157.1		3336	4504522	NM_002157.1
SYT5	86.7246	14.2399	69	0.741153	87.1893	17.2825	76	0.651664	88.8268	17.662	74	0.387191	92.5364	18.5316	68	0.0282556	110112	NM_003180.2		6861	92859637	NM_003180.2
TP53TG3	409.229	521.943	194	1.58246e-15	322.631	292.669	197	2.74978e-23	83.0776	16.2506	180	0.999983	86.1947	17.5071	161	0.922665	110113,5720338,6060376	NM_016212.2,NM_015369.1		24150	89001103,7662674	NM_016212.2,NM_015369.1
UBIAD1	764.982	113.174	58	7.74849e-47	632.252	92.5031	59	3.2458e-47	385.02	98.6615	56	9.93633e-30	415.008	93.3638	64	1.4447e-37	110121	NM_013319.1		29914	7019550	NM_013319.1
MAGEB3	92.3532	24.6894	45	0.113423	89.1023	17.4912	48	0.32744	96.5519	21.4366	38	0.0110057	88.7899	15.3168	44	0.39521	110129	NM_002365.3		4114	45446750	NM_002365.3
LOC100129717	83.6073	17.2277	117	0.995467	86.2653	19.8268	97	0.799585	83.7675	16.4024	116	0.99795	88.6526	20.1334	107	0.402798	110131,4540438	XM_001722854.1		100129717	169173204	XM_001722854.1
GLTPD1	182.382	33.3432	56	1.81446e-28	153.625	30.4703	64	7.60119e-26	132.339	25.1639	66	5.79723e-22	149.217	39.0898	50	3.37045e-15	110132	NM_001029885.1		80772	71274149	NM_001029885.1
NSD1	114.303	28.9642	136	6.57624e-20	105.402	25.1741	126	1.22965e-12	108.995	29.701	121	2.30856e-12	97.5923	21.8999	133	1.0819e-06	110136,7210661	NM_172349.1,NM_022455.3		64324	27477094,27477093	NM_172349.1,NM_022455.3
ABCC11	88.7849	20.4691	173	0.27279	88.1187	16.7055	180	0.451339	86.6449	15.8207	180	0.909833	91.5142	20.3258	184	0.0135969	110138,2600541,6900537	NM_145186.2,NM_033151.3,NM_145186.1		85320	86787825,86786800,21729875	NM_145186.2,NM_033151.3,NM_145186.1
EML4	338.426	53.7676	50	2.0888e-35	302.44	60.9027	47	4.53747e-28	694.18	158.225	56	4.7717e-35	531.563	136.37	43	1.89294e-24	110139	NM_019063.2		27436	19923496	NM_019063.2
BCL10	151.744	56.8936	120	3.00178e-23	160.551	76.2938	129	4.85171e-20	104.576	23.7206	111	3.00642e-11	151.325	101.212	125	8.04591e-11	110148,1340037	NM_003921.2,NM_003921.3		8915	20336470,119466529	NM_003921.2,NM_003921.3
NXPH3	81.742	18.6963	48	0.985717	85.1713	15.9594	71	0.9275	87.3955	20.4241	63	0.627327	89.6737	31.0507	67	0.346766	110154	NM_007225.1		11248	27754211	NM_007225.1
EFR3A	402.216	88.5467	61	3.25759e-36	474.921	97.5543	69	7.73667e-44	258.474	49.1844	64	2.76557e-37	656.973	493.702	61	4.9677e-13	110161	NM_015137.3		23167	154146217	NM_015137.3
LOC727924	88.1171	14.4853	61	0.441115	94.7367	26.1461	63	0.0220613	94.1978	19.7928	55	0.014861	93.0677	23.7272	61	0.0562272	110164	NR_015416.1		727924	211971009	NR_015416.1
TRAM1	2638.87	567.986	87	2.68269e-59	3501.85	669.587	64	2.59727e-47	2577.44	360.566	79	4.42976e-68	4198.55	2154.92	88	3.34572e-31	110167	NM_014294.4		23471	142382439	NM_014294.4
MIR605	83.2083	13.578	49	0.989489	90.0118	16.1927	54	0.178872	85.1265	16.7339	62	0.925517	83.765	17.4459	48	0.956595	110170	NR_030336.1		693190	262206023	NR_030336.1
HSF5	84.9329	17.7612	111	0.956118	85.8843	19.3834	127	0.885454	86.0512	17.798	104	0.892919	92.1389	22.8356	116	0.0320544	110176,4220343	NM_001080439.1		124535	122937276	NM_001080439.1
ARHGAP9	98.1328	29.1558	85	0.000821889	101.766	41.1581	91	0.000955765	90.5363	20.3404	107	0.122539	88.0839	16.8214	106	0.521382	110180,2650594	NM_001080157.1,NM_001080156.1		64333	122939150,122939148	NM_001080157.1,NM_001080156.1
KIAA1199	90.1882	17.0634	82	0.108485	90.7005	22.1875	69	0.154908	115.809	27.2382	67	4.07995e-12	432.037	494.393	73	4.58222e-08	110181	NM_018689.1		57214	38638697	NM_018689.1
ONECUT2	110.784	37.2169	360	2.87727e-27	117.134	47.2387	361	2.03438e-27	164.209	87.3965	338	1.73723e-43	156.143	114.231	365	3.94334e-26	110189,510360,2480431,6020114,6350192,7160497	NM_004852.2		9480	119220563	NM_004852.2
GABRB2	84.4389	18.5361	122	0.977435	89.2919	18.944	111	0.231476	83.2481	15.8711	115	0.999477	84.5611	16.476	125	0.992073	110192,1300020	NM_021911.2,NM_000813.2		2561	124294885,124294884	NM_021911.2,NM_000813.2
LOC646197	441.546	81.9064	77	2.05933e-51	522.827	161.917	72	1.11134e-34	1555.52	576.874	66	1.42508e-30	1132.12	288.042	86	3.6402e-51	110195	XM_929153.1		646197	89028141	XM_929153.1
TMEM19	179.065	75.5706	125	2.12869e-26	153.028	55.5699	122	7.37661e-25	206.625	98.3655	122	1.02787e-25	159.557	67.7234	122	8.87786e-22	110196,4040678	NM_018279.3		55266	89145418	NM_018279.3
LOC654106	87.555	14.6629	52	0.555568	94.1743	19.0554	52	0.0113889	92.456	20.8143	46	0.0880183	94.5567	18.1181	57	0.00510095	110201	XM_001128752.1		654106	113426135	XM_001128752.1
ESRP2	88.8474	16.3701	68	0.307074	84.3872	16.5435	60	0.950307	79.4106	12.1074	73	1	84.8151	18.5082	65	0.925563	110202	NM_024939.2		80004	45935392	NM_024939.2
FLJ27243	89.6475	22.9481	60	0.272258	87.8288	16.9804	54	0.523519	91.1584	20.0294	51	0.151294	90.455	20.4716	40	0.242477	110209	XR_041158.1		400539	169210466	XR_041158.1
BTG4	84.5827	12.5021	52	0.966879	84.8608	18.4825	74	0.923489	85.5285	15.8513	60	0.904296	86.3424	17.894	70	0.80215	110220	NM_017589.2		54766	28872723	NM_017589.2
CHST11	87.2013	13.2617	59	0.643621	86.8264	12.0532	45	0.735125	94.9941	24.4336	47	0.0321401	96.1452	26.1974	53	0.0155786	110228	NM_018413.3		50515	142385762	NM_018413.3
CALCR	85.6027	15.2363	59	0.867861	85.5561	16.1025	60	0.874261	84.8107	17.4147	68	0.945069	87.0238	18.4521	77	0.70649	110239	NM_001742.2		799	46361988	NM_001742.2
C12orf29	342.501	62.2735	67	1.95167e-43	349.058	88.8076	91	1.43886e-46	461.039	113.772	80	1.66756e-44	421.433	133.897	72	1.24187e-32	110240	NM_001009894.2		91298	61742163	NM_001009894.2
LOC727778	83.9786	16.9143	59	0.957522	86.7879	21.0279	45	0.645506	95.6739	25.0072	62	0.011251	94.2064	24.4948	62	0.0285605	110241	XM_001125727.1		727778	113411800	XM_001125727.1
PDE8B	91.9637	17.1787	93	0.0115123	98.4391	25.3668	111	1.54414e-05	223.488	104.31	104	3.13282e-24	239.608	124.186	108	2.48433e-23	110246,580187	NM_001029851.1		8622	71164866	NM_001029851.1
RCOR2	97.7048	19.0139	74	1.4568e-05	109.08	21.126	48	5.33418e-09	228.481	67.5713	54	2.47369e-21	172.978	64.9627	61	5.0974e-15	110253	NM_173587.2		283248	34222235	NM_173587.2
PARD6G	118.241	36.521	168	3.19957e-21	112.367	41.8859	185	1.08371e-13	98.1429	21.5899	182	2.03618e-09	100.155	27.0771	184	5.22749e-09	110259,6380603,6450068	NM_032510.3,XM_938856.1		84552	115495001,89047537	NM_032510.3,XM_938856.1
MCM3AP	321.543	66.7616	57	1.29797e-33	308.634	52.903	65	1.05345e-42	522.288	98.2491	50	2.57405e-34	507.672	210.339	49	7.99892e-19	110270	NM_003906.3		8888	33469915	NM_003906.3
DZIP3	84.528	14.6712	68	0.966351	85.7673	14.3261	61	0.882026	95.938	20.0542	47	0.0057565	97.3709	18.915	61	0.000172238	110274	NM_014648.2		9666	40254857	NM_014648.2
RUFY3	148.669	84.1538	191	1.87589e-19	178.342	144.962	191	1.32826e-15	153.109	65.8843	185	2.70179e-29	159.918	83.0372	191	3.49907e-25	110279,4040471,7200296	NM_001037442.1,NM_014961.2		22902	82697314,41281576	NM_001037442.1,NM_014961.2
BMF	93.1042	22.9876	263	0.000128353	88.9097	18.8337	200	0.240166	105.598	31.9254	224	1.43802e-14	99.3165	25.1166	236	4.09021e-11	110280,6200035,7040356,7650209	NM_033503.3,NM_001003940.1,NM_001003943.1		90427	51558692,51558687,51558703	NM_033503.3,NM_001003940.1,NM_001003943.1
LDHC	91.368	21.1498	172	0.0151659	88.2255	16.1633	185	0.413897	91.6023	20.3211	167	0.017005	94.6031	23.7397	194	0.000109127	110291,1990161,6060470	NM_017448.1,NM_002301.2		3948	9257227,9257229	NM_017448.1,NM_002301.2
C6orf1	137.752	62.678	184	1.18537e-21	173.021	112.343	205	3.23939e-22	164.269	86.3507	179	2.35666e-24	182.011	125.505	211	2.1414e-22	110292,360209,520044	NM_178508.3,NM_001008704.1,NM_001008703.1		221491	56786152,56786150,56786148	NM_178508.3,NM_001008704.1,NM_001008703.1
LOC339809	85.7641	18.4116	60	0.806934	90.0221	19.2843	57	0.212243	82.8271	12.6151	53	0.998516	87.4136	18.1754	70	0.635828	110296	XM_936940.2		339809	113414206	XM_936940.2
ANKLE1	86.2862	15.6099	64	0.785476	81.1778	12.1102	62	0.999979	90.9453	21.2354	58	0.167741	92.9435	22.4547	77	0.0331223	110301	NM_152363.4		126549	168229255	NM_152363.4
FILIP1L	87.771	20.9675	249	0.520908	87.1678	19.2862	240	0.738402	89.1425	20.6453	228	0.254333	89.8297	21.4028	308	0.0880958	110307,650458,4490709,6250433	NM_014890.2,NM_182909.2,NM_001042459.1		11259	109659848,109659844,109659846	NM_014890.2,NM_182909.2,NM_001042459.1
MAP2K6	119.293	43.5169	174	7.09183e-18	96.8218	21.3402	176	6.69921e-08	97.4608	24.0179	184	2.5953e-07	99.6162	22.7252	175	1.77588e-10	110324,650475,4900017	NM_031988.1,NM_002758.3		5608	14589901,90577186	NM_031988.1,NM_002758.3
RDH5	99.4897	18.2885	70	5.93719e-07	94.148	17.5213	70	0.00217016	116.416	21.6376	70	5.98436e-17	114.108	15.3692	52	5.17697e-17	110326	NM_002905.2		5959	50726951	NM_002905.2
SEC62	114.074	25.1063	69	6.42672e-13	101.327	23.1597	65	8.56822e-06	237.003	57.2927	63	9.66799e-30	242.446	63.2371	73	1.58412e-32	110327	NM_003262.3		7095	61744441	NM_003262.3
C14orf32	507.64	94.8921	67	1.4262e-45	349.954	107.434	68	2.15387e-30	474.652	89.3043	67	5.7374e-45	588.051	169.866	56	2.95782e-29	110328	NM_144578.2		93487	34147697	NM_144578.2
LOC440585	149.604	26.7965	61	3.52629e-26	165.577	41.5106	64	1.04185e-22	107.551	23.4826	45	8.60257e-07	126.252	36.5383	60	2.06261e-11	110333	XM_942137.2		440585	113412049	XM_942137.2
XRN1	168.504	81.5809	117	2.71131e-19	178.378	95.7437	126	2.01743e-19	192.956	105.885	110	2.99581e-18	188.987	99.6159	108	1.71504e-18	110338,1990487	NM_001042604.1,NM_019001.2		54464	110624786,40254886	NM_001042604.1,NM_019001.2
PDK3	282.262	42.5801	56	4.8858e-39	187.986	49.8815	49	6.47402e-19	202.065	68.5931	58	1.79109e-18	162.384	40.4471	57	4.85272e-20	110347	NM_005391.2		5165	141802007	NM_005391.2
MAGOHB	98.435	16.8495	62	3.10696e-06	84.3188	16.4946	55	0.946435	138.584	29.7862	58	8.14162e-19	117.512	29.9503	53	1.52765e-09	110348	NM_018048.2		55110	21361685	NM_018048.2
SYMPK	97.8848	23.6604	70	0.000349144	103.696	23.3571	73	9.95352e-08	139.623	43.1129	74	4.34072e-16	108.747	23.7484	79	1.79771e-11	110349	NM_004819.2		8189	124028528	NM_004819.2
LOC642111	84.837	13.86	47	0.927748	90.1858	18.8458	47	0.211867	88.7208	18.6191	51	0.426589	89.7071	24.6932	50	0.331126	110358	XM_936250.1		642111	89025733	XM_936250.1
LOC100128836	229.557	154.319	157	7.13763e-23	194.929	130.627	110	3.47188e-14	382.76	301.955	139	3.49036e-22	350.87	301.095	145	8.06022e-20	110360,6420228	XR_038689.1		100128836	169173344	XR_038689.1
PDPR	139.72	58.6997	192	4.00181e-26	168.117	101.569	201	3.52648e-23	144.065	59.2742	196	4.22194e-29	167.929	86.1312	212	1.35892e-30	110364,1940167,6280148	XM_001134215.1,NM_017990.3		55066	113426487,32261325	XM_001134215.1,NM_017990.3
LOC645851	90.543	16.913	53	0.125215	87.2812	16.891	49	0.611011	91.1319	18.2384	54	0.124367	86.1354	15.9929	52	0.818398	110367	XM_940488.2		645851	113427349	XM_940488.2
LOC646882	94.2069	22.2519	62	0.0139783	86.7173	13.954	52	0.738941	92.394	15.9941	60	0.0243836	88.8265	14.8692	53	0.375046	110369	XM_934013.1		646882	89036690	XM_934013.1
NEK3	100.011	28.1066	158	1.00676e-07	104.743	33.8253	167	7.36821e-10	99.3296	31.5769	169	4.81473e-06	106.974	40.0811	191	3.82787e-10	110370,1190504,3360520	NM_152720.1,NM_002498.2		4752	23510392,119637838	NM_152720.1,NM_002498.2
CSTA	81.8037	14.069	68	0.999627	82.7796	13.8072	65	0.99821	83.1758	16.2807	65	0.992567	88.195	16.3126	77	0.495063	110372	NM_005213.3		1475	61743964	NM_005213.3
LOC100134712	113.216	25.6991	61	7.62785e-11	105.876	26.9662	65	6.22616e-07	109.243	21.1859	41	7.63977e-08	111.409	18.9295	49	1.4183e-11	110373	XM_001714845.1		100134712	169170501	XM_001714845.1
LOC653468	90.3434	16.9237	222	0.0145446	89.848	19.1524	250	0.061253	94.972	25.8361	241	3.56765e-05	94.939	27.1378	245	6.26482e-05	110376,630440,2640482,7380324	XM_934208.1,XM_495830.2,XM_944657.2,XM_934224.1		653468	89031240,89031256,113422016,89031248	XM_934208.1,XM_495830.2,XM_944657.2,XM_934224.1
LOC442501	90.0822	19.7611	103	0.12644	91.3165	20.8234	115	0.0437319	89.0725	18.4603	102	0.324185	90.5232	19.1051	94	0.118142	110377,160576	XM_935666.2		442501	113419436	XM_935666.2
LOC283028	86.5807	17.8334	141	0.798171	86.9206	16.9317	126	0.754796	85.2565	17.2985	126	0.972055	88.8367	18.1591	115	0.347864	110379,6180021	XR_017729.1		283028	113421433	XR_017729.1
RAC2	85.9776	13.9989	72	0.868402	87.2314	17.9562	76	0.638659	139.126	18.5428	64	1.48442e-31	665.055	757.449	71	7.07475e-09	110382	NM_002872.3		5880	27881480	NM_002872.3
SLC25A34	94.468	18.9285	55	0.00607488	96.1753	24.282	65	0.00414486	91.6978	16.502	59	0.056387	96.0299	21.9745	72	0.00169156	110390	NM_207348.1		284723	46409329	NM_207348.1
DDTL	100.923	20.4592	69	6.52911e-07	96.4324	21.0821	69	0.000693962	131.474	26.6342	59	2.32736e-18	124.61	36.6294	72	1.27447e-12	110392	NM_001084393.1		100037417	145386558	NM_001084393.1
LOC652755	134.327	37.8914	53	2.21458e-12	120.358	23.844	53	7.57506e-14	129.482	22.6901	64	4.08041e-22	112.806	29.5743	56	3.37778e-08	110397	XM_942384.1		652755	89077285	XM_942384.1
GPR83	84.2128	17.1422	110	0.985638	86.4928	17.4865	137	0.836621	82.6152	16.3927	129	0.999919	84.2566	15.7879	147	0.998412	110398,6860603	NM_016540.2		10888	33354256	NM_016540.2
LOC727832	86.4546	16.4307	109	0.809442	94.4903	23.5405	128	0.00107446	89.7792	18.4131	135	0.166263	89.0732	20.1608	114	0.317207	110400,5690367	XM_001125730.1		727832	113425023	XM_001125730.1
LOC731787	88.1195	20.938	70	0.455859	89.5236	17.8882	86	0.211048	92.8006	22.5841	56	0.0681261	86.8605	18.1757	82	0.742098	110408	XM_001721651.1		731787	169194586	XM_001721651.1
LOC653701	95.8425	14.6532	38	0.000898144	114.464	32.8558	40	4.5578e-06	114.796	31.4183	37	4.86484e-06	114.52	37.6149	31	0.000251168	110411	XM_929047.1		653701	89052410	XM_929047.1
LOC730066	84.3793	19.3348	82	0.945425	84.5415	29.8101	54	0.79875	94.3306	18.0807	66	0.00399744	88.4957	18.5642	50	0.451202	110414	XR_016072.1		730066	113428383	XR_016072.1
GLI3	96.224	21.4772	58	0.00216767	95.7574	20.1781	57	0.00256065	95.5779	26.8134	59	0.0199208	104.979	26.7792	66	1.5955e-06	110424	NM_000168.2		2737	13518031	NM_000168.2
TCEA1	627.196	585.668	194	6.09616e-28	954.33	897.428	166	8.84672e-26	532.801	596.902	175	8.86901e-19	554.124	621.534	192	1.26491e-20	110427,4210189,5960286	NM_201437.1,NM_006756.2		6917	45439354,45439353	NM_201437.1,NM_006756.2
KRT18	203.156	48.5083	122	4.07284e-52	199.35	38.3059	121	6.58853e-61	135.243	56.3868	111	1.18659e-14	196.158	62.5115	137	4.03029e-43	110431,6280128	NM_000224.2,NM_199187.1		3875	40354193,40354194	NM_000224.2,NM_199187.1
ASS1	794.329	517.011	155	1.70306e-37	986.656	675.726	190	4.19431e-44	147.624	68.3645	182	2.88843e-24	544.185	718.231	214	9.41389e-18	110433,2640544,4900370	NM_000050.4,NM_054012.3		445	113204625,113204624	NM_000050.4,NM_054012.3
LOC441550	227.902	53.6224	66	3.12852e-31	228.897	60.1361	61	1.54262e-26	380.719	123.191	54	6.37613e-24	465.419	142.481	68	1.78767e-32	110435	XR_038097.1		441550	169201964	XR_038097.1
TERF1	184.717	154.407	190	1.1146e-15	220.219	202.943	189	1.60813e-16	218.209	188.104	179	3.62011e-17	270.393	261.776	178	2.86395e-17	110437,4560634,6960553	NM_017489.1,NM_003218.2		7013	9257245,9257244	NM_017489.1,NM_003218.2
ITGB1	903.174	1069.76	363	2.85237e-38	939.246	1089.74	359	2.61052e-39	606.764	768.159	370	2.59306e-32	1452.16	2411.36	390	1.28206e-25	110440,610452,650066,2070296,4040491,5910139	NM_033668.1,NM_002211.2,NM_033669.1,NM_033666.1,NM_133376.1		3688	19743818,19743812,19743820,19743814,19743822	NM_033668.1,NM_002211.2,NM_033669.1,NM_033666.1,NM_133376.1
ACADS	138.975	23.1647	60	7.58608e-25	144.122	36.234	87	4.84063e-25	119.97	29.5953	74	3.54829e-14	120.875	34.2081	62	1.43392e-10	110441	NM_000017.1		35	4557232	NM_000017.1
NUMB	512.558	207.456	124	2.72655e-46	683.297	311.479	114	5.3337e-40	781.26	289.089	106	8.13784e-46	897.055	454.869	140	2.39234e-45	110445,4230403	NM_001005744.1,NM_003744.5		8650	54144626,54144623	NM_001005744.1,NM_003744.5
SLC12A9	334.771	36.844	56	6.30208e-48	277.046	46.6032	64	2.36336e-41	425.592	91.1553	45	8.1437e-28	445.6	72.5267	57	1.74238e-41	110450	NM_020246.2		56996	31881739	NM_020246.2
SSR1	1168.74	185.343	82	7.94469e-65	1034.5	192.631	84	2.09605e-60	366.389	67.9573	64	1.41701e-41	571.062	343.104	70	1.80458e-18	110451	NM_003144.2		6745	6552340	NM_003144.2
NEURL	89.7939	20.465	60	0.231481	79.0245	14.2959	51	0.999977	90.1547	18.6672	70	0.196523	97.7657	26.5907	55	0.00493442	110458	NM_004210.3		9148	21314780	NM_004210.3
LOC727914	121.064	23.6619	59	8.7161e-16	122.245	22.178	84	3.57984e-24	122.508	34.2094	64	1.68414e-11	131.637	32.7493	83	3.236e-20	110465	XR_015142.2		727914	169208427	XR_015142.2
S100A16	95.026	27.6043	57	0.0272142	88.5069	16.5794	68	0.394436	89.7158	14.5433	56	0.224984	1203.79	1589.49	52	2.88883e-06	110468	NM_080388.1		140576	17933771	NM_080388.1
LOC729926	4623.89	4079.82	115	4.51895e-22	4887.17	4836.96	145	1.3548e-23	5077.93	5073.88	118	2.63142e-19	5925.66	6062.74	152	1.12656e-23	110470,870019	XR_038426.1		729926	169213792	XR_038426.1
MUC4	92.5938	19.5708	298	1.9185e-05	92.3046	17.251	288	1.43088e-05	89.1376	19.8829	289	0.221243	93.504	21.4095	304	1.00833e-05	110471,2450072,4260450,4900014,5260746	NM_018406.3,XM_936261.1		4585	112382234,88971743	NM_018406.3,XM_936261.1
GSS	493.641	81.2637	55	2.26713e-40	349.832	80.1432	62	9.38851e-35	380.223	93.7672	55	5.84251e-30	346.953	120.814	63	2.51736e-25	110474	NM_000178.2		2937	30581166	NM_000178.2
C11orf40	90.4171	24.2458	62	0.203121	85.8294	16.6985	48	0.809885	89.8506	17.9274	52	0.259547	89.9911	18.5261	45	0.256864	110477	NM_144663.1		143501	21389542	NM_144663.1
PATE2	109.21	31.8458	178	2.39339e-16	114.049	46.0403	205	2.33474e-14	126.617	45.6906	188	7.68725e-24	103.158	29.7265	184	5.94676e-11	110482,2060746,2120300	NM_212555.1		399967	47086458	NM_212555.1
LOC390349	91.9171	20.7226	74	0.0475509	83.3608	15.7881	72	0.99209	93.1372	20.4801	56	0.0394661	85.456	17.0431	63	0.894478	110491	XM_372472.2		390349	89035634	XM_372472.2
OR2T35	86.9763	19.9128	118	0.680776	83.9103	15.4069	108	0.996305	88.1287	15.444	115	0.529421	90.0863	23.9081	110	0.201599	110494,7560017	NM_001001827.1		403244	49226829	NM_001001827.1
FBXL5	205.668	159.073	191	3.62711e-20	331.899	280.567	176	1.48183e-23	140.168	75.3022	189	5.64904e-18	147.36	73.3324	173	7.24366e-21	110500,450114,6250497	NM_033535.2,NM_012161.2		26234	21536439,21536438	NM_033535.2,NM_012161.2
TMOD2	110.051	31.6132	201	1.59962e-19	103.991	27.9809	206	1.19029e-14	120.156	34.238	192	3.86482e-28	112.487	32.8437	199	6.58188e-21	110504,830400,6420477	NM_014548.3,NM_014548.2,NM_001142885.1		29767	218931146,40789262,218931147	NM_014548.3,NM_014548.2,NM_001142885.1
LOC100134591	83.8915	12.941	60	0.989224	84.701	14.4272	59	0.956093	82.5574	12.4371	57	0.999452	86.1658	17.3089	63	0.819213	110520	XR_038125.1		100134591	169170399	XR_038125.1
ALX1	118.963	33.538	65	1.32566e-10	119.351	29.4697	69	3.20183e-13	113.314	25.9526	76	9.33059e-13	117.339	21.8851	62	1.3575e-15	110521	NM_006982.2		8092	154813200	NM_006982.2
LOC100128823	87.6621	14.0585	53	0.536665	99.2687	22.5776	72	3.2421e-05	95.2923	25.1489	53	0.0231096	89.682	17.4109	63	0.247052	110537	XM_001719637.1		100128823	169166376	XM_001719637.1
LOC647466	90.7591	19.8999	67	0.117297	98.486	20.1557	54	0.000168346	97.9055	21.7143	72	0.00016352	97.0197	22.3622	65	0.00110703	110538	XM_936529.1		647466	88952401	XM_936529.1
LOC391013	90.5947	19.7665	111	0.0727241	90.2531	21.344	121	0.120653	92.0194	25.5149	114	0.0581818	87.5177	18.0996	110	0.647131	110541,3450070	XM_372769.4,XM_001129563.1		391013	113404801,113411976	XM_372769.4,XM_001129563.1
LOC100129236	89.3306	18.2521	113	0.194045	83.9336	17.3771	120	0.993781	83.9418	15.8785	99	0.995759	83.2871	17.1392	135	0.999392	110544,430280	XM_001716550.1,XM_001714142.1		100129236	169216744,169216501	XM_001716550.1,XM_001714142.1
LOC728185	87.9534	15.5381	46	0.480535	90.7782	16.8038	47	0.128728	94.1271	34.4386	40	0.142982	85.9703	15.1471	57	0.861178	110554	XM_001126803.1		728185	113412777	XM_001126803.1
NDST2	173.582	30.2353	54	1.65451e-27	182.115	39.2284	72	1.12725e-31	156.557	29.8526	81	4.86004e-34	245.311	125.261	64	5.44472e-15	110561	NM_003635.2		8509	31377809	NM_003635.2
LOC645686	89.169	21.3049	63	0.311337	96.008	24.7184	49	0.0136479	90.5274	23.8664	65	0.220921	90.8332	21.8108	77	0.144	110563	XM_928695.1		645686	89036635	XM_928695.1
LOC653801	84.9662	17.2105	57	0.893575	93.8176	25.6588	74	0.026847	89.3863	20.4006	71	0.318132	88.9986	19.2344	71	0.359267	110564	XM_934188.2		653801	113414738	XM_934188.2
KIAA0672	322.022	68.4703	63	2.00675e-36	518.911	148.604	65	2.35227e-33	90.2205	20.6548	67	0.217298	121.241	65.1283	60	0.000111709	110575	NM_014859.3		9912	50233869	NM_014859.3
SNORA23	92.3575	21.9617	73	0.0416582	89.7698	20.5955	69	0.234826	309.447	93.5884	68	1.28945e-29	230.855	144.239	68	6.26303e-12	110576	NR_002962.1		677808	91680827	NR_002962.1
SUSD2	123.175	28.3457	72	1.54429e-16	130.712	31.9275	59	5.43042e-15	92.6315	15.7798	61	0.0168357	97.1827	25.0999	68	0.00212976	110592	NM_019601.3		56241	55956886	NM_019601.3
LOC646162	79.7467	13.6011	36	0.999468	80.9331	18.6731	44	0.991786	86.2424	18.9093	45	0.758267	85.7626	18.4046	65	0.852207	110598	XM_929124.1		646162	89061221	XM_929124.1
LOC648424	87.7081	14.6631	66	0.52918	89.7235	21.4313	61	0.262238	88.0705	18.3155	64	0.528594	85.6806	13.9922	65	0.921725	110600	XM_943319.1		648424	89060988	XM_943319.1
LOC121906	84.259	18.3173	140	0.988821	85.8685	17.7024	127	0.907535	88.4828	19.3582	143	0.439476	84.0097	16.1264	129	0.997967	110603,6620735	XR_016263.2,XM_001720281.1		121906	169205718,169206321	XR_016263.2,XM_001720281.1
GEMIN7	91.325	19.2481	115	0.0274988	89.3417	19.9305	103	0.242796	94.3448	23.4063	116	0.00292122	93.2157	18.9161	112	0.00285672	110605,4390474	NM_024707.2,NM_001007269.1		79760	55953070,55953071	NM_024707.2,NM_001007269.1
LOC100133918	86.641	18.7007	61	0.690825	86.9748	19.3261	44	0.63224	83.1006	14.5227	53	0.993493	80.1764	14.1562	53	0.999929	110609	XM_001725872.1		100133918	169212154	XM_001725872.1
CCNYL3	90.632	18.5855	110	0.0592929	89.5965	17.7522	125	0.15359	94.0387	22.1451	123	0.00219001	92.5435	20.8246	125	0.0103236	110612,6620228	XM_925865.3		642326	169210129	XM_925865.3
DNAJC17	153.869	27.6381	69	2.60637e-30	169.533	35.1689	72	8.89652e-31	131.015	28.908	62	1.85374e-17	125.576	27.8294	78	2.25122e-19	110615	NM_018163.1		55192	8922562	NM_018163.1
MIR29B1	103.5	24.6885	32	0.000566181	104.89	24.3493	45	1.46063e-05	103.25	29.8657	37	0.00209585	98.52	19.5293	48	0.000309318	110619	NR_029517.1		407024	262205770	NR_029517.1
C3orf57	90.8545	23.2071	123	0.0763673	91.0651	22.6183	118	0.0698378	110.81	27.1053	121	8.63781e-16	468.313	576.166	117	4.45635e-11	110630,4560600	NM_001040100.1		165679	93141041	NM_001040100.1
JUP	365.353	311.024	188	5.77105e-26	323.233	289.999	186	1.82747e-22	479.467	451.086	174	3.14279e-23	301.518	266.793	185	6.77401e-22	110634,2570551,4880370	NM_021991.1,NM_002230.1		3728	12056467,4504810	NM_021991.1,NM_002230.1
MAPK14	98.4983	22.8055	222	1.98577e-11	97.7596	25.8951	192	2.15919e-07	94.4574	21.82	234	1.00156e-05	95.3403	20.0621	260	1.26521e-08	110639,3290634,4860600,5130767	NM_139012.1,NM_139013.1,NM_001315.1		1432	20986511,20986513,4503068	NM_139012.1,NM_139013.1,NM_001315.1
NRAP	83.9773	14.6445	95	0.994085	87.1931	17.5827	101	0.669949	82.0926	13.2416	110	0.999998	90.1451	16.5341	94	0.125426	110646,6650301	NM_006175.3,NM_198060.2		4892	46049091,46049104	NM_006175.3,NM_198060.2
NPL	136.165	26.7791	122	2.34821e-40	115.014	21.5564	119	2.00219e-26	86.4393	19.313	122	0.846511	87.5657	19.4973	109	0.626796	110653,540243	NM_030769.1		80896	13540532	NM_030769.1
TSPAN4	196.905	155.734	245	2.68295e-23	167.832	130.342	249	2.85061e-19	210.164	187.337	256	1.08313e-21	243.257	241.346	266	4.99136e-22	110661,380343,540619,6420747	NM_001025235.1,NM_001025237.1,NM_001025238.1,NM_001025234.1		7106	68800004,68800017,68800023,68799996	NM_001025235.1,NM_001025237.1,NM_001025238.1,NM_001025234.1
USO1	1055.11	269.496	64	3.36741e-38	1111.6	170.815	69	1.56424e-55	1100.14	180.615	65	1.44621e-50	1104.99	190.18	67	8.74225e-51	110669	NM_003715.2		8615	119220582	NM_003715.2
LOC649318	91.2764	18.2828	70	0.060387	93.6635	23.268	86	0.012885	93.0659	27.9849	69	0.078177	91.5576	21.2752	85	0.0731789	110670	XM_938385.1		649318	89031786	XM_938385.1
LOC100130288	97.6222	23.2115	126	3.02411e-06	97.8549	21.5734	132	2.83437e-07	91.1569	19.1156	129	0.0427169	93.4768	20.4678	145	0.00110348	110673,620435	XM_001716704.1,XM_001717724.1		100130288	169165065,169165881	XM_001716704.1,XM_001717724.1
PTER	105.199	37.1283	196	2.60359e-10	99.7311	29.7333	210	1.74094e-08	84.3978	14.6227	154	0.999286	93.0467	38.7058	187	0.0434187	110674,2000139,6130382	NM_030664.3,NM_001001484.1		9317	47933342,47933340	NM_030664.3,NM_001001484.1
KIAA0368	405.294	291.485	108	2.65343e-20	435.568	384.515	130	7.65998e-19	1351.65	1398.54	132	4.35811e-19	884.446	1007.16	139	1.25425e-16	110678,6400240	NM_001080398.1		23392	122937210	NM_001080398.1
S100A11	803.193	101.44	85	6.35226e-74	560.87	105.714	77	1.61209e-52	528.46	112.532	82	2.26795e-51	1014.88	786.109	70	4.10676e-15	110682	NM_005620.1		6282	5032056	NM_005620.1
SYK	86.3389	21.3079	46	0.682478	89.6845	20.7146	64	0.254762	105.14	21.2788	55	1.27729e-07	122.034	44.8887	66	2.91335e-08	110685	NM_003177.3		6850	34147655	NM_003177.3
LOC642730	88.9982	17.2481	48	0.322195	84.2557	14.1842	67	0.981903	85.8056	16.0469	57	0.870894	81.4929	12.3305	49	0.999788	110703	XM_931047.1		642730	89028223	XM_931047.1
EFS	204.022	115.401	122	1.60197e-20	176.313	103.526	151	6.07599e-20	83.0053	16.5392	98	0.998832	83.6814	17.7469	155	0.999001	110706,4260133	NM_032459.1,NM_005864.2		10278	14589875,14589877	NM_032459.1,NM_005864.2
ANKAR	90.5382	21.7675	118	0.0906567	99.0691	25.3142	95	2.3089e-05	92.3043	21.1933	123	0.0177185	93.064	22.4459	122	0.00884118	110707,1430563	NM_144708.2		150709	91206449	NM_144708.2
TM2D2	127.597	23.7783	59	6.56807e-19	114.14	30.2782	48	1.39996e-07	159.667	29.4204	54	2.26781e-24	154.248	35.3822	58	1.04631e-20	110711	NM_078473.2		83877	66932891	NM_078473.2
WHSC1	97.1293	22.2216	342	6.85888e-14	90.9282	20.2037	312	0.00513845	96.6904	22.1138	337	6.90695e-12	93.2569	21.3226	345	6.72175e-06	110717,380349,540301,2100278,2230739,5130600	NM_001042424.1,NM_014919.1,NM_133330.1,NM_007331.1,NM_133336.1,NM_133334.2		7468	109633018,19913345,19913347,6594682,19913360,109633016	NM_001042424.1,NM_014919.1,NM_133330.1,NM_007331.1,NM_133336.1,NM_133334.2
SLC16A3	124.601	25.945	68	4.01298e-18	105.503	27.5058	61	2.85966e-06	343.43	175.025	75	1.92243e-20	545.675	646.255	60	4.56566e-07	110719	NM_004207.2		9123	109288008	NM_004207.2
LOC100131635	87.5222	20.0332	60	0.54879	79.7645	15.4591	73	0.999989	85.7915	15.9658	62	0.883408	87.9189	19.4937	63	0.540833	110725	XM_001726595.1		100131635	169166035	XM_001726595.1
C1R	97.2867	24.1827	219	1.32833e-08	98.7938	26.005	230	7.23889e-10	93.4185	19.5353	194	0.000146725	94.7543	23.0472	236	8.93079e-06	110730,2370670,5260474,7510491	XM_930681.1,NM_001733.4,XM_925842.1		715	89035252,66347874,89035250	XM_930681.1,NM_001733.4,XM_925842.1
ADAM23	84.3899	15.8136	71	0.964762	82.9963	15.0833	62	0.994033	86.5771	18.2795	58	0.753646	92.1031	18.7264	57	0.0594196	110731	NM_003812.2		8745	73765550	NM_003812.2
SOX6	88.284	19.1094	225	0.364472	83.6218	17.3876	237	0.999919	89.7322	20.6421	228	0.137891	85.3731	18.193	242	0.991103	110735,2070082,4220102,5130551	NM_017508.1,NM_033326.2		55553	70909337,71037388	NM_017508.1,NM_033326.2
LOC645387	11310.6	2576.47	108	6.54952e-72	11918.5	2302.02	127	5.74736e-93	12936.3	3163.45	121	6.22098e-77	13162	2991.31	112	1.12927e-74	110736,2470687	XR_019447.2,XR_016424.2		645387	169213075,169212664	XR_019447.2,XR_016424.2
ZNF394	642.438	437.926	118	1.66581e-26	785.517	534.416	127	1.98447e-29	651.014	451.083	119	3.05765e-26	548.419	416.64	99	4.33195e-19	110739,3310592	NM_032164.2		84124	31982908	NM_032164.2
OSBPL1A	296.625	206.824	181	1.11121e-29	394.394	283.403	159	8.90141e-29	250.217	153.501	162	2.26705e-28	421.329	479.973	181	1.86003e-17	110743,6560605,7650243	NM_080597.2,NM_018030.3		114876	19718740,19718745	NM_080597.2,NM_018030.3
BCL2L15	82.0113	15.0221	191	1	83.5731	17.8858	198	0.999655	81.4033	14.0091	166	1	83.3959	15.4924	198	0.999988	110747,780754,1710575	NM_001010922.2		440603	121949805	NM_001010922.2
RBM35A	134.722	35.5857	47	4.67609e-12	214.037	67.3037	56	4.21658e-20	161.213	45.1419	68	8.03253e-21	191.187	44.6969	52	1.55629e-22	110754	NM_001034915.1		54845	77917531	NM_001034915.1
SHC2	93.8245	24.1076	210	0.000204595	100.971	26.6333	229	1.44748e-12	101.201	28.84	224	7.37637e-11	103.743	30.3589	238	5.00111e-14	110767,1400095,1410440,1850392	XM_375550.3,NM_012435.1		25759	89050434,130506678	XM_375550.3,NM_012435.1
MYH1	85.6689	16.0436	132	0.938495	87.0132	22.183	141	0.694355	85.0061	16.8318	126	0.983255	85.029	17.3598	142	0.983504	110768,6290484	NM_005963.3,NM_005963.2		4619	115527081,7669505	NM_005963.3,NM_005963.2
LOC645335	86.5013	18.7237	63	0.713781	90.3036	18.3599	66	0.152568	93.1613	18.9605	66	0.0193963	87.2503	16.4268	68	0.677271	130017	XM_928372.1		645335	88976678	XM_928372.1
C14orf159	316.806	63.5849	61	1.47377e-36	364.84	57.7922	72	3.15921e-51	119.699	24.2223	68	1.8327e-16	120.983	34.6514	76	1.9572e-12	130020	NM_024952.5		80017	142375327	NM_024952.5
IL2RA	92.3074	17.8733	93	0.00903322	95.5764	22.9372	100	0.000639262	89.0389	19.0945	104	0.334555	92.7493	20.5154	100	0.0140313	130021,4060221	NM_000417.1		3559	4557666	NM_000417.1
LOC646173	90.0707	19.1485	73	0.161738	83.9955	17.0698	50	0.946672	95.7948	27.8607	54	0.0256923	87.8286	17.1563	47	0.554214	130026	XM_929132.1		646173	89037974	XM_929132.1
PHF5A	912.585	651.874	123	1.60511e-27	766.031	482.415	127	4.54403e-32	793.994	560.47	130	8.02889e-29	906.173	578.484	144	2.26454e-36	130037,450598	NM_032758.3		84844	55925655	NM_032758.3
C21orf94	82.1426	18.2976	66	0.993049	78.5542	15.458	57	0.999987	80.9164	15.8782	63	0.999735	87.2845	22.0464	74	0.634848	130039	XR_017891.1		246705	113429075	XR_017891.1
NR1I3	86.1575	19.586	134	0.838883	86.3752	19.0171	132	0.830478	84.3651	17.5084	132	0.993799	84.2251	18.0649	144	0.995091	130041,5220730	NM_001077469.1,NM_001077475.1		9970	117938728,117938741	NM_001077469.1,NM_001077475.1
ICAM1	93.5963	22.693	44	0.0499284	94.8587	18.1912	46	0.00679809	92.6398	19.0206	40	0.0756224	95.8812	20.3616	43	0.00857642	130044	NM_000201.1		3383	4557877	NM_000201.1
LOC100133545	89.0029	19.901	59	0.327825	83.084	14.3529	61	0.994912	88.9322	18.3716	60	0.385061	87.9482	18.5678	65	0.538504	130047	NR_024471.1		100133545	213417947	NR_024471.1
KIAA1958	125.402	33.3564	75	3.20632e-15	135.292	30.9411	85	3.64032e-24	189.643	39.0086	60	1.9973e-28	155.616	47.5696	75	7.86549e-20	130048	NM_133465.2		158405	141803104	NM_133465.2
LOC653652	97.0068	23.9904	44	0.0075064	96.4391	20.5694	54	0.00191023	93.668	18.6442	45	0.0285549	95.4223	17.9132	48	0.00366889	130050	XM_933026.1		653652	89039635	XM_933026.1
C20orf96	95.6158	21.2237	61	0.00291149	106.366	27.5041	66	4.42709e-07	90.6533	17.4003	54	0.156095	95.8257	21.027	62	0.00285849	130056	NM_153269.1		140680	23943927	NM_153269.1
AGA	407.043	76.5166	71	1.618e-46	433.291	80.2566	71	2.07424e-47	83.1114	16.995	68	0.992254	213.382	148.436	72	3.016e-10	130064	NM_000027.2		175	32313568	NM_000027.2
IFT172	114.102	23.6685	67	1.55645e-13	112.855	21.183	61	2.48994e-13	106.299	23.2571	57	1.26958e-07	104.341	27.305	77	8.33545e-07	130070	NM_015662.1		26160	46358427	NM_015662.1
MIR194-2	89.6549	16.52	58	0.203435	89.3072	14.7307	59	0.243772	86.9204	16.2072	61	0.735483	91.6364	20.9	67	0.0898509	130072	NR_029829.1		406970	262206045	NR_029829.1
NCK2	211.011	109.471	105	1.31781e-20	229.576	145.582	114	1.90964e-18	474.101	360.537	111	2.30269e-20	475.196	352.133	112	3.11827e-21	130075,4230021	NM_003581.2,NM_001004720.1		8440	52630422,52630424	NM_003581.2,NM_001004720.1
CCDC11	87.0068	15.4063	72	0.676129	85.4409	14.2563	66	0.922251	85.38	18.1718	52	0.86863	81.196	14.4388	74	0.999956	130079	NM_145020.2		220136	34222173	NM_145020.2
CYB561	539.99	521.962	230	4.67325e-30	538.86	564.915	263	2.92597e-30	312.705	257.081	231	1.59694e-30	319.565	261.824	266	1.80177e-35	130086,150270,840446,2480465	NM_001915.3,NM_001017918.1,NM_001017917.1		1534	63054827,63054833,63054831	NM_001915.3,NM_001017918.1,NM_001017917.1
GRIN2B	87.7703	18.0408	124	0.517303	89.256	19.4558	113	0.24143	90.3751	20.4758	118	0.129597	93.1556	20.2727	131	0.00285817	130091,1660494	NM_000834.3,NM_000834.2		2904	167003330,6006003	NM_000834.3,NM_000834.2
MT1H	107.737	26.7499	143	1.24826e-15	111.663	28.8863	100	4.42574e-13	132.156	49.5853	132	1.3995e-18	125.857	53.7583	132	2.16224e-13	130093,1580561	NM_005951.2,NM_005951.1		4496	124244058,10835084	NM_005951.2,NM_005951.1
PDZK3	83.4039	14.9554	84	0.995975	81.367	13.3631	79	0.999982	86.6296	16.0514	62	0.782832	86.4267	13.8111	68	0.849084	130095	NM_178140.1		23037	30061506	NM_178140.1
LCE1E	87.1721	15.714	199	0.72488	86.6889	16.6418	181	0.847713	92.1473	24.5741	162	0.0223146	88.9249	18.4079	187	0.28871	130097,2510619,2710577	XM_944301.1,NM_178353.1		353135	88952461,30387649	XM_944301.1,NM_178353.1
GGA1	2476.46	4895.33	304	4.15118e-16	3006.45	5607.41	315	1.95495e-18	2375.14	4686.06	320	7.25375e-17	2488.41	4397.84	324	2.10822e-20	130102,670482,2570156,4260593,6250414	NM_013365.3,NM_001001561.1,NM_001001560.1		26088	48527950,48527953,48527951	NM_013365.3,NM_001001561.1,NM_001001560.1
ASB9	83.1406	15.2904	118	0.999425	84.9028	17.8613	91	0.947136	650.263	258.216	134	8.79981e-53	618.794	266.176	134	1.20576e-48	130110,4480091	NM_024087.1		140462	13443013	NM_024087.1
HSF2	200.645	38.1737	57	7.52927e-30	225.716	56.0176	58	2.49534e-26	217.108	44.2164	72	6.22972e-37	195.031	37.0868	50	7.05964e-26	130121	NM_004506.2		3298	6806888	NM_004506.2
LOC285016	81.1395	14.4933	61	0.999685	82.3422	15.1305	66	0.998176	83.7295	16.9813	52	0.969261	89.8478	22.5692	67	0.272803	130128	NM_001002919.1		285016	50897285	NM_001002919.1
LOC440461	87.0727	16.6976	68	0.647065	86.237	20.6247	61	0.742295	85.6002	14.9529	56	0.903445	90.2757	16.9555	64	0.162558	130129	XR_040053.1		440461	169211521	XR_040053.1
ACSL4	94.8192	24.2213	265	2.27104e-06	105.467	46.6251	251	4.64451e-09	108.906	47.3789	245	3.4246e-11	140.318	119.584	252	1.85376e-11	130131,3800133,6580411,7000307	NM_022977.1,NM_004458.1		2182	12669908,4758331	NM_022977.1,NM_004458.1
APCDD1L	91.1322	19.3905	61	0.0951184	88.676	22.857	63	0.403061	87.868	19.8142	56	0.554905	172.258	139.761	64	4.83395e-06	130138	NM_153360.1		164284	23503290	NM_153360.1
LOC653994	510.921	397.783	99	3.30479e-18	436.99	316.179	114	1.06578e-21	261.308	230.443	92	8.23379e-11	374.962	269.407	125	1.48511e-22	130142,4040048	XM_944429.1,XM_944439.2		653994	89026095,113419131	XM_944429.1,XM_944439.2
GALNTL4	143.24	33.2438	61	1.98246e-19	146.309	34.0798	57	9.46776e-19	248.091	63.562	49	7.00296e-23	160.466	46.8454	49	9.50349e-15	130148	NM_198516.1		374378	38348337	NM_198516.1
LOC100133661	88.0705	21.4181	80	0.461959	89.4515	21.9186	81	0.271921	90.0236	21.3673	47	0.284553	88.805	17.1575	79	0.37204	130152	XM_001713857.1		100133661	169168588	XM_001713857.1
ZC4H2	172.972	73.761	137	3.32515e-27	140.211	43.7006	126	2.77685e-26	85.8154	18.0735	103	0.91115	93.7984	23.2056	125	0.00385803	130154,6760280	NM_018684.1		55906	8923719	NM_018684.1
PDE1B	85.828	16.0229	52	0.815186	78.1668	11.4813	63	1	83.8084	14.6762	66	0.99146	83.4695	12.1743	56	0.997223	130156	NM_000924.2		5153	24431942	NM_000924.2
LCK	91.0938	21.396	230	0.0111396	91.8857	21.9706	255	0.00241498	91.9133	19.324	210	0.00322177	89.4503	19.7296	268	0.145542	130161,130274,5570180,7510376	NM_001042771.1,NM_005356.3,NM_005356.2		3932	112789547,112789545,20428651	NM_001042771.1,NM_005356.3,NM_005356.2
FLJ25363	195.62	43.7999	78	6.72771e-35	241.124	63.3202	64	1.6607e-28	201.93	47.1888	60	9.78198e-27	183.999	49.0461	73	9.19414e-27	130162	XM_001720720.1		401082	169165944	XM_001720720.1
SPAG9	169.587	65.1448	257	6.25088e-55	233.488	106.503	243	1.02216e-57	158.292	62.2769	215	2.74124e-40	236.262	174.458	257	2.12111e-32	130164,1070687,1770730,3370603	NM_003971.3,NM_172345.1		9043	27436919,27436921	NM_003971.3,NM_172345.1
FAAH2	185.025	36.1232	49	4.07912e-24	198.481	50.1067	58	4.82281e-24	119.766	23.22	63	3.79089e-16	153.381	52.8231	52	2.91271e-12	130167	NM_174912.2		158584	30410024	NM_174912.2
NEDD1	137.897	45.1679	123	2.1815e-23	125.351	40.5756	129	3.39605e-19	122.101	34.6488	132	3.27625e-21	132.384	50.3115	132	2.22038e-18	130168,1690735	NM_152905.2		121441	34303960	NM_152905.2
ANKRD22	130.836	33.7162	112	1.86212e-25	128.493	34.8452	132	1.57045e-26	345.311	110.486	116	1.02621e-48	427.267	197.066	110	7.96021e-35	130181,4150270	NM_144590.2,NM_144590.1		118932	154091031,21389370	NM_144590.2,NM_144590.1
PAPSS1	619.387	310.821	117	1.06786e-36	613.782	265.835	115	1.10449e-41	744.317	442.225	133	1.32097e-35	671.361	500.922	115	2.26638e-23	130187,1820528	NM_005443.4		9061	46094057	NM_005443.4
CYP4Z2P	89.2068	21.0884	314	0.126643	86.9856	18.1504	293	0.821118	90.5344	19.0662	306	0.0181816	90.394	21.5693	310	0.0357066	130189,1030719,3460653,6550639,6900441	XR_000161.4,NR_002788.1,XR_017801.1		163720	88942638,84872080,113412057	XR_000161.4,NR_002788.1,XR_017801.1
ZCWPW2	101.635	18.831	58	3.50666e-07	140.784	45.1797	61	2.97501e-13	90.9593	16.3514	51	0.120081	103.956	29.9171	61	5.89779e-05	130192	NM_001040432.1		152098	94536775	NM_001040432.1
ACADL	89.5542	16.7484	68	0.20118	88.1733	20.3236	54	0.47026	96.0262	16.1252	67	9.58246e-05	95.0609	19.3201	67	0.00241391	130193	NM_001608.2		33	46488924	NM_001608.2
PPM1K	167.153	70.1198	161	7.48824e-31	225.488	125.57	156	9.70217e-29	134.309	38.8762	180	2.28712e-36	136.156	49.912	187	1.21635e-28	130201,5870189,7160593	NM_152542.3,NM_152542.2		152926	167466275,31542532	NM_152542.3,NM_152542.2
LOC643955	83.8956	13.1666	81	0.995679	88.3905	19.3596	76	0.424489	87.9192	20.1383	71	0.55242	87.5808	18.0246	72	0.609097	130204	NR_003952.1		643955	158262018	NR_003952.1
CCNG2	498.493	243.901	108	1.81407e-33	601.944	283.093	114	4.93363e-38	416.383	182.734	112	5.45395e-37	402.94	201.402	112	4.99725e-32	130215,5360672	NM_004354.1		901	4757935	NM_004354.1
MRTO4	187.419	54.927	87	2.17986e-29	135.688	32.643	69	5.37711e-19	323.194	100.499	81	1.18581e-34	288.849	100.164	66	6.45148e-25	130220	NM_016183.3		51154	118572609	NM_016183.3
EPS8L2	95.3468	23.233	141	9.54062e-05	89.4535	22.4335	167	0.196658	94.2412	25.5076	150	0.00227432	97.1497	26.1086	155	1.65223e-05	130221,5270603,6290360	XM_943956.1,NM_022772.2,XM_943946.1		64787	89034425,21264615,89034417	XM_943956.1,NM_022772.2,XM_943946.1
LOC440589	16533.4	2423.62	101	5.86023e-86	16575.3	1873.95	118	3.42873e-113	15370.1	2416.18	104	2.12702e-85	15298.8	2676.53	107	4.97954e-83	130224,5870328	XM_942424.2		440589	113412067	XM_942424.2
HDHD1A	196.322	32.4642	68	1.36904e-38	164.555	29.232	59	3.72848e-28	202.609	36.9967	77	3.75207e-41	253.773	73.7959	70	3.98533e-29	130228	NM_012080.3		8226	55956917	NM_012080.3
DPH2	283.119	232.29	172	5.38832e-22	213.902	145.288	177	1.40584e-23	327.458	293.471	199	4.51835e-24	321.905	287.081	199	4.97112e-24	130239,5090019,6040112	NM_001384.4		1802	88853060	NM_001384.4
SMARCB1	352.12	169.857	112	7.12264e-32	341.741	139.25	103	1.16883e-34	458.887	187.837	123	2.31342e-44	301.235	140.27	139	4.09194e-38	130241,150021	NM_001007468.1		6598	55956800	NM_001007468.1
H2BFXP	90.682	20.8273	60	0.147617	85.4349	17.1449	55	0.860593	84.062	14.3243	63	0.987883	88.5456	18.1031	64	0.434735	130242	NR_003238.1		767811	115432116	NR_003238.1
OPN1MW2	87.3892	16.6052	71	0.590226	87.1867	18.7493	73	0.638104	84.3488	18.5004	67	0.954787	86.5074	19.1482	59	0.746378	130246	NM_001048181.1		728458	114687591	NM_001048181.1
RGS3	88.37	20.3911	368	0.310091	86.5584	17.2228	360	0.938136	89.6398	18.7647	350	0.0820314	88.2195	17.8066	391	0.479023	130253,150576,4070746,5570044,6040717,6350050	NM_130795.2,NM_134427.1,NM_144488.4,NM_021106.3,NM_017790.3,NM_144489.2		5998	62865650,19913391,114155126,62865652,62865653,62865655	NM_130795.2,NM_134427.1,NM_144488.4,NM_021106.3,NM_017790.3,NM_144489.2
CSNK2A1	332.432	144.978	193	1.57438e-58	316.886	156.947	193	7.15407e-50	501.693	329.95	196	2.85529e-42	469.953	228.124	198	1.73788e-59	130255,430025,6560347	NM_001895.3,NM_177559.2		1457	47419902,47419901	NM_001895.3,NM_177559.2
LETM1	158.413	31.1199	60	2.02256e-25	144.739	43.7248	51	9.5749e-13	131.777	23.4118	48	2.42825e-17	128.61	23.4061	53	1.05344e-17	130270	NM_012318.1		3954	6912481	NM_012318.1
OR1L4	85.9005	17.2027	114	0.884159	87.741	16.9809	128	0.559323	82.4697	14.0769	122	0.999993	88.6168	17.3446	122	0.388877	130273,5570274	NM_001005235.1		254973	52546686	NM_001005235.1
LOC648283	118.561	39.2212	89	4.03587e-11	110.914	36.8016	104	2.84509e-09	120.828	47.3912	101	2.28343e-10	117.98	43.2916	119	6.19341e-12	130278,430398	XR_038536.1,XR_038857.1		648283	169217139,169216611	XR_038536.1,XR_038857.1
PDE10A	94.4764	18.8707	117	0.00011643	106.79	22.1286	130	2.48917e-17	90.0757	18.3178	113	0.144253	88.1212	22.631	125	0.509956	130279,4780026	NM_006661.1		10846	5729971	NM_006661.1
C3orf62	117.267	24.507	55	1.75613e-12	113.931	30.018	47	1.84625e-07	113.821	20.1843	50	3.33732e-12	113.224	24.1277	61	1.59738e-11	130280	NM_198562.1		375341	38348399	NM_198562.1
SLC24A4	84.4107	15.7824	184	0.998147	87.4796	18.6869	205	0.644744	85.395	17.5404	180	0.984246	88.145	17.752	215	0.508812	130291,2260414,2690243	NM_153648.2,NM_153647.2		123041	59938786,59938785	NM_153648.2,NM_153647.2
LOC729198	99.1881	26.3351	115	5.11894e-06	97.1371	24.0294	122	2.44303e-05	87.3958	15.3325	117	0.722228	93.5689	22.6333	120	0.00511149	130292,6400537	XR_016035.1		729198	113412075	XR_016035.1
ZNF174	147.773	37.5052	183	1.817e-52	140.963	33.8636	206	1.67126e-57	140.71	33.7176	213	5.00401e-59	126.372	35.8711	205	7.7592e-36	130300,1340632,5910563	NM_001032292.1,NM_003450.1		7727	73808087,4508006	NM_001032292.1,NM_003450.1
KIAA0146	285.873	51.7505	62	1.21479e-38	211.376	39.1223	64	5.90517e-35	552.832	129.593	51	1.06181e-30	311.226	141.881	59	9.08185e-18	130301	NM_001080394.1		23514	145301597	NM_001080394.1
CDKN1B	827.827	253.186	107	3.12699e-54	1350.8	347.716	114	1.99782e-67	531.517	189.444	117	2.32799e-49	551.495	147.966	113	3.27152e-60	130309,1030348	NM_004064.2		1027	17978497	NM_004064.2
LOC100130900	90.928	17.4197	110	0.0330693	87.5658	17.6835	100	0.589142	93.1164	18.8268	125	0.00224321	93.5059	23.0866	120	0.00637761	130315,3870685	XM_001714678.1,XM_001719612.1		100130900	169209062,169208233	XM_001714678.1,XM_001719612.1
TMPRSS2	1001.84	138.917	66	9.56047e-56	690.235	321.642	57	2.00417e-20	2461.11	467.44	67	2.38703e-49	1438.44	919.932	57	4.85273e-16	130324	NM_005656.2		7113	14602458	NM_005656.2
GAR1	697.722	399.135	213	8.24084e-58	585.206	336.116	193	1.11005e-50	393.288	219.419	210	3.58284e-51	460.927	322.633	216	6.95011e-42	130326,1010544,1340647	NM_018983.3,NM_032993.2		54433	77812667,77812668	NM_018983.3,NM_032993.2
LOC650187	86.0561	15.0209	59	0.817163	84.4924	18.8945	52	0.904442	84.7431	14.879	45	0.938598	86.6378	16.3246	56	0.757379	130333	XM_944078.1		650187	89025906	XM_944078.1
SAA1	89.2431	19.8005	187	0.16751	91.6082	22.3532	160	0.0205859	88.5136	17.5738	211	0.409455	87.1354	19.1938	195	0.773651	130338,1690563,2600424	NM_000331.3,NM_199161.1		6288	133930781,40316909	NM_000331.3,NM_199161.1
NDE1	204.304	57.9547	47	3.06187e-18	167.131	43.7907	60	1.0215e-20	283.464	110.653	33	8.14854e-12	400.898	117.252	61	1.86657e-29	130347	NM_017668.1		54820	8923109	NM_017668.1
CAPN3	89.6818	18.8079	244	0.064311	88.1611	21.9276	248	0.444425	85.4755	18.9386	222	0.984312	86.9704	18.648	273	0.855215	130349,2940703,3870441,4180762	NM_212464.1,NM_212467.1,NM_024344.1,NM_173087.1		825	47078244,47078248,27765071,27765073	NM_212464.1,NM_212467.1,NM_024344.1,NM_173087.1
LOC650008	85.0037	16.3011	55	0.898685	88.7331	21.8503	75	0.381025	93.8566	22.6264	41	0.0598224	90.7662	18.9792	69	0.130263	130358	XM_939096.1		650008	88978950	XM_939096.1
IDS	223.201	117.022	198	1.31145e-38	281.621	183.109	197	3.35026e-34	117.301	27.8899	179	1.22298e-30	217.785	219.753	209	1.54712e-15	130360,2600138,3610162	NM_000202.3,NM_006123.2		3423	115527099,115527100	NM_000202.3,NM_006123.2
C5orf62	91.5686	15.8393	78	0.0206103	92.0185	17.4196	56	0.0437466	105.635	23.5481	84	8.54317e-10	108.02	22.5899	76	2.6613e-11	130364	NM_032947.3		85027	40805107	NM_032947.3
ACYP2	280.869	204.013	125	2.48036e-19	267.579	182.48	123	4.50138e-20	139.065	58.6556	104	1.41276e-14	189.141	118.746	106	1.88614e-14	130367,5290672	NM_138448.3,NM_138448.2		98	148277041,20336764	NM_138448.3,NM_138448.2
PRKAR1A	1356.4	943.976	191	7.04836e-45	1922.22	1471.05	193	2.12384e-41	898.953	604.76	201	5.42256e-47	1234.79	1172.78	187	2.61405e-29	130368,4390102,7050021	NM_212472.1,NM_212471.1,NM_002734.3		5573	47132582,47132580,47132579	NM_212472.1,NM_212471.1,NM_002734.3
DDX3Y	104.404	23.328	60	4.32145e-07	95.6092	18.6171	41	0.00606399	98.2058	16.8813	60	1.26087e-05	96.2997	26.3242	60	0.0100088	130369	NM_004660.2		8653	13514808	NM_004660.2
HDAC6	149.253	32.609	70	7.35575e-25	150.498	29.7732	83	2.69852e-32	123.614	26.7506	72	1.08855e-17	128.896	31.8053	59	2.86036e-14	130370	NM_006044.2		10013	13128863	NM_006044.2
LOC650961	87.6261	17.8801	59	0.536575	91.4776	17.8959	67	0.0566408	90.2352	20.063	53	0.235777	90.604	21.5084	67	0.179155	130373	XM_944438.2		650961	113414981	XM_944438.2
C15orf37	84.7056	14.6529	49	0.929466	83.1847	16.5599	80	0.994127	82.8507	14.254	59	0.99736	88.1237	19.2928	65	0.507987	130376	NM_175898.2		283687	31343323	NM_175898.2
C17orf57	87.2627	16.7918	58	0.60287	93.0932	23.7937	67	0.0412579	84.016	16.1466	60	0.976165	87.397	16.8842	66	0.644637	130379	NM_152347.3		124989	34222281	NM_152347.3
SH3BP1	107.46	20.3123	60	2.07477e-10	108.865	22.4809	60	6.19893e-10	98.9148	27.1193	45	0.00569802	90.3765	21.0414	50	0.231253	130382	NM_018957.3		23616	85815828	NM_018957.3
TNRC6A	113.052	40.9727	190	3.20462e-15	110.512	37.082	214	1.30954e-16	144.202	85.727	182	5.13489e-16	111.759	43.441	200	3.60263e-13	130386,1780563,6220243	NM_014494.2		27327	116805347	NM_014494.2
OLFML1	94.6704	26.3292	63	0.0218923	85.4978	13.4837	62	0.922418	90.0983	18.6855	49	0.244438	91.1356	19.3218	63	0.114173	130390	NM_198474.2		283298	67003564	NM_198474.2
GLUL	109.894	41.2083	165	6.26222e-11	108.744	36.3076	171	1.88632e-12	91.9331	21.2991	159	0.0151421	91.5848	22.688	169	0.0262408	130392,6650725,7550392	NM_001033056.1,NM_002065.4		2752	74271825,74271838	NM_001033056.1,NM_002065.4
LOC646507	84.702	15.0636	64	0.949583	86.4202	15.1253	64	0.79139	86.2145	18.4031	60	0.800628	88.949	19.2677	73	0.365793	130397	XM_929432.1		646507	89038049	XM_929432.1
APOF	109.196	19.7324	60	6.19043e-12	107.156	14.8366	71	4.89082e-17	87.2316	13.9417	69	0.72384	81.8553	15.0818	72	0.999656	130400	NM_001638.2		319	50659075	NM_001638.2
TAS2R14	87.0097	14.9777	61	0.666707	86.0545	15.2158	53	0.817441	91.924	13.2	50	0.0270276	91.943	13.9374	51	0.0296188	130402	NM_023922.1		50840	12965181	NM_023922.1
RNF19B	143.259	25.6864	81	2.49243e-32	217.149	63.5423	78	1.49673e-29	163.322	36.2291	73	2.96537e-28	145.075	30.5885	74	6.9619e-26	130403	NM_153341.1		127544	23503262	NM_153341.1
KLHL20	331.964	65.3601	59	2.8956e-36	363.093	84.8033	52	3.11379e-29	169.596	44.2422	67	2.50682e-23	329.255	178.448	68	3.3644e-17	130408	NM_014458.3		27252	40807499	NM_014458.3
OTUB2	102.488	31.1591	180	1.10348e-09	104.158	30.4811	196	1.63808e-12	98.9518	27.6728	193	1.10212e-07	98.3267	23.4838	182	1.26646e-08	130411,2810487,4570037	NM_023112.2		78990	31881722	NM_023112.2
LOC730167	550.918	131.016	75	4.63527e-44	730.568	292.905	73	1.02871e-29	361.549	175.309	79	4.92733e-23	536.685	176.625	68	2.06547e-31	130414	XM_001726158.1		730167	169162375	XM_001726158.1
MIR668	79.7725	10.2955	50	0.999999	86.2328	18.5315	48	0.739787	85.724	14.4344	57	0.902598	81.8469	18.0704	38	0.981205	130424	NR_030408.1		768214	262206370	NR_030408.1
RTP2	85.8671	16.2253	72	0.847009	88.274	21.0559	65	0.453251	92.1338	25.2575	52	0.135543	91.8566	19.8165	65	0.0695047	130427	NM_001004312.1		344892	51972197	NM_001004312.1
GPR107	98.7707	18.5221	67	4.27133e-06	91.3912	15.441	56	0.051448	89.8419	15.5614	56	0.221767	92.1662	19.5803	73	0.0429204	130431	NM_020960.3		57720	83035134	NM_020960.3
CTTN	371.859	207.725	206	2.95237e-49	298.102	189.661	202	3.15903e-37	629.414	394.565	215	1.62087e-51	467.899	345.186	196	7.65949e-36	130433,3850632,7400437	NM_005231.2,NM_138565.1		2017	20357551,20357555	NM_005231.2,NM_138565.1
MYLK4	90.8556	17.9302	66	0.0884966	87.918	16.8916	57	0.508478	84.5536	19.5947	63	0.929418	88.1803	17.6013	66	0.498456	130437	NM_001012418.3		340156	167466232	NM_001012418.3
LOC643446	202.288	177.522	156	1.00423e-13	174.88	151.911	156	1.6424e-11	129.388	104.543	139	3.99338e-06	211.825	178.43	160	1.33526e-15	130440,290392,1740719	XM_001130649.1,XM_001131589.1		643446	113415499,113415993	XM_001130649.1,XM_001131589.1
HYI	84.218	17.7002	63	0.945205	84.9833	19.3147	61	0.883584	102.311	26.3531	71	1.32245e-05	103.908	29.6316	81	3.94834e-06	130445	NM_031207.2		81888	24475711	NM_031207.2
SNX11	184.175	113.045	142	7.99787e-19	223.509	148.906	124	3.19163e-18	155.59	80.9091	101	1.8421e-13	184.7	133.617	144	4.30435e-15	130446,430445	NM_152244.1		29916	23111027	NM_152244.1
MIR590	86.0331	20.008	57	0.750902	91.8658	24.8639	62	0.110859	84.0086	16.0799	46	0.959223	78.3633	11.3866	43	0.999999	130451	NR_030321.1		693175	262205947	NR_030321.1
GP5	90.5877	21.7325	64	0.158033	84.6625	15.6371	64	0.95185	91.7093	20.854	55	0.111129	86.8474	17.6849	70	0.733327	130452	NM_004488.1		2814	4758459	NM_004488.1
LOC652437	88.1342	16.757	38	0.457345	95.1237	26.5774	48	0.0341846	88.5357	17.3815	56	0.448857	94.0997	22.4171	39	0.0534994	130458	XM_941880.1		652437	89071472	XM_941880.1
FCGBP	107.199	33.8667	202	2.31114e-14	110.874	36.9897	207	1.39307e-16	93.4542	19.8946	162	0.000531975	282.316	508.09	189	2.01427e-07	130463,130609,630301	XM_001131379.1,NM_003890.1,XM_940656.1		8857	113428621,4503680,89057490	XM_001131379.1,NM_003890.1,XM_940656.1
LOC440706	86.6563	15.9189	58	0.713259	82.6872	12.6858	63	0.999193	86.6311	14.8528	64	0.804335	91.7445	21.8112	76	0.0788571	130468	XM_496428.2		440706	88943663	XM_496428.2
LOC100131871	95.4282	20.3214	108	9.15207e-05	99.8993	23.5179	136	1.30389e-08	87.4444	15.5971	121	0.710638	88.6367	14.9124	133	0.360234	130482,1340392	XM_001716056.1,XM_001716967.1		100131871	169170005,169171729	XM_001716056.1,XM_001716967.1
OR5B2	89.6662	18.3726	64	0.215026	84.8937	16.6097	54	0.909915	78.181	14.0022	41	0.999979	84.4974	17.8885	60	0.941402	130484	NM_001005566.1		390190	53933200	NM_001005566.1
LOC100128775	285.811	57.3114	46	3.7561e-27	244.094	65.0859	59	3.21413e-26	175.996	45.5	67	2.11316e-24	201.884	52.0243	66	6.22457e-27	130487	XR_039769.1		100128775	169161319	XR_039769.1
OR8G5	104.442	20.8257	64	1.20804e-08	95.6595	19.5023	67	0.000973763	80.8697	16.4052	56	0.999284	84.5333	13.5068	69	0.985631	130491	NM_001005198.1		219865	52353353	NM_001005198.1
LOC729486	90.4893	21.5331	106	0.104307	90.5624	19.5779	130	0.0667243	95.0301	23.9465	132	0.000716519	91.8578	18.7434	131	0.0131465	130497,580487	XR_015557.1		729486	113425841	XR_015557.1
LOC649470	86.9063	14.4874	51	0.676328	84.3997	14.021	51	0.96221	86.2991	16.9535	51	0.790555	84.5784	14.848	41	0.935322	130504	XM_938552.1		649470	88987752	XM_938552.1
STAT2	372.536	58.2339	75	6.25622e-54	388.006	75.2316	66	3.86776e-42	282.532	53.7624	82	9.02234e-49	365.275	170.462	83	3.42659e-25	130519	NM_005419.2		6773	38202247	NM_005419.2
LOC100130934	88.174	19.1467	50	0.451319	89.8353	16.7655	56	0.204007	93.6617	22.3024	61	0.0311642	97.0583	28.3304	57	0.0106927	130520	XM_001716314.1		100130934	169214865	XM_001716314.1
FUT9	89.4648	21.7782	132	0.196841	87.8212	18.4149	117	0.533738	88.4151	17.2318	108	0.457033	84.7964	16.2779	125	0.988849	130523,460520	NM_006581.3		10690	139394625	NM_006581.3
EDIL3	87.0266	18.3023	66	0.640432	84.284	17.1065	55	0.941729	86.067	16.5571	65	0.852287	115.714	50.4999	58	5.54654e-05	130524	NM_005711.3		10085	31317223	NM_005711.3
MFAP2	92.1399	19.1564	147	0.00369409	95.588	26.3872	151	0.000260428	88.8891	18.7606	159	0.330801	91.4266	24.7875	174	0.0426994	130528,1990465,5090615	NM_017459.1,NM_002403.2		4237	9665258,9665260	NM_017459.1,NM_002403.2
EPHA3	92.7333	21.4752	172	0.00163298	89.4582	16.4439	163	0.124718	88.0337	19.0913	167	0.554147	90.8105	18.7745	187	0.0283304	130537,240301,4040544	NM_182644.1,NM_005233.3		2042	32967313,32967312	NM_182644.1,NM_005233.3
UNC45B	82.8348	16.6479	127	0.999522	84.2297	16.3188	125	0.994088	86.3842	16.6028	119	0.88646	83.9603	17.6612	115	0.99401	130538,5550079	NM_001033576.1,NM_173167.2		146862	75750483,75750482	NM_001033576.1,NM_173167.2
KIAA1160	283.64	205.345	104	1.5215e-16	280.777	207.666	98	3.73859e-15	174.085	97.9385	122	4.59638e-17	212.023	103.816	101	2.31632e-21	130544,6550504	XM_001130192.1,XM_939909.1		57461	113415237,88971052	XM_001130192.1,XM_939909.1
LOC652147	93.3588	20.0779	59	0.0195976	90.5317	19.4001	66	0.143458	87.6068	14.2008	67	0.640701	87.0591	16.5778	50	0.681306	130546	XM_941485.1		652147	89062427	XM_941485.1
PRKCZ	156.744	111.69	301	3.72046e-23	254.389	258.221	338	1.30135e-27	149.612	89.4007	308	6.18746e-28	165.941	118.024	353	9.08887e-30	130551,650711,2600307,2750324,4780681	NM_002744.4,NM_001033582.1,NM_001033581.1		5590	75709224,75709227,75709225	NM_002744.4,NM_001033582.1,NM_001033581.1
LOC727747	87.9655	17.0621	61	0.477371	88.5394	18.5394	75	0.394848	88.5621	17.124	60	0.44157	80.9174	14.7885	57	0.999754	130553	XR_015114.1		727747	113413163	XR_015114.1
MIR620	88.4938	17.2784	54	0.391236	84.8477	19.7707	58	0.88253	79.3111	10.6349	58	1	82.6853	16.5107	64	0.995001	130554	NR_030351.1		693205	262206097	NR_030351.1
GSTA4	448.973	95.9493	59	1.91931e-36	320.009	129.231	49	4.27436e-17	668.691	106.539	67	2.61205e-51	723.042	151.76	65	8.96774e-43	130561	NM_001512.2		2941	23065568	NM_001512.2
LOC100134242	82.8524	14.235	55	0.993946	88.7388	18.2672	52	0.380831	86.7235	19.3984	73	0.746047	83.8692	14.2145	64	0.990762	130564	XM_001717732.1		100134242	169160676	XM_001717732.1
LOC646026	88.3411	16.1404	59	0.40643	95.8178	28.7151	70	0.0126321	92.7057	15.7908	65	0.0129705	89.2216	17.4678	67	0.312363	130575	XM_933344.1		646026	89041754	XM_933344.1
UNC5B	91.3631	17.4227	119	0.014803	90.7228	16.9293	134	0.0310314	91.3466	18.0715	121	0.0305213	91.0428	17.0138	102	0.0459334	130576,1300411	NM_170744.2		219699	32261317	NM_170744.2
KENAE	179.013	47.8506	50	2.11551e-18	143.849	32.1799	58	2.55469e-19	119.097	21.5788	41	1.14223e-11	134.208	33.838	44	8.83014e-12	130577	NM_176816.2		202243	31341214	NM_176816.2
LOC649864	103.432	19.9387	51	4.83126e-07	93.0736	13.6423	46	0.00735495	105.747	22.8726	50	9.26356e-07	99.3642	25.1797	58	0.000648604	130594	XM_941341.1		649864	88999028	XM_941341.1
KIAA1524	105.819	29.2502	106	3.13618e-09	93.2099	19.0377	131	0.00101796	107.471	28.2475	111	4.52954e-11	98.06	23.1425	134	1.14305e-06	130598,6280719	NM_020890.1		57650	24308238	NM_020890.1
LOC100134420	87.5416	14.804	66	0.564891	94.2473	25.9816	70	0.0235297	97.4003	18.258	48	0.000552594	90.8339	18.3808	64	0.125669	130601	XM_001720721.1		100134420	169168352	XM_001720721.1
DYNLRB1	1562.07	534.32	248	5.62136e-118	2016.78	861.075	300	4.97443e-119	1875.14	630.126	261	8.17457e-127	1793.03	692.382	278	4.37523e-120	130603,4780047,6580369,7210224	NM_014183.2		83658	29570778	NM_014183.2
RNF122	125.524	28.0667	56	2.35047e-14	110.949	19.7116	42	1.36566e-09	92.9953	16.0809	45	0.0267386	106.368	22.4638	41	3.26635e-06	130605	NM_024787.2		79845	38045930	NM_024787.2
PPFIA1	208.571	123.947	252	1.21605e-38	244.621	166.494	263	2.38096e-38	272.035	193.723	255	1.11876e-37	282.233	195.391	231	1.52486e-36	130608,610445,1260551,7610162	NM_003626.2,NM_177423.1		8500	29171751,29171752	NM_003626.2,NM_177423.1
LOC440291	83.5599	14.5132	64	0.989233	89.6843	19.8528	76	0.22659	88.8453	15.6643	59	0.383095	87.8202	16.9681	85	0.575447	130612	XM_498617.2		440291	89038479	XM_498617.2
LOC646515	90.4903	18.9217	66	0.129919	87.0128	19.4204	57	0.643718	88.0635	16.9119	69	0.533497	91.8944	17.639	75	0.0359467	130615	XM_929439.1		646515	88976786	XM_929439.1
PRPS2	455.017	101.117	108	5.89897e-64	416.301	97.063	112	4.19748e-63	493.855	122.918	125	5.12583e-69	494.321	149.858	111	5.43189e-53	130619,7000521	NM_001039091.1		5634	84875538	NM_001039091.1
SOX12	118.032	23.6523	53	6.13685e-13	110.916	29.2945	58	8.18394e-08	107.586	24.7943	66	1.25352e-08	120.109	25.0467	60	2.03611e-14	130626	NM_006943.2		6666	21264338	NM_006943.2
TMEM151A	87.2289	17.5158	161	0.670596	88.2481	21.581	179	0.430755	128.326	43.5756	211	3.52689e-30	107.369	34.7263	227	4.04916e-15	130630,4810075,4850543	NM_153266.2		256472	34222205	NM_153266.2
RFWD2	541.85	309.164	190	1.65977e-49	503.54	266.326	180	2.68985e-50	392.361	208.103	164	9.46985e-43	302.87	214.636	203	1.17626e-32	130639,2940243,7570066	NM_022457.5		64326	50428922	NM_022457.5
RALGPS2	92.0421	18.9342	183	0.00155935	97.7745	22.9362	169	5.38004e-08	89.7322	19.5821	162	0.166461	91.9105	22.1992	181	0.0124311	130646,5270372,6250630	NM_152663.2,NM_018037.1		55103	32441282,8922306	NM_152663.2,NM_018037.1
PEX1	143.465	27.6757	58	3.70743e-22	140.728	36.4089	47	2.49888e-13	206.535	46.3134	54	2.233e-25	187.945	48.2882	46	2.50907e-18	130647	NM_000466.1		5189	4505724	NM_000466.1
ARHGAP6	93.2357	20.4801	231	4.34869e-05	95.7788	21.1483	224	4.70392e-08	96.8228	21.7235	210	1.82988e-08	94.9755	21.5561	249	6.22699e-07	130653,620364,830187,3130646	NM_013422.2,NM_013423.2,NM_001174.3		395	95092149,95092151,95091880	NM_013422.2,NM_013423.2,NM_001174.3
LOC650795	91.628	17.7888	75	0.034735	89.3025	15.9227	70	0.242652	88.9344	13.4425	61	0.343259	91.8197	17.7553	62	0.0555742	130661	XM_939880.1		650795	89037605	XM_939880.1
BAG5	345.543	329.205	233	2.90683e-26	331.562	303.628	219	1.05406e-25	313.722	315.15	235	3.70286e-23	299.711	293.021	268	1.66487e-26	130669,270730,1740181,6550349	NM_004873.2,NM_001015048.1,NM_001015049.1		9529	62548852,62548853,62548855	NM_004873.2,NM_001015048.1,NM_001015049.1
ZDHHC5	342.435	77.635	47	9.38894e-27	281.615	53.1338	47	1.04187e-28	312.746	65.683	63	2.07636e-36	373.061	109.186	55	2.97733e-26	130670	NM_015457.2		25921	41152071	NM_015457.2
NLE1	130.007	24.0285	131	5.26225e-42	117.262	23.1289	115	6.9459e-26	186.303	49.5668	142	4.37459e-51	159.18	71.524	137	2.07826e-22	130671,6510253	NM_018096.3,NM_001014445.1		54475	62234460,62234437	NM_018096.3,NM_001014445.1
MED21	154.092	26.2827	73	1.9988e-33	168.563	33.6006	67	1.42919e-29	114.238	24.9231	70	4.66175e-13	127.969	35.9695	67	1.72749e-13	130672	NM_004264.3		9412	141803148	NM_004264.3
NHP2	2374.68	1208.55	237	2.0389e-80	1378.52	722.34	250	6.36025e-80	2092.24	946.785	233	3.83245e-88	1889.79	894.94	223	1.62189e-80	130673,2760673,4570136,6550291	NM_017838.3,NM_001034833.1		55651	53729323,77812673	NM_017838.3,NM_001034833.1
CSF2RA	365.232	438.457	261	3.90499e-21	395.936	483.035	248	2.04634e-20	386.669	459.66	240	2.24907e-20	320.351	373.031	234	1.15256e-18	130674,1980689,2900053,4010719	XM_942501.1,NM_172245.1,NM_172249.1		1438	89060605,27437031,27437039	XM_942501.1,NM_172245.1,NM_172249.1
RNASE6	90.0896	20.1013	51	0.214173	105.039	34.0189	52	0.000339951	92.6829	18.9295	49	0.0533782	89.5203	18.8427	54	0.300693	130681	NM_005615.4		6039	153252070	NM_005615.4
ARL8B	826.47	162.059	74	4.32851e-51	1256.65	317.434	60	1.6558e-36	786.721	148.065	79	1.44836e-55	1034.14	358.38	69	7.54321e-33	130685	NM_018184.2		55207	49472838	NM_018184.2
SLC23A2	90.9331	20.7569	196	0.0193282	90.7919	21.6901	175	0.0435101	116.274	52.116	189	2.27311e-12	112.687	45.7609	188	3.11033e-12	130689,3060474,4830370	NM_203327.1,NM_005116.5		9962	44680147,44680146	NM_203327.1,NM_005116.5
CCNDBP1	601.335	735.99	184	7.49265e-18	718.337	909.87	201	3.91747e-19	344.377	356.693	157	3.72257e-16	477.72	512.571	189	9.6883e-21	130703,1410196,2470097	NM_012142.2,NM_037370.1		23582	16554565,16554567	NM_012142.2,NM_037370.1
LOC100130511	933.81	299.384	68	3.7733e-34	623.082	148.838	71	2.86422e-42	987.275	226.496	54	1.2775e-34	695.181	211.108	87	7.64431e-44	130706	XR_038018.1		100130511	169162435	XR_038018.1
ADC	87.6424	17.348	53	0.533005	104.758	27.3064	75	5.22924e-07	88.7213	18.1047	64	0.415426	86.8665	16.9643	63	0.728026	130707	NM_052998.2		113451	31543358	NM_052998.2
C16orf5	131.508	25.1479	73	6.70841e-24	139.79	29.9946	84	4.09691e-27	92.5001	21.4922	59	0.0665463	95.6319	20.7019	72	0.00158011	130709	NM_013399.2		29965	118344449	NM_013399.2
ARPC1B	194.955	51.2426	67	2.92345e-26	154.614	38.7503	76	1.41724e-24	128.376	34.5133	57	2.04226e-12	185.485	96.5019	59	8.18116e-11	130717	NM_005720.2		10095	22907055	NM_005720.2
CSH2	88.7689	18.9531	109	0.305338	87.4767	17.136	106	0.615123	87.481	15.4393	116	0.699813	89.3084	19.1009	117	0.260815	130719,2070382	NM_022644.2		1443	20819984	NM_022644.2
LOC390192	89.2613	17.9766	52	0.285783	93.578	24.9925	50	0.0594327	88.7412	19.0806	55	0.422495	93.082	19.1886	46	0.0448191	130722	XM_937678.1		390192	89034765	XM_937678.1
VWDE	82.0036	14.0339	66	0.999376	84.405	12.9545	57	0.978591	87.2184	17.2423	54	0.666668	90.4025	19.6732	48	0.218149	130725	NM_001135924.1		221806	209571554	NM_001135924.1
LOC654113	92.5559	18.1602	63	0.0218326	88.1536	14.7092	62	0.460187	91.0626	17.3947	65	0.0975712	89.6752	15.3238	59	0.227303	130730	XM_941965.1		654113	89034514	XM_941965.1
C5orf24	199.467	35.8913	57	5.61103e-31	194.7	43.2135	59	7.43697e-27	267.969	64.4239	57	1.36145e-28	237.857	96.3728	71	8.68294e-21	130731	NM_152409.2		134553	40255110	NM_152409.2
PGGT1B	146.487	58.3751	122	1.8258e-20	154.364	65.5026	137	4.94754e-23	104.169	23.7548	119	1.70481e-11	106.646	23.0287	108	1.44228e-13	130735,4220615	NM_005023.2,NM_005023.3		5229	27597101,167860115	NM_005023.2,NM_005023.3
CLEC4C	89.1792	20.343	126	0.231068	85.6528	19.2006	140	0.921542	86.7086	16.4988	126	0.849101	86.5657	21.8255	121	0.789844	130743,5960136	NM_203503.1,NM_130441.2		170482	45580691,45580689	NM_203503.1,NM_130441.2
DIO3OS	92.1855	22.3194	60	0.0685571	109.106	31.47	66	4.05763e-07	85.1987	15.1418	63	0.941557	90.7337	18.6512	73	0.122417	130746	NR_002770.1		64150	84872051	NR_002770.1
YPEL3	168.41	50.9282	71	3.4392e-21	206.925	43.0079	67	3.93042e-33	168.922	37.5666	76	2.647e-30	263.738	73.776	83	5.2441e-36	130750	NM_031477.4		83719	117956404	NM_031477.4
AIM2	91.6613	19.0346	118	0.0157241	89.2538	19.9929	100	0.260674	100.422	23.6332	125	3.10963e-08	92.2259	20.4821	108	0.0211621	130753,1260270	NM_004833.1		9447	4757733	NM_004833.1
PTPRZ1	83.8715	14.156	65	0.98632	83.13	16.6873	69	0.99055	83.0361	15.6812	75	0.997313	86.0918	16.3601	81	0.871757	130754	NM_002851.2		5803	91208427	NM_002851.2
MIR670	83.6406	16.659	72	0.981995	86.0432	18.2515	64	0.798535	87.8921	20.3818	61	0.552093	82.5577	16.5897	64	0.995614	130762	NR_031577.1		100313777	269846962	NR_031577.1
LOC100128935	86.551	17.7471	127	0.79248	86.7267	17.1814	139	0.801233	86.5932	16.0343	137	0.883158	88.3918	19.9836	134	0.449478	130767,3420315	XM_001723580.1,XM_001725735.1		100128935	169168703,169169646	XM_001723580.1,XM_001725735.1
LOC651118	86.0799	15.1443	51	0.794665	82.049	13.8958	43	0.996056	90.9735	23.0771	53	0.195934	86.557	19.0308	59	0.741305	150008	XM_940248.1		651118	89042537	XM_940248.1
LOC652238	86.7726	16.7441	61	0.689804	86.5494	17.2934	59	0.733975	85.7974	21.0254	38	0.760319	85.8085	17.6097	53	0.833309	150014	XM_941633.1		652238	89069180	XM_941633.1
SLAIN1	307.76	160.298	122	4.93768e-30	295.387	168.155	138	9.85358e-30	124.826	35.1584	118	8.87e-21	145.198	68.5204	139	7.2539e-18	150019,6200220	NM_001040153.2,NM_144595.3		122060	98961139,98986336	NM_001040153.2,NM_144595.3
C19orf22	573.251	92.3229	70	1.61359e-52	622.548	81.667	71	9.91504e-60	648.6	105.886	52	1.77457e-39	1038.6	479.99	74	1.92101e-27	150020	NM_138774.2		91300	34222140	NM_138774.2
DUSP15	91.098	18.9486	186	0.0101847	92.7582	21.9522	165	0.00285736	96.0708	23.9119	142	7.38274e-05	99.9704	29.0978	161	3.93211e-07	150022,840411,3850138	NM_080611.3,NM_001012644.1		128853	29826314,60499016	NM_080611.3,NM_001012644.1
KCNIP4	87.2477	19.885	338	0.707466	86.2463	16.9746	376	0.974281	85.3072	16.6786	358	0.999477	88.2821	21.7171	392	0.460147	150025,380332,1660088,3290471,3420754,3890711	NM_147183.3,NM_147182.3,NM_001035003.1,NM_001035004.1,NM_025221.4		80333	78190484,78190483,78190485,78190487,28373063	NM_147183.3,NM_147182.3,NM_001035003.1,NM_001035004.1,NM_025221.4
ABCA8	89.2079	19.6983	122	0.222708	89.909	18.4802	115	0.131246	88.9319	19.8811	104	0.360965	89.0242	17.3261	131	0.287534	150035,2710392	NM_007168.2		10351	41327761	NM_007168.2
KBTBD6	166.283	37.2533	112	4.27257e-43	150.072	30.6115	96	6.20201e-36	139.425	33.4954	103	6.79627e-29	136.695	30.5675	91	8.67329e-27	150039,7200731	NM_152903.4		89890	58761533	NM_152903.4
ZNF142	320.159	57.8487	70	8.30138e-45	321.716	63.6314	62	1.2575e-37	396.623	84.4609	58	3.79377e-35	336.464	60.501	83	1.35427e-53	150040	NM_005081.2		7701	55769556	NM_005081.2
MANSC1	227.017	42.4724	123	1.2617e-67	206.52	42.5915	136	5.75386e-66	288.631	93.4649	124	2.60825e-48	222.176	88.7722	122	1.92401e-33	150041,1190528	NM_018050.2		54682	31542649	NM_018050.2
LOC645958	85.5126	16.7734	63	0.862385	90.2328	22.7329	55	0.231481	83.2293	14.735	45	0.986163	88.9698	20.1121	76	0.365301	150044	XR_019647.1		645958	113418248	XR_019647.1
PSME1	996.173	935.744	136	1.32394e-21	1254.88	1145.74	127	1.29269e-21	723.296	590.043	142	9.65211e-26	919.797	951.118	159	1.26162e-21	150047,4290491	NM_006263.2,NM_176783.1		5720	30581139,30581140	NM_006263.2,NM_176783.1
SEC24B	137.2	73.8216	354	1.55945e-30	176.89	132.593	349	2.81332e-30	139.328	78.387	364	4.1087e-30	143.22	84.3678	336	5.45284e-28	150048,1010142,1230717,3850068,4810044,7000019	NM_001042734.1,NM_006323.2,XM_941759.1,XM_945425.1		10427	112382213,112382211,88980518,88980515	NM_001042734.1,NM_006323.2,XM_941759.1,XM_945425.1
DHX36	691.261	147.104	137	1.83883e-87	612.221	124.327	142	3.37453e-92	542.032	105.023	112	3.71624e-74	480.307	106.977	131	9.65073e-78	150050,240646	NM_020865.1		170506	18497285	NM_020865.1
DPEP1	87.9393	13.6824	66	0.47682	91.1573	18.0892	76	0.0642902	90.7612	18.8367	61	0.149756	89.0054	16.624	56	0.354588	150056	NM_004413.2		1800	142381187	NM_004413.2
SCNN1D	183.09	31.0837	55	1.25761e-29	200.895	44.5205	53	8.47899e-25	152.888	28.7969	48	1.81466e-20	156.843	45.7935	48	4.59395e-14	150059	NM_002978.2		6339	34101281	NM_002978.2
ABHD14B	132.819	28.9944	81	1.86755e-23	112.923	22.517	61	1.87558e-12	121.127	21.8223	67	4.18861e-19	141.607	50.5556	72	1.34249e-13	150064	NM_032750.1		84836	14249381	NM_032750.1
ST8SIA2	92.6049	24.3459	50	0.0864335	91.1713	19.284	67	0.0892824	91.0432	17.5129	51	0.128998	85.1103	16.3714	68	0.935933	150066	NM_006011.3		8128	59806358	NM_006011.3
WDR33	246.115	259.844	361	7.52956e-27	532.015	857.751	364	7.78391e-21	297.578	336.403	392	5.33042e-30	229.184	246.64	381	1.66191e-25	150070,1030201,1940138,3390110,3400356,6480546	NM_001006623.1,NM_018383.3,NM_001006622.1		55339	55743158,56243589,55743156	NM_001006623.1,NM_018383.3,NM_001006622.1
IRF8	100.052	25.7928	65	0.000154223	92.6962	18.9095	57	0.0321384	112.635	18.0151	53	8.38805e-14	114.156	41.2744	66	1.50037e-06	150072	NM_002163.2		3394	55953136	NM_002163.2
NOTCH2NL	116.042	44.3408	179	3.56629e-15	123.925	53.2772	198	3.79013e-18	122.161	55.9185	177	5.27742e-14	113.241	52.7233	173	1.54363e-09	150075,520092,1030356	NM_203458.2,NM_203458.3		388677	46397352,131889436	NM_203458.2,NM_203458.3
NTSR2	87.4996	19.1965	183	0.594722	89.4806	19.3081	208	0.130114	89.0341	17.5982	179	0.272721	87.7691	17.2501	202	0.629498	150079,1190095,3130121	XM_001129997.1,NM_012344.2		23620	113413696,21735622	XM_001129997.1,NM_012344.2
SEC11C	3654.03	557.398	55	5.22902e-46	4830.97	971.094	56	1.43404e-40	2735.13	733.521	65	6.51963e-39	2547.01	297.562	42	7.08703e-40	150082	NM_033280.2		90701	142352661	NM_033280.2
LOC644303	81.7838	15.5621	59	0.99794	82.8943	12.1256	51	0.997801	82.0252	15.3148	48	0.996377	84.9616	15.7115	69	0.952716	150086	XM_927475.1		644303	88997733	XM_927475.1
LOC651820	88.4082	22.8344	65	0.420976	91.5045	23.2491	70	0.10368	86.767	20.1083	63	0.717747	86.2663	18.9984	69	0.795993	150088	XM_941068.1		651820	89062194	XM_941068.1
RNF113B	91.8802	21.6937	59	0.0791065	90.8176	18.8235	56	0.131061	90.7769	18.0566	66	0.128715	94.1919	17.1603	64	0.0033481	150091	NM_178861.4		140432	110349795	NM_178861.4
RBM33	127.753	24.909	80	5.47551e-24	137.842	31.2596	64	1.96801e-19	286.789	61.9772	55	1.43743e-30	257.043	80.3461	72	3.08164e-28	150092	NM_001008408.3		155435	154448887	NM_001008408.3
RECQL5	93.9301	18.5081	171	1.46753e-05	98.1096	23.8594	196	6.27063e-09	94.6733	19.2611	168	1.30761e-05	95.8863	21.0076	205	1.91116e-07	150093,670079,6620465	NM_001003715.2,NM_004259.5,NM_001003716.2		9400	148612814,148612815,148612888	NM_001003715.2,NM_004259.5,NM_001003716.2
TP53BP2	187.017	78.6363	129	1.14416e-28	257.655	207.902	115	1.09472e-14	160.592	66.448	144	1.7925e-26	160.827	61.9626	116	9.11423e-24	150095,5570201	NM_001031685.2,NM_005426.2		7159	112799848,112799845	NM_001031685.2,NM_005426.2
ANKRD53	90.1798	19.6561	71	0.159917	88.9466	17.2069	73	0.314047	86.6178	17.7482	73	0.780454	92.7495	21.8973	68	0.0447571	150097	NM_024933.2		79998	46358069	NM_024933.2
S100A3	83.4338	21.4516	52	0.9276	78.8989	14.3653	52	0.999983	82.6584	14.9663	52	0.99512	103.593	40.935	60	0.00249047	150100	NM_002960.1		6274	4506762	NM_002960.1
LOC100133931	17803.9	1921.44	57	2.22315e-56	17474.5	1961.43	61	2.99816e-59	16866.6	2685.49	66	2.56238e-54	15215.1	2846.48	82	1.17815e-61	150112	XM_001713654.1		100133931	169212978	XM_001713654.1
LOC647012	123.183	42.6115	52	1.09975e-07	112.799	28.9778	34	9.31173e-06	127.153	32.8139	48	6.05419e-11	103.272	24.2203	46	5.70334e-05	150113	XR_017217.1		647012	113413206	XR_017217.1
DIRAS3	87.5914	16.6968	125	0.566092	94.2635	20.635	117	0.000646882	86.106	15.2085	101	0.918404	92.8231	20.0033	100	0.0111135	150114,6370221	NM_004675.2		9077	58530880	NM_004675.2
CCDC39	82.9485	12.9211	60	0.997589	90.0949	21.9006	50	0.247617	87.6687	17.5654	57	0.595714	84.7719	15.7011	62	0.953208	150121	NM_181426.1		339829	157785667	NM_181426.1
DTWD1	302.729	224.453	145	1.70433e-22	359.911	327.079	130	8.41054e-17	161.64	98.6118	129	2.70542e-14	206.723	156.438	126	2.32917e-14	150128,4060296	NM_020234.3,NM_020234.4		56986	34222368,142358091	NM_020234.3,NM_020234.4
C1orf135	178.274	37.6382	62	1.62545e-27	107.819	21.5543	59	1.10193e-09	309.465	70.189	61	2.32912e-33	190.363	77.7987	62	2.41709e-15	150129	NM_024037.1		79000	13128989	NM_024037.1
UXT	1084.18	964.564	136	1.89657e-23	920.677	843.494	131	2.39465e-21	1562.16	1379.65	125	1.16986e-22	1475.77	1451.31	123	2.56423e-19	150131,7400608	NM_004182.2,NM_153477.1		8409	24041015,24041017	NM_004182.2,NM_153477.1
ESRRG	85.825	17.7743	144	0.911791	89.3792	16.9287	191	0.125634	91.0203	19.0325	171	0.0289222	102.606	38.4806	205	1.07804e-07	150136,5080136,7400132	NM_001438.2,NM_206594.1		2104	45545432,45545426	NM_001438.2,NM_206594.1
LOC253573	90.3752	14.3285	51	0.106417	93.6585	18.2558	68	0.00620812	90.5081	17.5408	54	0.172858	96.3493	16.8508	59	0.000222087	150138	XM_934672.1		253573	88966025	XM_934672.1
ZNF706	130.537	41.0813	174	9.89494e-30	145.213	56.8073	183	6.43962e-30	258.78	120.648	187	1.14521e-46	253.273	142.155	164	1.82903e-32	150139,4900632,7610189	NM_001042511.1,NM_001042510.1,NM_016096.3		51123	110227590,110227588,110227592	NM_001042511.1,NM_001042510.1,NM_016096.3
LOC650200	87.8134	15.3635	77	0.506241	86.6747	16.4706	86	0.765091	90.0577	16.8266	63	0.196881	93.2549	24.3817	63	0.0515843	150142	XM_939284.2		650200	113419119	XM_939284.2
MAP1S	173.82	28.9611	58	1.85895e-30	220.252	52.2502	66	1.83301e-30	351.874	112.247	54	1.03872e-23	223.27	54.0862	52	4.62871e-24	150148	NM_018174.4		55201	50428934	NM_018174.4
FAM108A3	143.869	41.2531	116	2.58482e-28	129.896	44.8165	102	7.3588e-16	152.617	49.0272	104	1.3636e-24	132.045	49.3136	106	2.35566e-15	150154,1690753	NM_001080422.1		653401	122937236	NM_001080422.1
ACBD5	105.912	27.9495	206	1.28764e-17	99.7943	26.5057	194	1.59116e-09	101.626	29.7329	174	7.75508e-09	102.263	33.3158	208	2.62014e-09	150156,3390228,4060435	NM_145698.2		91452	109689724	NM_145698.2
LOC100127930	92.5502	20.9355	85	0.0206488	97.9982	26.5673	70	0.00117735	84.7724	16.7518	49	0.922678	85.8134	18.3274	60	0.838358	150161	XM_001719106.1		100127930	169210044	XM_001719106.1
FNDC4	88.4399	15.1788	66	0.374894	100.036	30.7436	75	0.000545688	100.653	23.3578	62	4.65431e-05	98.5196	15.4785	65	5.49703e-07	150162	NM_022823.1		64838	12383063	NM_022823.1
PPIG	204.643	117.072	119	7.9635e-20	253.424	147.772	119	5.57778e-23	227.791	149.326	116	8.97148e-18	200.676	125.458	123	9.95903e-18	150164,5340341	NM_004792.2		9360	42560243	NM_004792.2
LOC100129412	84.5432	15.7095	73	0.961295	90.8089	23.7237	58	0.182724	89.6481	23.2533	58	0.322762	83.4353	14.0128	60	0.994351	150168	XM_001724449.1		100129412	169162668	XM_001724449.1
OSGEP	295.535	61.9097	69	3.12986e-39	256.013	49.9508	62	1.8116e-35	223.906	48.9794	61	2.48522e-30	255.149	65.0393	80	5.20619e-37	150176	NM_017807.2		55644	50726965	NM_017807.2
MMP10	95.8288	20.3701	65	0.00120536	107.675	25.6509	78	1.0609e-09	117.389	23.4614	79	6.43868e-18	297.674	265.913	65	1.25603e-08	150180	NM_002425.1		4319	4505204	NM_002425.1
RUVBL1	546.239	366.092	206	2.73268e-44	360.224	294.481	183	1.32131e-26	402.229	310.607	169	6.90093e-28	407.809	287.901	214	1.97072e-39	150181,1780070,4900465	XM_939707.1,NM_003707.1		8607	88971019,4506752	XM_939707.1,NM_003707.1
CDH26	139.459	62.3609	197	2.24205e-24	163.493	76.7104	184	3.82882e-29	144.664	58.1593	174	4.08068e-27	124.975	46.1124	187	4.79611e-22	150184,2650435,4590541	NM_177980.1,NM_021810.3		60437	29570799,29570801	NM_177980.1,NM_021810.3
HS6ST1	97.7307	19.6955	71	3.49382e-05	92.02	17.1853	61	0.0352793	100.698	23.1796	66	2.31641e-05	101.138	23.0997	65	1.34749e-05	150192	NM_004807.1		9394	4758565	NM_004807.1
LOC728034	109.567	22.9687	51	7.27377e-09	108.876	16.4768	39	7.12541e-10	112.871	24.341	62	2.49137e-11	138.713	47.263	73	5.82188e-14	150193	XM_001714057.1		728034	169177357	XM_001714057.1
MPZL2	276.448	230.939	236	2.79745e-28	161.834	96.4692	234	1.6046e-25	109.307	33.0003	256	4.82762e-21	261.534	448.465	248	2.17483e-09	150202,3890228,4810026,6940379	NM_144765.1,NM_005797.2		10205	21536336,21536270	NM_144765.1,NM_005797.2
LOC399940	93.7504	26.7093	128	0.00681909	93.0606	23.4943	124	0.00865658	92.0244	19.1779	113	0.0190927	92.0427	20.3647	132	0.0154816	150215,3390601	XM_001727027.1,NM_001136118.1		399940	169202731,209870114	XM_001727027.1,NM_001136118.1
LOC196752	108.49	23.8861	52	4.41557e-08	103.779	17.3611	39	7.64345e-07	107.584	22.1317	43	4.81834e-07	135.842	51.8287	51	1.42172e-08	150224	NM_001010864.1		196752	58197549	NM_001010864.1
EPHA6	96.817	25.6579	420	1.90176e-12	91.9236	21.3524	363	0.000242887	87.9234	17.0367	344	0.632262	88.4918	18.2648	326	0.376482	150228,2690097,3890114,5360431,6380687,7560241	NM_001080448.1,NM_001080448.2,NM_173655.2,XM_114973.5		285220	122937302,145312250,145312263,88965488	NM_001080448.1,NM_001080448.2,NM_173655.2,XM_114973.5
TRIM78P	107.914	27.9207	111	6.07367e-12	106.986	27.0353	128	4.23802e-13	94.2716	25.3786	119	0.00536293	92.8412	23.1336	132	0.0110346	150240,5870139	NR_002777.2		117852	141803433	NR_002777.2
MAN2C1	116.166	22.2957	65	2.02797e-15	117.063	24.7502	55	3.47056e-12	157.972	40.3127	58	3.02777e-19	111.975	22.2059	58	1.84162e-11	150241	NM_006715.2		4123	46852163	NM_006715.2
LOC730004	2107.54	1714.35	133	3.79404e-27	1648.62	1636.61	115	4.11245e-18	3344.33	2862.32	130	1.92533e-25	3322.05	3057.79	125	2.29162e-22	150242,2710021	XR_039077.1		730004	169165639	XR_039077.1
LOC400299	82.7642	15.1376	42	0.982157	83.1511	14.7217	64	0.994405	87.9387	17.1357	70	0.557345	86.1412	19.9066	69	0.799955	150253	XM_375148.3		400299	89077057	XM_375148.3
LCAP	89.9639	16.6406	132	0.0729192	97.0144	26.1884	124	9.61363e-05	92.2786	18.9722	131	0.00810945	91.9551	15.9323	126	0.00441445	150255,2760110	NM_001039768.2		643736	116517306	NM_001039768.2
LOC642282	103.292	26.1169	115	2.36566e-09	109.86	31.5796	103	1.17479e-10	92.2447	19.9158	112	0.0177711	100.267	31.271	107	5.88451e-05	150259,7650241	XM_925818.1,XM_930656.1		642282	88978543,88978546	XM_925818.1,XM_930656.1
THAP10	416.624	75.0191	79	3.44867e-53	514.067	99.3632	76	1.51782e-50	463.661	103.728	60	4.22244e-36	413.083	153.759	66	3.8509e-26	150274	NM_020147.2		56906	31543086	NM_020147.2
SNORD114-7	102.874	22.6609	50	1.11012e-05	96.4025	17.3566	54	0.00038434	99.0336	25.8861	56	0.00143642	94.1535	20.4049	55	0.0170942	150278	NR_003199.1		767583	115392001	NR_003199.1
HECTD3	193.56	42.7698	62	3.67877e-28	152.51	32.8011	69	1.48167e-25	123.365	25.1641	47	8.04175e-13	138.523	35.5881	61	2.12293e-16	150280	NM_024602.4		79654	50843830	NM_024602.4
UBE1	314.413	256.227	112	5.38212e-16	275.525	200.077	122	1.11668e-18	488.527	518.622	120	4.09454e-14	271.797	217.489	111	6.58759e-15	150288,2850612	NM_003334.2,NM_153280.1		7317	23510337,23510339	NM_003334.2,NM_153280.1
ZNF616	170.646	33.1549	66	3.9019e-30	205.097	48.9348	77	1.0966e-33	237.434	45.433	68	4.07319e-38	243.45	57.5506	82	1.97974e-39	150291	NM_178523.3		90317	49574542	NM_178523.3
LOC644482	128.24	27.1898	71	7.68533e-20	126.904	26.1466	76	3.57015e-21	152.963	33.9046	57	8.45448e-21	127.976	38.7885	65	5.32302e-12	150292	XM_927612.1		644482	88943848	XM_927612.1
LOC643808	85.6834	18.7463	59	0.809681	92.1209	27.1531	56	0.12863	89.4647	19.3925	68	0.301588	93.8842	25.9445	68	0.0370078	150296	XM_927089.1		643808	89057898	XM_927089.1
PKHD1L1	103.161	26.8268	59	2.47043e-05	120.307	32.1423	55	3.6646e-10	89.9892	17.966	63	0.220884	90.7797	16.1883	65	0.0995526	150300	NM_177531.4		93035	126116588	NM_177531.4
LOC642832	87.1682	17.7322	67	0.621326	83.9554	12.2926	58	0.991967	92.9713	18.8972	75	0.016663	87.4461	16.6128	55	0.626315	150307	XM_926234.1		642832	89029892	XM_926234.1
SLC24A3	99.5749	19.389	64	4.39081e-06	113.342	21.4633	75	3.95121e-16	88.6621	20.9811	57	0.439305	91.5744	16.5479	71	0.0439451	150309	NM_020689.3		57419	31563525	NM_020689.3
C21orf7	106.935	24.5028	44	2.91146e-06	98.2903	27.9947	46	0.00804973	109.621	27.1662	73	1.77122e-09	125.491	31.9287	55	4.17853e-12	150315	NM_020152.2		56911	31542267	NM_020152.2
LOC100132261	83.1985	17.9205	54	0.968726	92.5365	32.5039	60	0.140294	83.8996	17.9477	59	0.965612	84.604	16.6508	44	0.918662	150324	XM_001716356.1		100132261	169202241	XM_001716356.1
SNORD58B	99.8875	17.8399	59	1.43447e-06	115.423	29.183	54	3.10775e-09	124.507	34.8233	62	9.91618e-12	105.87	24.1838	71	1.99861e-08	150326	NR_002572.1		26790	77735356	NR_002572.1
LOC654202	90.7703	23.3737	57	0.174146	91.2268	23.0955	56	0.147754	83.7006	16.2968	63	0.984479	86.2459	25.0906	48	0.701266	150328	XM_946257.1		654202	88945948	XM_946257.1
LOC650788	97.9474	21.4134	51	0.000729032	98.614	20.73	49	0.000382359	99.3717	34.3534	60	0.00740822	92.467	24.7041	40	0.139184	150332	XM_939871.1		650788	89042506	XM_939871.1
LOC100128366	89.5133	18.8596	122	0.164969	91.3975	21.5276	118	0.0431469	95.2566	21.7505	123	0.000249966	91.6474	17.4535	138	0.0104951	150333,7330328	XR_039261.1		100128366	169207503	XR_039261.1
PHKB	325.325	258.143	253	8.16579e-36	278.805	206.264	266	7.37398e-38	162.155	88.614	221	1.99455e-27	160.394	83.5482	274	2.47329e-35	150349,620181,1240019,1740682	NM_000293.1,NM_001031835.1		5257	4505782,73611905	NM_000293.1,NM_001031835.1
PPP2R5C	357.664	259.344	256	6.40544e-43	318.177	244.893	246	5.99356e-36	286.453	246.962	204	4.3836e-24	303.249	241.981	250	1.00399e-33	150356,780068,1170626,6270647	NM_178588.1,NM_002719.2,NM_178587.1		5527	31083249,31083258,31083242	NM_178588.1,NM_002719.2,NM_178587.1
LOC100132493	92.6397	23.0748	137	0.0081625	85.803	15.8622	134	0.941192	92.6986	20.7121	124	0.00902049	87.4492	16.4862	117	0.681563	150360,1190189	XR_039351.1		100132493	169169099	XR_039351.1
MNS1	494.648	291.181	115	5.2481e-29	206.998	89.6396	119	2.99148e-28	357.312	174.06	127	1.17547e-35	253.726	153.375	113	6.34217e-21	150364,1090338	NM_018365.1		55329	8922949	NM_018365.1
TRIM42	83.3091	14.9976	55	0.985351	91.9125	24.8744	59	0.114031	89.9316	16.9705	56	0.229024	88.474	16.3834	68	0.439864	150367	NM_152616.3		287015	29029527	NM_152616.3
LOC400036	83.3227	15.0052	115	0.999173	86.3541	16.5338	135	0.869837	91.2897	19.0852	125	0.0382062	88.5231	18.4005	125	0.415801	150368,5860228	XR_042386.1		400036	169204769	XR_042386.1
LNPEP	108.118	40.1594	190	2.75781e-11	107.196	36.6482	206	8.02899e-13	97.0625	24.1281	183	8.67233e-07	100.747	28.7305	191	3.88726e-09	150372,2690544,6510349	NM_005575.2,NM_175920.3		4012	61742776,61742774	NM_005575.2,NM_175920.3
FABP4	86.8473	13.5672	43	0.683067	93.1118	17.8409	54	0.0194306	90.1267	17.4075	50	0.223162	1088.77	1687.86	57	1.89223e-05	150373	NM_001442.1		2167	4557578	NM_001442.1
B3GALT5	84.549	17.8261	180	0.992819	86.3056	15.8324	178	0.917634	90.4128	22.9286	175	0.105668	85.715	19.9736	204	0.959468	150377,1190576,5570452	NM_033172.1,NM_006057.1,NM_033173.1		10317	15451884,5174396,15451886	NM_033172.1,NM_006057.1,NM_033173.1
OR8G1	90.168	16.5643	61	0.138654	91.5436	17.3958	71	0.0438921	88.5995	20.9637	68	0.443313	86.8542	18.9642	65	0.711209	150382	NM_001002905.1		26494	50897297	NM_001002905.1
LOC642624	83.0468	16.2094	55	0.983636	77.9592	10.5021	52	1	85.3924	16.0923	53	0.897789	82.1374	12.1138	46	0.999236	150386	XM_926095.1		642624	89035484	XM_926095.1
LOC652771	103.516	18.2958	58	9.86414e-09	105.174	26.8881	65	1.30497e-06	104.317	25.6007	53	1.50817e-05	114.02	30.5671	76	9.29993e-11	150390	XM_942413.1		652771	89077396	XM_942413.1
IRF3	195.673	35.5341	76	4.33093e-40	237.044	50.6723	63	9.98583e-33	148.888	26.4331	69	2.67987e-29	163.61	37.8949	59	2.57802e-22	150397	NM_001571.2		3661	46403042	NM_001571.2
RUNX1T1	90.3102	20.2695	288	0.0200659	89.0135	19.5374	308	0.174483	91.2662	20.4513	318	0.0044184	88.5274	19.7891	319	0.374675	150398,3360364,3990017,6270349,7650661	NM_175634.1,NM_175635.1,NM_004349.2,NM_175636.1		862	28329415,28329418,28329413,28329421	NM_175634.1,NM_175635.1,NM_004349.2,NM_175636.1
LBA1	95.0534	19.7725	70	0.00162235	95.655	25.8085	64	0.0101102	107.542	29.329	74	1.38994e-07	106.595	32.6564	47	0.000172238	150400	NM_014831.1		9881	148806871	NM_014831.1
LOC100131342	88.4615	17.2315	64	0.387194	92.632	21.9166	73	0.0366115	94.8293	20.4455	63	0.00648539	91.2645	20.4163	72	0.10158	150411	XM_001725791.1		100131342	169214731	XM_001725791.1
OLA1	91.7766	20.4346	190	0.00436312	92.5097	23.7683	195	0.00416167	93.5094	21.5833	203	0.000311838	93.234	20.3029	205	0.000228166	150414,4830021,6550474	NM_013341.3,NM_001011708.1		29789	58761499,58761501	NM_013341.3,NM_001011708.1
LOC647500	88.9685	18.7664	122	0.254364	84.6657	15.2567	114	0.98851	87.9162	20.3188	139	0.573244	85.5172	16.1693	108	0.954301	150427,7400750	XM_001128547.1,XM_936559.2		647500	113411080,113412337	XM_001128547.1,XM_936559.2
SNORD114-2	110.81	23.1836	73	1.0425e-12	109.957	24.8217	72	6.56788e-11	114.066	25.4518	57	1.39633e-10	110.031	27.1958	64	9.76529e-09	150431	NR_003194.1		767578	115391993	NR_003194.1
DOCK6	111.841	23.5309	63	1.35533e-11	130.148	32.0106	75	2.78524e-18	91.6652	16.19	63	0.0490068	107.635	30.3978	70	5.28821e-07	150435	NM_020812.1		57572	40217610	NM_020812.1
LOC644590	100.258	24.0785	60	9.15224e-05	111.592	33.9853	71	6.99411e-08	108.715	28.5875	62	2.33333e-07	120.818	42.4842	49	1.09749e-06	150437	XM_927705.1		644590	88942667	XM_927705.1
MID1IP1	885.052	335.428	146	5.26458e-62	1199.92	467.078	128	1.1933e-54	913.886	290.518	130	3.88345e-64	838.967	353.067	124	6.0409e-48	150438,6580121	NM_021242.4,NM_021242.3		58526	149192831,39725681	NM_021242.4,NM_021242.3
WDR89	114.891	26.7515	163	5.76822e-27	115.169	31.1154	178	5.58234e-24	104.219	24.1097	137	9.30195e-13	104.919	25.0475	187	5.5161e-17	150440,3190458,7560687	NM_001008726.1,NM_080666.2		112840	57165358,57165357	NM_001008726.1,NM_080666.2
TIGA1	2499.95	900.269	62	5.09519e-30	3184.69	647.039	62	2.91385e-44	2120.96	590.927	59	2.47717e-34	3649.07	552.702	61	4.46974e-51	150441	NM_053000.1		114915	16506300	NM_053000.1
LOC338328	84.7335	12.695	55	0.962302	83.6941	16.8474	54	0.965918	86.7358	15.4196	44	0.738714	84.6768	17.4007	67	0.9474	150445	XM_937357.1		338328	89028953	XM_937357.1
PHOX2A	88.8095	17.6137	62	0.333387	90.9276	15.6906	50	0.0942344	88.2096	16.4247	57	0.504716	84.8926	17.4056	55	0.915825	150446	NM_005169.2		401	46249381	NM_005169.2
MDK	174.868	165.233	262	6.23608e-16	145.215	122.428	278	6.49039e-14	909.593	1460.36	278	1.25663e-18	743.714	1186.86	291	7.27736e-19	150458,2850390,4560717,6350463,7150437	NM_001012334.1,NM_002391.3,NM_001012333.1		4192	59894791,59894794,59894795	NM_001012334.1,NM_002391.3,NM_001012333.1
MSH3	5995.76	6110.21	139	6.31223e-22	7535.64	6850.65	108	2.94602e-20	6007.71	5678.47	129	1.33719e-22	6874.02	5088.47	111	1.33605e-26	150465,2760753	NM_002439.2		4437	68303634	NM_002439.2
LOC100132428	92.7014	21.4377	56	0.0477795	92.6219	21.1223	71	0.033812	90.1606	16.9211	66	0.179594	94.3582	20.9963	76	0.00612565	150468	XM_001720134.1		100132428	169174737	XM_001720134.1
LOC441052	102.57	25.0707	53	4.07691e-05	87.569	21.9741	38	0.544007	92.584	18.1754	52	0.0453587	97.9029	20.8258	42	0.0021267	150470	XM_944238.2		441052	113416335	XM_944238.2
CA12	167.658	81.5207	147	1.78351e-23	216.138	133.867	135	4.54438e-21	441.909	335.725	122	9.20029e-22	391.375	339.201	135	3.34583e-19	150474,3830075	NM_001218.3		771	45935381	NM_001218.3
LARP1B	139.848	58.2733	237	2.97742e-32	168.264	76.3713	225	1.71861e-38	135.235	72.9464	272	1.42679e-22	141.264	73.4353	249	8.25527e-25	150475,1510082,4760494,5910164	NM_018078.2,NM_178043.1,NM_032239.2		55132	30061566,30061564,30061568	NM_018078.2,NM_178043.1,NM_032239.2
SLITRK2	91.9718	17.7062	64	0.0334183	94.953	20.5826	64	0.00427878	89.6346	18.3195	53	0.290411	97.0184	21.474	63	0.00088325	150482	NM_032539.2		84631	40217818	NM_032539.2
TRIM14	87.0828	17.3827	241	0.749808	86.3013	17.2306	256	0.937638	89.7173	21.4119	228	0.149055	88.3054	17.0223	247	0.451174	150484,1300040,4120673,4250056	NM_033220.1,NM_033221.1,NM_014788.2		9830	15208666,15208668,15208662	NM_033220.1,NM_033221.1,NM_014788.2
SOX30	92.7017	19.9189	129	0.00323626	95.5664	24.3116	137	0.000182412	95.8411	22.0859	122	0.000113865	94.1107	24.6855	139	0.00264438	150487,1300445	NM_178424.1		11063	30581116	NM_178424.1
LOC401622	88.1217	15.9976	52	0.449916	103.147	24.8655	76	5.16863e-07	102.859	27.2405	66	2.3692e-05	101.345	24.1661	64	2.45543e-05	150491	NM_001013689.1		401622	61966828	NM_001013689.1
NTN1	92.9421	21.8592	103	0.00992306	92.7715	19.6111	108	0.00619518	87.8771	19.3441	110	0.576759	88.0661	21.7605	142	0.523016	150494,2680221	NM_004822.2		9423	148613883	NM_004822.2
SLC2A9	94.0451	22.7708	171	0.000241703	93.2924	16.0757	166	1.71851e-05	90.2904	19.5301	146	0.103163	88.2758	18.0675	175	0.469796	150497,1450402,3930546	NM_001001290.1,NM_020041.2		56606	47933388,47933386	NM_001001290.1,NM_020041.2
AMPD3	84.3993	18.3021	267	0.998793	82.8961	14.5958	281	1	86.2089	17.3964	238	0.962757	85.7417	18.2867	275	0.985553	150504,990576,2810072,7150390	NM_000480.2,NM_001025389.1,NM_001025390.1		272	70906424,70906425,70906427	NM_000480.2,NM_001025389.1,NM_001025390.1
LOC100129424	6213.02	5958.12	125	1.4581e-21	6374.71	6005.64	160	9.47521e-28	8291.41	7680.7	126	8.12218e-23	8043.24	6841.02	133	1.03499e-26	150521,2320131	XR_037795.1		100129424	169171864	XR_037795.1
FLJ13197	90.1826	17.8133	54	0.169368	87.7303	16.6522	56	0.541918	105.48	17.462	60	1.0787e-10	120.798	39.3047	69	1.09734e-09	150523	XR_040786.1		79667	169166687	XR_040786.1
MAEA	362.441	147.991	138	1.12598e-46	319.033	133.478	155	1.18048e-48	229.069	127.235	139	3.70986e-26	249.346	99.0833	165	2.15254e-48	150528,2340671	NM_005882.3,NM_001017405.1		10296	62953128,62953130	NM_005882.3,NM_001017405.1
LOC100133779	90.9682	16.0445	49	0.089556	90.938	18.3445	52	0.124189	92.577	18.5323	50	0.0520967	93.6918	18.1945	52	0.016697	150537	XM_001714863.1		100133779	169216267	XM_001714863.1
SLIT1	88.5957	19.3558	77	0.366673	86.0585	16.4111	68	0.8291	102.769	28.0611	62	6.70613e-05	92.2728	20.1665	79	0.0373803	150538	NM_003061.1		6585	4507060	NM_003061.1
SMAD1	105.711	26.6577	122	9.82683e-12	124.959	48.9061	128	1.60966e-14	94.4581	21.4761	99	0.00243751	100.629	24.5627	140	8.24961e-09	150541,3170131	NM_005900.2,NM_001003688.1		4086	51173725,51173726	NM_005900.2,NM_001003688.1
FAM83D	615.223	223.043	60	2.54619e-26	170.263	37.1	71	3.13302e-29	686.351	221.731	87	1.00415e-41	433.338	285.731	70	1.50212e-15	150543	NM_030919.2		81610	116235447	NM_030919.2
PSMC4	704.907	227.858	193	7.79923e-91	730.066	251.375	228	6.04106e-102	291.046	133.441	190	1.83328e-51	509.973	204.172	226	1.27864e-83	150544,5360646,6180440	NM_006503.2		5704	24430156	NM_006503.2
ARSB	124.465	57.6649	230	5.98611e-19	115.319	42.2348	214	2.74861e-18	91.973	19.1579	224	0.00197242	95.7762	24.8517	246	1.43113e-06	150546,270215,6900309,7040600	NM_198709.1,NM_000046.2		411	38569406,38569404	NM_198709.1,NM_000046.2
FMNL3	86.7395	21.5574	174	0.749049	86.2556	19.9193	204	0.888772	87.177	22.3433	170	0.730916	85.8812	18.8133	179	0.947109	150551,2940615,3440504	NM_198900.2,NM_175736.4		91010	119120860,119120873	NM_198900.2,NM_175736.4
NHEDC1	99.1842	22.4502	96	1.62004e-06	103.278	18.7872	97	1.26699e-12	87.5531	15.1759	118	0.686567	93.8208	20.52	111	0.00227043	150553,3610731	NM_139173.2		150159	66793391	NM_139173.2
CALR3	85.636	20.3669	54	0.784958	89.9241	18.2181	69	0.187738	83.7405	21.2003	70	0.959666	83.3813	17.0136	74	0.990992	150564	NM_145046.2		125972	34222181	NM_145046.2
PMS2L5	286.358	76.1551	107	1.43191e-49	300.101	91.3989	115	3.31119e-48	373.111	143.751	119	3.75582e-43	399.865	132.183	109	2.08505e-46	150575,1400519	NM_174930.2		5383	31341385	NM_174930.2
EIF4G1	339.656	257.06	250	1.18582e-38	272.885	175.217	277	3.50023e-47	628.257	691.413	245	1.98785e-27	343.511	261.572	260	6.28703e-40	150577,670138,3930189,4280280	NM_198244.1,NM_182917.2,NM_004953.2		1981	38201626,38201620,38201618	NM_198244.1,NM_182917.2,NM_004953.2
TAS2R5	85.005	18.952	61	0.876267	83.6665	18.5055	86	0.982902	84.9372	16.1831	80	0.963788	87.1101	20.5397	76	0.673109	150592	NM_018980.2		54429	67944637	NM_018980.2
LOC644124	97.591	25.9985	45	0.00781176	98.2624	22.7412	53	0.000887779	101.44	23.147	50	9.61963e-05	102.396	26.4866	56	8.99504e-05	150594	XR_017531.2		644124	169211164	XR_017531.2
YTHDC2	131.765	24.3426	69	1.50962e-23	114.678	17.843	41	3.20045e-12	166.223	36.6914	70	8.86064e-28	150.401	42.9413	59	2.51424e-16	150605	NM_022828.2		64848	38505212	NM_022828.2
LOC646426	115.491	25.2324	70	7.38704e-14	128.104	30.242	72	9.26166e-18	98.8812	18.0335	64	6.78272e-06	120.188	27.802	51	3.75393e-11	150608	XM_929353.1		646426	89030901	XM_929353.1
LOC652493	88.0636	16.4797	65	0.456826	89.7513	17.8102	55	0.230358	95.1964	17.5008	64	0.00114349	93.6256	19.845	59	0.0196033	150609	XM_941953.1		652493	89062898	XM_941953.1
ROBO4	94.6047	21.1853	59	0.00863617	88.632	19.6883	57	0.399713	92.1629	21.5886	50	0.102268	86.0257	15.828	70	0.869478	150612	NM_019055.4		54538	17511434	NM_019055.4
LOC641710	118.788	26.3106	70	4.49637e-15	117.167	25.5351	75	1.66917e-15	99.5061	18.6891	73	1.09219e-06	104.298	27.9372	71	3.43332e-06	150626	XM_930648.1		641710	89033719	XM_930648.1
UBE2G1	452.741	171.978	109	2.88237e-42	382.304	205.865	127	1.07044e-32	548.72	123.667	115	3.68964e-69	529.922	193.398	126	6.39824e-52	150630,3180181	NM_003342.4		7326	75992937	NM_003342.4
LOC100132441	90.8803	18.5868	70	0.0880183	91.4407	19.7732	76	0.0650068	92.4147	18.2429	60	0.0406704	89.8461	15.7091	76	0.1782	150632	XR_037882.1		100132441	169177349	XR_037882.1
LOC731658	100.602	20.5735	46	6.11028e-05	205.791	94.1479	44	8.90457e-11	98.0426	17.1527	38	0.000576529	100.312	25.6638	51	0.000711784	150639	XM_001133464.1		731658	113423159	XM_001133464.1
NTNG2	83.2899	15.5143	67	0.990356	109.986	36.2972	78	4.25529e-07	90.4002	17.6849	54	0.186388	95.2423	24.441	76	0.00691794	150647	NM_032536.1		84628	19387853	NM_032536.1
TULP4	128.355	41.3581	204	6.96059e-32	151.347	63.8785	181	5.34209e-29	221.012	108.623	188	2.14337e-39	210.552	110.108	195	3.77918e-36	150669,4200440,5050646	NM_020245.3,NM_001007466.1		56995	55953099,55953101	NM_020245.3,NM_001007466.1
LOC644602	86.817	17.8661	64	0.675774	88.7516	19.6108	60	0.378767	88.1483	15.0701	62	0.518074	85.1476	16.011	59	0.923716	150670	XM_927716.1		644602	89029956	XM_927716.1
KLHL7	161.52	73.8781	175	2.71266e-28	162.694	77.0618	174	4.26255e-27	110.076	30.0292	166	2.74605e-17	126.379	43.2372	174	7.69508e-24	150672,160670,3290164	NM_001031710.1,NM_018846.2		55975	72534709,21361817	NM_001031710.1,NM_018846.2
LOC100128542	85.0533	18.6622	121	0.948277	87.4626	18.3598	130	0.622242	91.0328	20.5744	126	0.0649705	86.1393	16.6237	145	0.92802	150673,5860326	XM_001727024.1,XM_001720451.1		100128542	169171600,169171028	XM_001727024.1,XM_001720451.1
C10orf26	120.2	19.3493	52	7.36995e-17	129.915	27.5981	64	1.75332e-18	164.976	49.2432	61	3.74604e-18	173.043	52.9214	75	1.31458e-22	150678	NM_001083913.1		54838	144953881	NM_001083913.1
ZNHIT6	399.577	96.0638	96	9.79041e-53	454.617	116.779	125	1.43674e-66	298.914	66.1492	112	1.90375e-60	395.448	155.817	139	7.0726e-50	150681,780259	NM_017953.2		54680	20149642	NM_017953.2
LOC100129410	87.9112	18.4413	107	0.484317	93.7136	18.687	130	0.000317269	91.6935	18.2741	131	0.0162051	85.7142	15.6777	115	0.951957	150685,2850093	XM_001714842.1,XM_001715712.1		100129410	169166532,169166784	XM_001714842.1,XM_001715712.1
LOC442229	90.677	16.9861	52	0.117228	91.4646	16.4046	53	0.0634199	92.6338	23.812	57	0.0844129	94.6834	25.0535	63	0.0216955	150687	XM_936681.1		442229	88999216	XM_936681.1
LOC642428	85.9589	18.1637	50	0.766244	85.6685	15.5981	45	0.835554	92.2034	20.3991	52	0.0834875	86.9061	14.7334	50	0.726659	150689	XM_930806.1		642428	89028185	XM_930806.1
SLC26A6	199.285	132.406	168	1.45967e-21	167.204	94.8236	156	6.01198e-20	255.305	183.844	176	4.69625e-25	239.699	187.359	201	5.08461e-24	150692,1340487,4230615	NM_134426.2,NM_001040454.1		65010	94721256,94721258	NM_134426.2,NM_001040454.1
IFNA4	83.71	16.1834	149	0.998875	84.6607	17.4263	137	0.985825	84.0613	19.069	127	0.992447	85.6629	17.146	123	0.94611	150703,160762	NM_021068.1		3441	10835102	NM_021068.1
UGP2	276.698	281.627	302	1.87386e-26	348.25	372.231	310	6.49864e-29	233.255	244.967	276	4.69533e-20	288.072	303.933	314	1.2924e-26	150706,1010500,2120520,3840053,3930035	NM_006759.3		7360	48255965	NM_006759.3
LOC441868	97.147	27.7773	48	0.0123483	86.7535	15.2284	52	0.715602	82.4207	14.3119	61	0.9988	82.2805	13.2643	66	0.999696	150711	XM_497647.3		441868	113431281	XM_497647.3
LOC100133286	85.1927	17.3795	132	0.958569	89.2978	19.4122	154	0.198302	87.5951	18.3403	128	0.653044	87.591	19.0976	146	0.642887	150717,4480524	XM_001725264.1,XM_001721321.1		100133286	169215156,169215284	XM_001725264.1,XM_001721321.1
DNTTIP2	112.469	19.1872	61	9.68092e-15	115.477	24.397	74	4.58764e-15	100.249	22.8133	52	0.000195908	98.7996	20.1299	65	3.4856e-05	150719	NM_014597.3		30836	54633314	NM_014597.3
MYOCD	88.0747	19.5627	58	0.463921	86.6935	15.0129	60	0.742747	88.9766	16.6061	49	0.378127	85.1069	13.1087	60	0.962204	150725	NM_153604.1		93649	23957691	NM_153604.1
ANKRD36	94.7504	23.4026	234	5.15219e-06	90.9429	19.4231	261	0.00708738	89.4612	16.9545	232	0.136764	89.5391	18.8397	215	0.144838	150730,1450332,1510246,5810050	NM_198555.3,NM_198555.1,XM_937233.2		375248	110349990,60302917,113413909	NM_198555.3,NM_198555.1,XM_937233.2
HPVC1	87.6352	19.3131	69	0.535095	84.7902	14.6047	65	0.95763	88.1899	16.0736	64	0.509007	87.7153	17.3662	65	0.583521	150736	NR_004422.2		3262	194595504	NR_004422.2
LOC642250	8714.56	8215.06	119	3.4854e-21	9143.34	8313.8	118	5.05379e-22	8259.84	7860.96	126	4.90515e-22	6918.26	7111.99	119	7.40306e-19	150743,2470541	XM_925774.1,NM_001089592.1		642250	88943947,148232685	XM_925774.1,NM_001089592.1
MAGEB10	89.468	18.583	68	0.236566	87.1911	15.6603	65	0.654179	88.0802	21.1022	72	0.524789	89.0872	16.9738	69	0.327968	150746	NM_182506.2		139422	73623440	NM_182506.2
FAIM	233.02	185.414	283	1.66419e-31	182.012	121.321	273	5.24151e-30	140.741	72.2532	287	1.57578e-28	138.793	74.5942	263	1.05482e-23	150747,2640626,3850301,5900398,6110575	NM_001033032.1,NM_001033031.1,NM_018147.2,NM_001033030.1		55179	74271889,74271916,50726985,74271910	NM_001033032.1,NM_001033031.1,NM_018147.2,NM_001033030.1
LOC347292	1211.8	246.509	62	4.94356e-43	1359.55	298.526	59	2.21478e-39	1489.17	273.359	59	7.67189e-44	1853.69	402.169	63	9.87608e-43	150750	XM_294581.3		347292	113420859	XM_294581.3
GABPB1	127.432	28.647	123	1.58746e-30	119.736	33.2009	130	2.4611e-20	124.957	33.739	117	7.88865e-22	116.052	29.0345	107	3.99116e-17	150753,3830326	NM_002041.4,NM_181427.3		2553	194473704,194473705	NM_002041.4,NM_181427.3
OSCAR	89.503	20.8677	107	0.206151	85.689	17.7672	115	0.913661	85.671	15.8878	131	0.966244	102.979	31.2763	142	4.5075e-08	150762,1820450	NM_130771.3,NM_133169.2		126014	150417963,45580715	NM_130771.3,NM_133169.2
BANF1	1132.12	832.721	157	2.92292e-34	900.845	740.697	132	1.16254e-24	2784.46	2347.49	135	1.13559e-26	2756.82	2331.16	123	2.331e-24	150767,3870136	NM_003860.2		8815	11038645	NM_003860.2
MIR638	99.1771	24.3654	46	0.0014307	94.6544	19.7392	32	0.0322956	92.4026	19.6516	37	0.102746	95.5825	20.112	42	0.0108384	150768	NR_030368.1		693223	262206178	NR_030368.1
CTPS2	110.546	35.8042	244	6.17637e-20	108.958	30.9354	268	4.26603e-24	304.651	296.141	253	1.36214e-25	410.825	437.387	270	1.42094e-27	160008,2000064,4760326,6510576	NM_019857.3,NM_175859.1		56474	28559082,28559084	NM_019857.3,NM_175859.1
SORT1	157.602	24.1049	63	2.39861e-32	158.124	29.7747	68	1.50427e-29	224.506	60.2655	39	5.30696e-17	179.845	30.708	63	4.32154e-33	160019	NM_002959.4		6272	52352810	NM_002959.4
LOC100133224	139.139	61.5143	161	1.81142e-20	159.724	75.5575	152	3.07014e-23	132.313	60.5563	136	1.66793e-14	129.794	59.2309	145	1.36694e-14	160022,4610747	XM_001717976.1		100133224	169215837	XM_001717976.1
LOC100133990	83.116	14.1362	70	0.996624	94.2432	24.3695	67	0.0194345	83.0715	15.0182	78	0.998351	92.0373	20.6909	85	0.0444644	160025	XR_037443.1		100133990	169205087	XR_037443.1
MTMR6	186.53	37.8051	53	2.29233e-25	215.964	51.8572	66	7.66032e-30	195.091	34.6808	51	1.10785e-27	242.868	105.354	58	2.66761e-16	160026	NM_004685.3		9107	134142347	NM_004685.3
LOC641977	84.3221	17.8737	101	0.974552	86.5334	19.9493	125	0.787895	87.3342	17.145	120	0.716785	87.3365	22.9123	107	0.646466	160037,3140576	XM_001133108.1,XM_935751.2		641977	113418511,113419512	XM_001133108.1,XM_935751.2
LOC648080	88.6239	18.9569	72	0.363617	91.6835	22.7205	63	0.0995281	83.6653	19.787	54	0.952159	89.6059	23.0258	61	0.314301	160039	XM_937131.1		648080	88945293	XM_937131.1
LOC642434	86.9379	17.7113	72	0.666554	93.7414	21.9853	54	0.0295046	82.8559	13.3035	64	0.999019	82.9039	16.5786	60	0.991566	160040	XM_930817.1		642434	89031647	XM_930817.1
LOC644143	84.7345	18.6373	55	0.888978	93.7184	20.7429	74	0.0098599	89.833	16.9401	64	0.226894	84.5779	12.2977	64	0.98861	160041	XM_932019.1		644143	89035402	XM_932019.1
KGFLP1	109.93	37.5009	118	1.69554e-09	114.441	43.6565	104	6.39066e-09	90.1473	22.8539	101	0.201439	92.7951	20.6172	120	0.00779226	160044,6940100	NR_003674.1		387628	153792231	NR_003674.1
LOC389787	6099.81	1157.23	53	8.29857e-40	6988.56	1102.26	61	2.40288e-50	3524.12	346.51	56	3.97067e-57	6245.85	3167.29	69	2.89335e-25	160047	XM_497072.2		389787	89029982	XM_497072.2
LHX5	86.0909	18.0065	76	0.800007	89.1776	18.3522	73	0.287372	84.0588	16.6414	57	0.968261	84.0758	17.7362	58	0.957905	160050	NM_022363.2		64211	30795197	NM_022363.2
GPR12	80.4548	15.6212	61	0.999757	79.1355	15.782	54	0.999931	81.3516	13.8299	63	0.999898	79.2215	12.745	62	1	160053	NM_005288.1		2835	4885294	NM_005288.1
LOC285423	89.8522	24.0361	105	0.196754	92.2273	26.0057	127	0.0336696	91.771	20.4112	88	0.0540468	90.1725	20.2204	141	0.121352	160056,510259	XM_938311.2		285423	113416293	XM_938311.2
EGLN2	450.692	465.505	199	1.46531e-22	726.725	716.358	202	9.78859e-28	577.904	603.976	198	8.97422e-24	707.435	727.142	179	3.07201e-23	160064,1400408,7650653	NM_017555.1,NM_053046.2,NM_080732.1		112398	8922129,18141576,18141577	NM_017555.1,NM_053046.2,NM_080732.1
MS4A10	89.3178	19.5335	64	0.273849	87.2905	17.3046	62	0.620079	84.8443	17.455	55	0.922157	87.1784	19.6476	61	0.652762	160066	NM_206893.2		341116	141802757	NM_206893.2
CCDC69	96.8093	19.9266	48	0.00155699	107.909	26.6629	58	2.25509e-07	99.1767	19.8699	47	0.00022945	100.216	19.6634	41	0.000168496	160068	NM_015621.2		26112	45935390	NM_015621.2
C16orf30	87.5831	19.5591	64	0.541786	88.711	18.0918	65	0.370554	86.1915	14.6873	55	0.846447	79.6725	13.4211	58	0.999994	160070	NM_024600.2		79652	112807181	NM_024600.2
MGC10997	722.318	730.295	116	4.07949e-16	625.343	625.809	125	5.87303e-17	795.183	855.538	120	1.64059e-15	794.956	865.984	131	1.73296e-16	160079,3850541	NR_001565.1		84741	34610204	NR_001565.1
WNT16	88.5543	17.8863	148	0.314429	87.3322	17.9976	146	0.664142	85.7617	15.8812	141	0.966463	85.4863	18.618	114	0.93659	160082,2490561	NM_016087.2,NM_057168.1		51384	17402913,17402915	NM_016087.2,NM_057168.1
LOC399804	4319.68	3853.77	115	9.92494e-22	4324.3	3641.18	140	4.8488e-28	2721.85	2504.77	129	7.47751e-23	2843.3	2920	158	7.12834e-24	160091,5550376	XR_037881.1		399804	169201694	XR_037881.1
HSPA6	123.875	52.4741	112	2.72564e-11	698.012	955.476	105	1.16152e-09	93.9516	19.6599	126	0.000718447	131.74	66.3043	102	8.1463e-10	160092,1710553	NM_002155.3		3310	42822885	NM_002155.3
LOC651483	83.6806	17.0305	59	0.967083	83.608	15.517	50	0.973583	83.6524	17.8336	55	0.968922	89.0358	21.0088	45	0.392023	160093	XM_944710.1		651483	89057488	XM_944710.1
LOC650930	88.2795	12.946	54	0.402289	94.0544	20.8315	61	0.0130384	95.5734	27.383	53	0.0282657	98.5574	25.6396	72	0.000495531	160095	XM_944422.1		650930	88979645	XM_944422.1
MELK	617.802	301.364	137	6.51518e-44	174.942	56.7891	122	5.59362e-34	953.635	309.687	120	1.48863e-58	467.899	304.235	143	3.45163e-31	160097,2340392	NM_014791.2		9833	41281490	NM_014791.2
LOC730098	142.672	60.2852	116	3.85501e-17	156.51	84.0783	116	8.93201e-15	94.7037	21.7451	120	0.000737449	93.3938	20.0997	138	0.0013825	160102,6620424	XR_041280.1,XR_041278.1		730098	169183868,169179779	XR_041280.1,XR_041278.1
LOC653582	84.9024	15.351	51	0.910958	84.8231	19.2386	45	0.860327	83.7624	19.1704	64	0.96661	79.1548	15.1009	58	0.999985	160113	XM_930208.1		653582	89033820	XM_930208.1
SMAP1	106.212	24.6841	135	7.25773e-15	118.503	30.0095	107	1.82726e-18	177.862	51.8197	123	6.04379e-39	174.917	58.5194	140	2.36649e-37	160114,6020201	NM_021940.2,NM_021940.3		60682	21264557,113204620	NM_021940.2,NM_021940.3
LOC401497	95.55	19.2046	52	0.00279683	98.0362	20.8995	76	3.65645e-05	92.1336	19.7312	71	0.0503417	95.6886	19.0406	77	0.000442246	160129	XM_376822.2		401497	89029218	XM_376822.2
BAT1	526.752	611.862	200	4.65629e-20	331.78	358.83	172	3.66988e-16	682.66	825.332	169	2.49449e-17	560.293	697.255	183	5.40194e-17	160132,2030546,2320136	NM_080598.4,NM_004640.5		7919	93588180,93588182	NM_080598.4,NM_004640.5
LOC100130906	105.391	25.7218	58	1.42857e-06	95.8767	18.2801	47	0.00238899	107.655	23.1156	52	8.34579e-08	107.165	24.3193	56	1.43865e-07	160133	XM_001714228.1		100130906	169204650	XM_001714228.1
DEFB110	82.9608	16.1903	106	0.998753	84.1551	15.7617	127	0.996268	84.461	14.3078	116	0.997294	85.1705	16.1216	128	0.981247	160138,6130068	NM_001037728.1,NM_001037497.1		245913	83582793,82734213	NM_001037728.1,NM_001037497.1
GPR89A	267.042	65.4668	73	1.14056e-35	313.649	78.6607	66	1.41448e-33	136.057	47.182	56	2.07918e-10	218.048	69.7825	90	3.9449e-31	160142	NM_016334.2		51463	56181388	NM_016334.2
AK3L1	586.108	410.903	257	1.26884e-52	323.97	176.911	266	3.28572e-61	165.247	80.6916	236	2.67616e-35	173.605	102.96	256	3.12952e-31	160148,1470681,4290192,4610554	NM_013410.2,NM_203464.1		205	53831999,53832000	NM_013410.2,NM_203464.1
NPY5R	105.447	29.2996	98	2.15996e-08	110.925	34.9859	101	1.02414e-09	99.6088	23.6307	104	1.74878e-06	110.03	40.1156	102	1.42464e-07	160154,6180669	NM_006174.2		4889	31377784	NM_006174.2
LOC729399	81.73	15.1997	115	0.999982	84.7481	15.3866	109	0.984265	87.7008	15.8776	93	0.626773	89.3636	20.6612	102	0.280948	160161,1470301	XR_015531.1		729399	113413409	XR_015531.1
LOC652721	92.6666	20.3516	66	0.0292905	89.6924	18.0771	69	0.215349	99.6081	18.5585	53	2.20841e-05	98.9799	23.0267	69	0.000112477	160162	XM_942346.2		652721	113431015	XM_942346.2
LOC340515	87.6439	21.0361	67	0.530411	85.4284	18.1722	48	0.830718	82.4971	13.9336	61	0.998943	84.1436	16.9519	51	0.951936	160167	XM_943922.2		340515	113421120	XM_943922.2
ERCC8	114.837	36.5715	206	1.73081e-21	114.515	36.2024	208	1.80515e-21	127.071	52.1684	246	1.25286e-25	133.876	72.6947	259	8.80806e-21	160168,1570242,6380059,6400209	NM_001007234.1,NM_001007233.1,NM_000082.2		1161	55956772,55956769,55956771	NM_001007234.1,NM_001007233.1,NM_000082.2
PKM2	412.776	233.025	224	1.1979e-54	242.752	127.634	196	1.36912e-40	467.904	268.303	204	8.40818e-51	376.416	296.349	195	2.86397e-30	160170,2030093,6580039	NM_182471.1,NM_182470.1,NM_002654.3		5315	33286421,33286419,33286417	NM_182471.1,NM_182470.1,NM_002654.3
ZNF233	101.112	18.7644	80	7.13765e-09	109.369	24.9601	69	4.28144e-10	109.789	20.7948	58	5.17293e-11	106.533	22.192	66	2.70133e-09	160176	NM_181756.1		353355	32308168	NM_181756.1
FOXRED2	544.336	366.993	135	2.01323e-29	399.705	271.441	128	2.22883e-25	348.966	184.464	115	2.16034e-29	328.829	192.11	133	2.91263e-29	160181,6180487	NM_024955.4		80020	34303916	NM_024955.4
KRT20	87.4847	16.7978	111	0.588035	85.4919	20.07	117	0.907232	86.5584	18.066	111	0.834562	231.497	293.677	110	6.66984e-07	160184,5290674	NM_019010.1		54474	27894336	NM_019010.1
LOC340239	84.9165	17.2512	123	0.968549	82.8382	15.3024	125	0.99986	87.1356	18.9147	145	0.757175	81.7265	16.9714	120	0.999969	160187,5900470	XM_001720344.1,XM_001719419.1		340239	169172311,169170066	XM_001720344.1,XM_001719419.1
RYR1	89.5859	18.6072	118	0.155546	91.7777	20.0275	134	0.0147521	96.2003	25.4397	115	0.000538688	92.8524	19.1851	106	0.00681743	160189,2750431	NM_001042723.1		6261	113204616	NM_001042723.1
LOC651868	86.6309	15.1741	59	0.728501	85.5838	17.0739	76	0.885916	83.5974	13.2498	51	0.992074	90.3638	21.1877	78	0.182037	160192	XM_941129.1		651868	89037002	XM_941129.1
POTE2	93.0273	19.177	126	0.00147729	93.1321	22.7587	120	0.00718208	91.6244	23.6078	108	0.0694924	86.4474	16.4266	121	0.874336	160193,6900619	NM_001005364.1,NM_001004054.2		445582	52856427,52856431	NM_001005364.1,NM_001004054.2
DGCR14	140.75	33.0814	107	1.90637e-31	139.988	39.0279	103	8.49382e-25	147.041	34.7089	94	1.51469e-29	129.706	37.4627	126	6.30286e-24	160196,7560554	NM_022719.2,NM_022719.1		8220	126362976,13027629	NM_022719.2,NM_022719.1
LOC401561	107.328	22.2557	106	5.02285e-15	104.472	19.6058	80	3.60435e-11	106.941	23.8688	105	8.01179e-13	107.457	26.8721	108	1.22922e-11	160201,650056	XR_040647.1		401561	169176738	XR_040647.1
ST8SIA3	92.4506	24.6786	131	0.0172717	89.7653	23.1915	118	0.200714	91.3539	18.6644	128	0.0306826	89.4088	17.9331	130	0.216911	160202,2070014	NM_015879.2		51046	110815854	NM_015879.2
RPP40	1915.57	344.983	67	1.5675e-50	1946.52	363.62	50	2.73214e-37	598.05	142.078	71	3.25132e-42	777.904	227.282	59	1.91863e-31	160204	NM_006638.2		10799	55743131	NM_006638.2
KDELC1	118.248	24.1917	71	1.73462e-16	104.334	22.8317	62	2.29998e-07	130.523	25.4065	50	3.41448e-16	126.196	32.4205	76	3.62199e-16	160209	NM_024089.1		79070	13129085	NM_024089.1
ANAPC7	222.254	46.854	73	5.59299e-37	172.963	46.0238	72	4.75721e-25	189.855	40.5388	62	1.75153e-28	192.581	49.4348	64	2.18114e-25	160220	NM_016238.1		51434	7705283	NM_016238.1
CLEC16A	326.278	49.3704	70	4.47706e-50	314.618	52.031	53	5.34775e-36	331.695	61.7121	56	1.01922e-35	302.687	67.5136	68	3.11344e-37	160224	NM_015226.1		23274	54792781	NM_015226.1
LOC644019	94.5812	17.2867	345	1.74554e-12	93.566	21.2796	383	2.26476e-07	89.0581	17.7851	326	0.203109	91.6283	19.0907	362	0.000335169	160239,460739,1400487,3140484,3420369,3890142	XM_933103.1,XM_933160.1,XM_933106.1,XM_933190.1,XM_933170.1,XM_933120.1		644019	89029486,89029510,89029488,89029522,89029514,89029492	XM_933103.1,XM_933160.1,XM_933106.1,XM_933190.1,XM_933170.1,XM_933120.1
TRIM39	149.194	98.7746	164	1.43129e-13	196.011	151.817	219	1.55903e-21	123.442	51.4941	203	6.36775e-19	142.975	80.4435	199	1.72778e-18	160240,6040703,7510273	NM_021253.2,NM_172016.1		56658	25777695,25777697	NM_021253.2,NM_172016.1
LOC345645	326.996	237.717	133	3.42543e-22	311.961	261.743	136	3.28843e-18	281.918	183.307	120	1.62126e-21	266.29	183.559	144	9.27559e-23	160241,4570400	XR_016204.2,XR_018613.2		345645	169167665,169167919	XR_016204.2,XR_018613.2
C13orf15	185.234	32.8118	59	5.97413e-31	216.706	63.7907	49	5.04128e-19	93.7859	17.9052	71	0.00553432	703.301	811.393	54	4.31943e-07	160242	NM_014059.2		28984	132626810	NM_014059.2
SMAD2	100.152	24.1798	193	1.43146e-11	102.961	25.0343	187	2.11187e-14	98.5431	26.8508	161	1.34679e-06	96.17	23.211	173	5.56541e-06	160243,3140376,4230661	NM_001003652.2,NM_005901.4		4087	118572581,118572580	NM_001003652.2,NM_005901.4
MBNL1	218.121	108.582	182	2.53316e-37	171.459	78.0019	182	3.03479e-32	340.869	218.034	188	7.81234e-37	391.09	255.374	205	3.33206e-41	160253,5220315,7550093	NM_207295.1,NM_207296.1,NM_207293.1		4154	46411169,46411171,46411165	NM_207295.1,NM_207296.1,NM_207293.1
LSM10	609.059	129.7	60	1.29307e-38	814.861	181.611	64	5.41298e-41	275.325	66.854	64	5.37415e-32	349.607	154.156	70	1.91272e-22	160255	NM_032881.1		84967	14249631	NM_032881.1
ZAP70	86.3273	19.5638	171	0.843008	88.7089	18.6194	199	0.287483	87.5044	19.1037	169	0.689918	85.9933	19.0541	211	0.950492	160259,4780678,5860068	NM_207519.1,NM_001079.3		7535	46488943,46488942	NM_207519.1,NM_001079.3
FXYD6	85.0968	19.0395	65	0.875055	98.1684	36.3429	51	0.0252214	83.942	19.7523	60	0.951142	85.8191	19.5417	82	0.860378	160270	NM_022003.1		53826	11612654	NM_022003.1
LOC642513	117.768	40.7492	150	5.08442e-16	108.511	42.091	112	5.34609e-07	113.705	40.0033	129	1.94845e-11	111.11	37.9997	116	1.07586e-09	160274,2690504	XR_016174.2,XR_039187.1		642513	169172930,169173236	XR_016174.2,XR_039187.1
SLC15A4	230.878	65.7664	118	1.17153e-46	251.698	78.0816	105	2.41371e-40	377.02	113.166	108	3.73508e-49	387.247	158.182	105	1.36331e-36	160279,6650465	NM_145648.1,NM_145648.2		121260	21717815,141802302	NM_145648.1,NM_145648.2
LOC202134	93.0092	22.6201	295	5.60286e-05	96.8683	24.7347	319	2.52809e-10	94.145	25.3993	321	2.04214e-05	92.138	23.7529	333	0.00127738	160280,1450471,6940546,7040669,7150730	XM_932121.1,XM_371783.3,XM_932143.1,XM_932129.1		202134	88986241,88986267,88986258,88986249	XM_932121.1,XM_371783.3,XM_932143.1,XM_932129.1
SCAMP4	181.367	36.9844	70	3.44039e-32	198.874	40.5345	65	6.38289e-32	150.772	32.0754	58	1.4971e-21	135.923	37.9789	59	5.5484e-14	160286	NM_079834.2		113178	50593003	NM_079834.2
PDE4DIP	90.103	19.5854	276	0.0283676	94.0896	20.9	305	2.9386e-07	91.0041	18.5743	345	0.00306669	89.892	17.9819	305	0.0485436	160288,1410291,1780605,5900091,6960703	NM_014644.3,XM_943170.1,NM_001002811.1,NM_022359.3		9659	50658072,88952409,50658070,50658074	NM_014644.3,XM_943170.1,NM_001002811.1,NM_022359.3
MVP	109.364	25.443	130	3.36207e-17	103.736	24.2079	98	2.22693e-09	105.255	24.4558	98	2.8509e-10	118.527	49.434	100	8.60453e-09	160291,3360646	NM_017458.2,NM_005115.3		9961	19913409,19913411	NM_017458.2,NM_005115.3
APOBEC3H	107.486	22.8199	60	4.93618e-09	105.865	21.5325	78	9.4007e-11	86.2227	16.4965	74	0.851054	94.7565	23.7318	69	0.0121509	160292	NM_181773.2		164668	33356156	NM_181773.2
LOC652286	83.0643	14.8044	57	0.990919	86.069	15.0143	73	0.857695	89.5879	18.3988	64	0.279454	89.7669	20.0421	56	0.277068	160300	XM_941705.1		652286	89070773	XM_941705.1
C9orf3	88.4814	16.0606	65	0.374547	94.5552	22.6033	66	0.0104548	118.572	23.9325	64	3.61047e-15	109.525	29.6785	76	1.04211e-08	160307	NM_032823.3		84909	24432057	NM_032823.3
TSSC4	591.001	99.4306	41	1.25059e-30	880.318	219.189	59	1.71252e-35	532.183	85.918	47	2.44816e-35	617.387	101.959	50	1.31564e-37	160309	NM_005706.2		10078	21071005	NM_005706.2
LOC100130171	193.081	52.3353	64	2.71294e-24	128.111	25.419	72	1.97047e-21	113.169	21.9977	64	2.47534e-13	114.582	35.0725	61	9.71298e-08	160324	XR_038676.1		100130171	169164368	XR_038676.1
LOC442015	85.2871	16.6463	56	0.871855	88.0871	19.5058	52	0.482216	87.3442	17.8063	70	0.661522	85.083	16.1848	59	0.925793	160327	XM_941484.1		442015	88955075	XM_941484.1
PSIP1	298.628	238.374	116	1.66537e-16	283.369	203.519	124	1.43777e-19	470.383	416.539	130	3.19593e-19	355.034	330.81	122	3.1571e-15	160332,5310747	NM_021144.2,NM_033222.2		11168	16945969,19923652	NM_021144.2,NM_033222.2
C6orf192	331.765	69.8582	62	2.24298e-36	301.094	54.9286	70	7.7516e-44	130.363	29.319	65	1.16451e-17	203.941	90.654	66	1.0102e-15	160333	NM_052831.2		116843	66933002	NM_052831.2
MIR320C1	84.7828	16.8755	67	0.928444	82.6313	14.8491	52	0.993735	88.8943	18.7798	56	0.397008	85.9015	20.987	70	0.815568	160341	NR_031565.1		100302135	269846908	NR_031565.1
ALDH4A1	138.615	49.7303	203	1.44062e-33	126.289	47.4831	256	5.53612e-30	209.101	90.0044	241	4.39087e-56	168.856	79.4449	254	3.15281e-41	160343,1470427,2640273,6220360	NM_003748.2,NM_170726.1		8659	25777733,25777735	NM_003748.2,NM_170726.1
LOC286310	102.417	19.287	134	4.35783e-15	103.366	21.0838	117	9.00372e-13	97.2026	18.6252	115	5.3284e-07	104.669	26.311	130	2.95081e-11	160347,6370020	XR_017747.1		286310	113420960	XR_017747.1
TUBA3C	101.118	23.7664	68	9.47444e-06	83.5913	15.7758	81	0.992627	129.704	29.8418	60	7.56448e-16	100.655	30.3035	65	0.000743751	160348	NM_006001.1		7278	17921992	NM_006001.1
LOC100128361	96.542	27.5916	60	0.00881045	90.4627	17.6884	57	0.145733	96.8392	19.2835	61	0.00046611	92.8543	24.1301	67	0.0585732	160349	XM_001721550.1		100128361	169178978	XM_001721550.1
KIF21B	85.5769	16.7939	193	0.968347	84.5903	17.6182	192	0.995619	90.5821	18.6567	161	0.0565657	92.2503	21.9055	179	0.00689654	160356,3180487,4490025	XM_935437.1,NM_017596.2		23046	88943611,83716023	XM_935437.1,NM_017596.2
C16orf13	613.217	339.782	118	2.91345e-33	504.902	261.902	120	7.12916e-35	601.822	347.732	107	7.57625e-29	567.81	328.522	117	5.59027e-31	160358,5260646	NM_001040162.1,NM_001040161.1		84326	93102394,93102392	NM_001040162.1,NM_001040161.1
ZNF282	161.263	34.6022	69	2.30462e-27	187.294	46.1364	75	5.49263e-30	337.354	109.304	79	4.16678e-33	210.66	59.0892	55	1.12311e-21	160364	NM_003575.2		8427	120586995	NM_003575.2
SEMA6B	92.7767	20.5927	180	0.000785132	92.4496	18.993	202	0.000485773	90.4739	20.5698	198	0.0640105	93.076	22.1841	176	0.00192843	160368,990736,4780338	NM_032108.2,NM_133327.1		10501	19718779,19718781	NM_032108.2,NM_133327.1
CCDC144A	85.1323	19.7401	176	0.964547	81.699	15.6665	173	1	86.3864	18.6463	173	0.90262	83.2044	16.5711	206	0.999986	160369,3450746,6420528	NM_014695.1		9720	149363641	NM_014695.1
TPM2	85.021	19.5024	194	0.977085	84.5486	19.2365	178	0.990458	94.5107	19.4812	176	1.62505e-05	120.951	78.5257	181	3.66331e-08	160370,1230451,3390128	NM_213674.1,NM_003289.3		7169	47519615,47519592	NM_213674.1,NM_003289.3
B3GALNT2	161.314	35.3698	65	2.19888e-25	427.012	220.401	71	1.40338e-20	106.915	18.3808	61	3.1468e-11	111.011	17.5178	63	1.94142e-15	160376	NM_152490.1		148789	22749020	NM_152490.1
LOC100133616	88.7552	19.3236	69	0.34787	89.5016	18.0125	70	0.239212	87.4647	17.3528	61	0.634962	87.3424	17.9906	61	0.639873	160379	XM_001722123.1		100133616	169162100	XM_001722123.1
TRH	83.9365	18.1487	70	0.961763	85.3055	19.9684	67	0.860116	83.721	16.7286	73	0.987929	80.0288	15.4981	74	0.999988	160382	NM_007117.1		7200	6005919	NM_007117.1
SFRS13A	176.31	85.1912	191	2.01345e-32	155.642	61.1262	170	1.35561e-31	196.592	116.754	182	1.30832e-26	183.563	90.3692	203	4.27021e-35	160386,5310300,6110014	NM_054016.1		10772	16905516	NM_054016.1
NCDN	105.819	19.0287	151	6.37502e-23	101.596	19.2031	185	2.27357e-18	134.85	47.2885	188	8.79431e-30	113.294	34.0353	172	3.07304e-18	160390,3120392,5310458	NM_001014839.1,NM_014284.2		23154	62526028,62526027	NM_001014839.1,NM_014284.2
LOC284009	87.713	17.5297	61	0.522598	81.0231	14.4588	73	0.999946	83.1915	18.0235	70	0.988897	88.6866	28.3883	41	0.454089	160392	NM_001025459.1		284009	70887660	NM_001025459.1
CSPG5	171.778	46.1048	66	8.79329e-23	134.051	33.5687	50	2.6665e-13	146.857	36.3932	48	4.11181e-15	96.9348	26.5339	56	0.00830649	160397	NM_006574.3		10675	139394620	NM_006574.3
CYP26A1	86.9375	17.6386	254	0.791693	86.9514	18.0793	246	0.809432	88.8996	20.264	239	0.30685	105.938	52.4163	249	1.01679e-07	160398,990364,5270072,7550386	NM_000783.2,NM_057157.1		1592	16933529,16933527	NM_000783.2,NM_057157.1
LOC644624	87.5419	17.5799	253	0.606178	90.2124	19.1493	249	0.0330259	97.1553	21.1759	240	2.14439e-10	108.155	27.2455	224	5.6691e-23	160400,2570356,6940730,7380397	XM_934133.1,XM_934131.2,XM_943172.2,XM_934134.1		644624	88976611,113415729,113416239,88976614	XM_934133.1,XM_934131.2,XM_943172.2,XM_934134.1
SDR16C5	92.2376	20.1576	101	0.0154243	93.4306	20.4866	88	0.00714096	94.2102	23.9559	73	0.0183001	102.06	28.0927	104	1.00184e-06	160402,3850259	NM_138969.2		195814	40807362	NM_138969.2
CARS2	235.688	39.4967	58	9.90049e-36	236.394	55.1107	61	1.10723e-29	830.312	162.956	60	1.17307e-41	612.144	340.396	67	1.58866e-19	160403	NM_024537.1		79587	13375694	NM_024537.1
FLJ35220	91.6673	18.5573	81	0.0337038	100.769	25.8843	78	1.93858e-05	93.4414	16.748	62	0.0086819	142.766	65.8582	65	3.33506e-09	160408	NM_173627.2		284131	31542774	NM_173627.2
NCOA1	264.8	217.411	191	3.96677e-23	348.119	306.112	180	2.73382e-23	137.106	59.6199	192	1.79196e-23	152.178	81.6755	193	4.18345e-22	160411,2190390,2600086	NM_147223.2,NM_147233.2		8648	59938783,59938782	NM_147223.2,NM_147233.2
SCARNA6	88.285	16.5683	72	0.410463	83.0667	14.2793	67	0.996699	85.8716	19.0588	52	0.812213	92.6657	21.9527	63	0.0547266	160424	NR_003006.1		677772	91982751	NR_003006.1
PCDH9	89.1075	17.6239	194	0.159622	89.3819	20.7042	191	0.173297	89.17	17.0435	169	0.238983	93.6874	24.3613	180	0.00138636	160427,1340709,6660707	NM_203487.1,NM_020403.3		5101	45243533,45243537	NM_203487.1,NM_020403.3
LOC100130982	93.0819	20.4241	129	0.00212434	93.8375	23.1943	140	0.00163813	90.5321	19.2599	143	0.0783586	91.416	22.31	148	0.0396575	160431,2320048	XM_001715107.1,XM_001714018.1		100130982	169166768,169166415	XM_001715107.1,XM_001714018.1
SRD5A2L2	85.543	16.0003	63	0.870426	88.2782	23.5592	65	0.457627	85.3662	16.8875	65	0.912047	81.5566	12.5437	72	0.999985	160433	NM_001010874.3		253017	142378216	NM_001010874.3
BRI3BP	311.455	272.473	249	6.03102e-30	193.157	140.817	248	5.80738e-26	366.178	332.966	228	2.8864e-28	237.233	215.891	237	4.05912e-22	160437,4920594,6450474,6840348	NM_080626.5,XM_941876.1		140707	40548423,89036541	NM_080626.5,XM_941876.1
LOC643389	117.187	19.4769	52	3.50261e-15	99.3688	23.4336	68	7.73315e-05	108.923	25.5838	48	5.36534e-07	117.125	24.9056	50	4.40996e-11	160440	XM_926721.1		643389	89029361	XM_926721.1
XPR1	421.253	284.86	182	3.54268e-36	475.974	326.564	185	1.91076e-37	309.982	184.027	181	2.51138e-37	255.637	148.838	211	1.38376e-39	160441,4010075,5290246	NM_004736.3,NM_004736.2		9213	208609980,19923271	NM_004736.3,NM_004736.2
RGS5	88.7607	20.0771	110	0.316108	85.0573	17.7116	132	0.96908	86.0531	17.5896	116	0.907629	90.1711	18.8588	119	0.125242	160445,4670082	NM_003617.2		8490	41387215	NM_003617.2
HMBOX1	133.867	35.4305	76	3.31884e-18	164.335	45.6583	55	9.73077e-18	164.237	40.8049	63	2.6792e-22	164.237	46.7379	59	2.10539e-18	160446	NM_024567.2		79618	47059039	NM_024567.2
LOC100134057	83.6447	15.4964	60	0.979789	88.4727	20.4394	48	0.432198	84.5061	14.1503	68	0.983244	91.0414	20.1966	70	0.119466	160450	XM_001718124.1		100134057	169210338	XM_001718124.1
LOC647123	89.599	19.5343	65	0.235502	90.7709	19.5225	73	0.111961	83.7235	13.6792	55	0.991081	87.3815	19.697	56	0.617393	160451	XM_001129691.1		647123	113419826	XM_001129691.1
LOC644628	85.5501	17.9915	52	0.81842	89.6254	18.8863	58	0.253164	88.8884	24.4248	65	0.41506	81.5043	12.4875	45	0.999572	160452	XM_927742.1		644628	89042089	XM_927742.1
LMX1A	88.8223	18.2728	230	0.208719	85.1605	16.9145	213	0.991674	86.7211	17.1475	237	0.911675	87.9552	20.2317	229	0.564146	160458,870093,4280768,4730253	NM_177398.2,NM_001033507.1,NM_177399.2		4009	75677383,75677380,75677384	NM_177398.2,NM_001033507.1,NM_177399.2
LOC645137	99.4961	31.288	66	0.00177613	82.2939	14.4264	65	0.998818	89.1642	16.7232	57	0.338436	85.9472	19.9175	74	0.829915	160463	XM_928167.2		645137	113425463	XM_928167.2
PCDHB14	90.7777	17.7937	67	0.0908347	93.0977	19.7141	58	0.0261899	92.6182	18.6807	64	0.0326725	97.7576	22.879	57	0.00126483	160465	NM_018934.2		56122	14195602	NM_018934.2
LOC647264	87.806	18.3841	119	0.50823	83.5444	17.7041	97	0.992093	86.3877	16.8801	117	0.880214	83.5834	17.8564	111	0.996027	160468,6270341	XM_934624.1,XM_934624.2		647264	89036773,113424184	XM_934624.1,XM_934624.2
LOC389517	525.764	1207.84	478	8.0206e-15	572.054	1405.73	537	4.46556e-15	478.475	1096.48	544	4.1175e-16	402.845	980.623	512	7.20755e-13	160471,610347,2600113,3370368,4040324,5290195,5690669,6480626,7400059	NR_003664.1,NM_001032389.1		389517	153792721,74024920	NR_003664.1,NM_001032389.1
TCEAL8	1090.55	306.562	187	8.9019e-102	1000.97	294.309	187	7.0031e-98	188.127	62.2683	187	8.61636e-54	404.098	330.175	204	7.04254e-31	160474,7380138,7550468	NM_001006684.1,NM_153333.2		90843	55749465,55925650	NM_001006684.1,NM_153333.2
LOC642037	88.7731	21.2893	52	0.37679	89.0559	19.1309	53	0.340077	91.871	23.0927	39	0.165938	90.1451	17.5561	48	0.220175	160477	XM_936107.1		642037	88998657	XM_936107.1
LOC645438	87.7124	16.5594	50	0.521754	93.184	18.0613	58	0.0159794	95.6267	27.325	45	0.0382413	83.9049	12.9028	61	0.993819	160487	XM_928474.1		645438	89058204	XM_928474.1
AQP9	91.8839	20.4333	64	0.059329	86.0376	16.7366	62	0.81585	85.7421	13.5077	58	0.917136	85.9454	18.6976	61	0.821799	160494	NM_020980.2		366	11038652	NM_020980.2
GRP	84.7608	18.8293	128	0.966543	81.4611	13.4098	122	1	82.469	17.0672	96	0.999333	84.2339	15.5736	122	0.996916	160500,1400053	NM_001012513.1		2922	60498998	NM_001012513.1
LOC728537	122.637	29.4436	61	2.02827e-13	119.974	28.0981	46	4.32855e-10	94.5532	23.3185	54	0.0258686	100.279	23.68	63	7.07941e-05	160504	XR_041703.1		728537	169163860	XR_041703.1
LOC653352	91.4872	20.0802	228	0.00335573	92.6545	17.9353	248	2.74994e-05	91.2595	18.8742	225	0.00866838	92.4652	23.8449	250	0.00242793	160520,290301,3140332,6250259	XM_934296.1,XM_934316.1,XM_934289.1,XM_934284.1		653352	89040108,89040118,89040102,89040100	XM_934296.1,XM_934316.1,XM_934289.1,XM_934284.1
PAQR5	86.4735	15.3945	129	0.842002	92.7717	22.1954	114	0.0113576	90.1061	19.1794	118	0.14609	88.4941	17.6795	95	0.429779	160521,1410255	NM_017705.2		54852	31377751	NM_017705.2
LOC644516	96.7156	21.8508	51	0.00276973	89.1378	20.2189	57	0.331761	85.8793	25.68	50	0.740183	85.4795	17.6845	53	0.863442	160523	XM_927645.1		644516	89058399	XM_927645.1
MSLNL	96.0892	24.8934	128	0.000135705	91.5648	17.5373	162	0.00499998	89.7365	19.0862	124	0.191761	92.2968	18.8052	166	0.0026877	160524,1770189	NM_001025190.1		401827	68448527	NM_001025190.1
CCDC150	86.2763	18.9107	53	0.725093	88.5669	19.622	85	0.389249	90.9698	18.069	55	0.133513	86.0085	13.4367	70	0.90849	160528	NM_001080539.1		284992	122937395	NM_001080539.1
FVT1	358.975	93.8445	122	4.5433e-61	458.097	123.425	114	8.22966e-59	371.669	88.1078	114	6.10287e-62	446.307	162.992	120	7.4779e-48	160537,1740242	NM_002035.1		2531	4503816	NM_002035.1
LOC646891	85.828	15.1391	55	0.835524	86.222	16.383	78	0.82467	84.4289	13.0716	48	0.975205	86.1473	14.3725	68	0.874932	160538	XR_017348.2		646891	169162612	XR_017348.2
TMEM18	131.087	23.5139	143	6.42182e-48	159.63	40.4925	120	6.08843e-39	112.343	23.1034	93	8.477e-17	115.291	25.6543	112	3.28906e-20	160541,4610646	NM_152834.2		129787	40548390	NM_152834.2
CCDC121	154.288	28.6745	118	2.20385e-49	187.516	48.3166	100	6.86811e-38	133.157	29.4777	125	1.37588e-34	134.271	42.5654	95	6.0951e-18	160544,6450048	NM_024584.2		79635	39979625	NM_024584.2
EHMT1	92.3515	20.4358	193	0.00126098	92.6212	22.2992	178	0.00299878	93.1438	19.653	171	0.000672119	95.4747	22.3794	179	1.09737e-05	160546,2900228,5560671	XM_946119.1,NM_024757.3,XM_946124.1		79813	89030726,40217807,89030732	XM_946119.1,NM_024757.3,XM_946124.1
SULT6B1	91.0517	21.9286	61	0.128785	93.0997	21.1035	75	0.0193227	88.0433	13.5911	58	0.542632	91.5952	20.1375	84	0.0616612	160553	NM_001032377.1		391365	74024918	NM_001032377.1
ARID5A	95.1171	22.1531	198	3.53661e-06	96.0168	23.8949	209	1.13103e-06	86.173	16.484	181	0.952543	89.6227	20.9446	205	0.161689	160554,4850014,7200301	NM_212481.1		10865	47078223	NM_212481.1
ARHGAP17	189.703	137.104	180	3.40625e-19	199.182	143.52	191	1.5296e-21	246.176	182.235	189	4.76773e-25	207.312	159.692	233	1.85103e-24	160561,3170520,6590564	NM_018054.4,NM_001006634.1		55114	54860104,54860078	NM_018054.4,NM_001006634.1
PNPLA3	89.0684	14.7026	64	0.253553	88.7345	19.6785	64	0.37793	89.9585	19.129	70	0.226996	89.2675	22.9416	69	0.346488	160563	NM_025225.2		80339	17196625	NM_025225.2
LOC643922	91.0062	16.897	55	0.0853778	93.1131	13.8766	52	0.00504431	98.7245	30.043	58	0.00508717	94.8352	19.4094	53	0.00784421	160564	XM_927182.1		643922	89034021	XM_927182.1
LOC644029	8343.14	7785.15	135	4.27793e-24	7725.78	7432.49	108	7.36342e-19	7555.94	5655.01	103	1.57383e-24	8026.18	6756.03	110	1.1011e-22	160575,580088	XR_017397.1		644029	113425203	XR_017397.1
DGAT2L6	82.8907	13.9828	58	0.995363	85.7428	20.7349	60	0.795059	80.8597	16.6103	66	0.999697	79.2341	11.3173	63	1	160577	NM_198512.1		347516	38348339	NM_198512.1
C21orf45	242.628	80.1565	111	2.20726e-39	152.023	36.7601	92	8.6622e-30	453.271	208.111	93	2.75043e-30	278.598	142.649	106	1.64126e-25	160593,1440273	NM_018944.2		54069	45827699	NM_018944.2
IFNA13	88.7106	20.3413	133	0.311604	82.5633	18.0756	135	0.999647	83.8777	15.2974	150	0.999672	86.0795	16.8156	138	0.926557	160594,2690673	NM_006900.2		3447	13128965	NM_006900.2
HSPH1	1515.93	405.02	64	9.52795e-38	3229.58	1944.73	63	2.14915e-19	1275.04	424.424	58	4.07455e-29	2951.29	1973.41	58	4.27459e-16	160598	NM_006644.2		10808	42544158	NM_006644.2
HSPBP1	139.041	52.6348	204	1.39689e-31	118.309	40.6468	186	6.61299e-20	125.353	46.6652	214	7.71917e-25	125.23	48.1659	190	3.26677e-21	160600,1340228,5360220	XM_938008.1,NM_012267.3		23640	89057639,112363069	XM_938008.1,NM_012267.3
LOC648001	90.3971	15.4729	69	0.0874749	86.5232	19.8899	51	0.696529	86.2663	15.0664	51	0.82224	89.1149	15.7675	64	0.317157	160601	XM_943173.1		648001	88945291	XM_943173.1
RASA3	109.599	19.3844	53	3.41267e-11	106.853	19.913	70	1.31859e-11	95.8104	26.9098	43	0.0360139	86.3363	15.6185	50	0.794819	160605	NM_007368.2		22821	38201691	NM_007368.2
MGLL	94.9251	21.7247	141	8.37582e-05	92.4455	17.6387	165	0.000687022	158.491	71.2981	165	2.36372e-26	172.508	85.7221	162	7.48132e-26	160612,3400546,3830327	NM_007283.5,NM_001003794.1		11343	51242951,51242952	NM_007283.5,NM_001003794.1
GGH	445.141	250.598	119	1.18559e-30	270.383	130.316	103	3.21307e-26	165.555	71.9388	138	5.06173e-25	253.769	176.944	150	1.66151e-22	160615,2510338	NM_003878.1		8836	4503986	NM_003878.1
PLOD3	496.013	74.4749	74	1.01165e-56	403.844	50.8904	73	9.15147e-60	917.898	201.386	74	4.80964e-48	843.864	156.881	61	9.88842e-44	160630	NM_001084.4		8985	62739167	NM_001084.4
EBAG9	374.403	329.965	180	5.18239e-24	390.767	354.145	153	3.08087e-20	381.779	365.759	199	1.54786e-23	453.072	442.578	155	1.84449e-19	160639,1440739,4900270	NM_198120.1,NM_004215.3		9166	37694064,37694063	NM_198120.1,NM_004215.3
LOC441368	83.0551	18.4439	68	0.981921	89.1924	20.2545	74	0.302122	90.3017	18.4629	61	0.192949	90.818	21.3107	54	0.182946	160653	XM_926222.1		441368	89028193	XM_926222.1
NPHP1	102.76	31.8387	260	3.72859e-13	102.91	29.0055	261	2.57488e-15	96.0016	22.8523	241	1.54138e-07	94.085	21.6551	260	8.13011e-06	160661,3140372,5220110,6660500	NM_000272.2,NM_207181.1		4867	46397397,46397399	NM_000272.2,NM_207181.1
ERGIC3	1665.26	826.124	107	1.29957e-37	1723.99	1031.71	103	4.69652e-30	2057.72	1086.25	120	6.87294e-40	2578.5	1222.39	132	6.12428e-49	160669,6200259	NM_198398.1		51614	38327614	NM_198398.1
TCF7	86.8511	19.1343	359	0.835215	84.8948	17.0969	369	0.999668	83.242	15.7301	352	1	88.0429	20.3373	382	0.549095	160672,240494,620221,5670592,6590424,6980047	NM_201632.1,NM_213648.1,NM_201633.1,NM_003202.2,NM_201634.1		6932	42518077,47419937,42518073,42518079,42714656	NM_201632.1,NM_213648.1,NM_201633.1,NM_003202.2,NM_201634.1
RHOH	96.1576	28.7241	55	0.0181603	92.3177	15.2935	54	0.0207493	96.5144	25.2387	47	0.0146984	93.4253	26.6945	59	0.0680891	160674	NM_004310.3		399	148231306	NM_004310.3
C20orf26	90.0277	22.4096	68	0.212044	84.3737	16.5433	56	0.944915	90.6214	21.7047	50	0.220452	91.35	17.3558	68	0.0680395	160681	NM_015585.2		26074	34222103	NM_015585.2
AGTR1	90.3577	20.6027	106	0.105864	90.6515	19.1524	112	0.0705564	149.46	31.8202	121	1.21264e-42	151.801	43.666	140	1.20953e-36	160682,940040	NM_000685.4,NM_004835.3		185	122939142,122939143	NM_000685.4,NM_004835.3
MIR335	95.5335	21.4529	66	0.00246028	92.2985	18.4875	55	0.0440485	96.9671	24.2997	66	0.00241631	94.3426	18.5106	78	0.00215465	160685	NR_029899.1		442904	262205112	NR_029899.1
MYOM1	87.5989	17.6162	55	0.540354	87.8956	15.5184	65	0.514474	93.3416	21.7325	61	0.0357955	120.276	52.9987	58	1.14677e-05	160692	NM_003803.3		8736	140560918	NM_003803.3
NIPAL1	95.4114	22.279	69	0.00313242	99.3797	22.2829	55	0.000186171	90.7534	23.0977	53	0.215599	82.572	13.9467	54	0.997625	160703	NM_207330.1		152519	46409301	NM_207330.1
LOC647946	88.7866	20.6719	166	0.278493	88.1493	19.2858	155	0.453014	96.3479	24.4964	181	7.49222e-06	92.0779	25.0052	174	0.020532	160707,4540746,4830215	XM_943582.1,XM_943589.1,XM_943585.1		647946	89047384,89047388,89047386	XM_943582.1,XM_943589.1,XM_943585.1
PTPRB	86.177	12.1213	66	0.865154	88.8583	18.953	62	0.356139	87.2043	15.9764	66	0.698903	86.6575	16.0996	65	0.774258	160711	NM_002837.2		5787	18491009	NM_002837.2
FLJ46257	113.734	24.4169	61	8.10741e-12	98.1243	21.9154	67	0.000162972	97.1893	27.4055	59	0.00746492	90.31	18.0279	65	0.171482	160717	NM_001001693.1		400932	48717391	NM_001001693.1
LOC644976	86.4338	17.2359	110	0.802785	86.887	20.5448	131	0.725319	87.1439	18.3071	102	0.725553	84.8412	17.4801	113	0.977248	160730,3400719	XM_944153.2,XM_932552.2		644976	113423688,113423241	XM_944153.2,XM_932552.2
SHISA5	1209.19	167.184	65	1.92315e-55	960.851	220.756	75	1.98083e-47	800.664	167.699	69	9.42831e-46	900.071	301.617	75	3.99064e-36	160731	NM_016479.3		51246	21703709	NM_016479.3
LOC653082	90.5418	16.719	50	0.129601	114.319	25.4026	60	2.38307e-11	91.678	15.7129	53	0.0585332	96.5751	19.979	55	0.0014596	160735	XM_930922.1		653082	88982310	XM_930922.1
MRI1	255.78	157.46	235	6.85698e-41	220.645	127.123	235	1.00439e-39	440.119	339.85	228	3.46063e-38	477.46	381.518	237	7.626e-39	160736,4230152,4860402,5560370	NM_032285.2,NM_001031727.2		84245	85861244,85861239	NM_032285.2,NM_001031727.2
MIR1294	82.1016	15.6037	56	0.995979	81.1231	14.2449	58	0.999719	88.997	17.7416	58	0.372571	88.851	23.162	66	0.406282	160739	NR_031626.1		100302181	269847168	NR_031626.1
BBS5	91.4325	21.1993	195	0.00958713	89.9099	17.5509	179	0.0705131	90.8065	17.4562	194	0.0210425	89.4232	17.9372	177	0.177852	160743,3170326,7610161	NM_152384.2,XM_001131846.1		129880	54145494,113414080	NM_152384.2,XM_001131846.1
APRT	1060.26	315.182	131	8.70712e-69	619.451	262.294	94	3.64743e-35	581.514	120.495	89	2.87367e-57	670.38	243.359	126	4.74326e-54	160746,6510603	NM_000485.2		353	71773149	NM_000485.2
CCDC46	92.8105	20.0628	206	0.000240213	96.1141	22.9154	183	1.61794e-06	88.8548	18.1128	194	0.317617	94.1393	22.2388	175	0.000252218	160747,4010010,6400161	NM_001037325.1,NM_145036.2		201134	82880653,82880655	NM_001037325.1,NM_145036.2
LOC730351	82.8247	16.8298	117	0.999166	83.8009	17.037	120	0.995722	87.0037	19.4241	133	0.766755	85.6544	16.8736	115	0.943529	160753,5720386	XM_001718985.1,XM_001721476.1		730351	169171259,169172123	XM_001718985.1,XM_001721476.1
EDG1	99.637	18.4997	40	0.000124554	101.722	20.4643	55	3.39594e-06	97.572	20.0741	51	0.000842559	102.741	19.7321	59	2.37158e-07	160754	NM_001400.3		1901	87196352	NM_001400.3
LOC100129484	96.6312	26.9181	108	0.000486823	94.8038	19.5912	96	0.00046712	95.9246	26.778	88	0.00425404	90.5587	18.9323	93	0.11383	160767,4730095	XM_001719641.1,XM_001721753.1		100129484	169171262,169172126	XM_001719641.1,XM_001721753.1
ZNF805	139.099	44.2248	70	8.15534e-15	130.374	29.5035	71	3.80323e-19	134.246	33.2501	54	2.33177e-14	157.832	58.7973	76	2.31616e-16	240008	NM_001023563.1		390980	66793367	NM_001023563.1
LOC729770	85.2112	18.1807	139	0.954543	86.1562	19.5708	146	0.866773	87.6227	17.6725	131	0.653687	83.3661	14.1764	119	0.99983	240010,6220167	XR_041283.1,XR_041284.1		729770	169164506,169163458	XR_041283.1,XR_041284.1
TBC1D15	424.095	68.5329	64	2.63266e-46	596.291	181.707	67	2.05354e-33	363.585	63.6125	63	2.24135e-42	400.08	90.7522	59	2.58466e-34	240019	NM_022771.3		64786	37059748	NM_022771.3
LOC158257	91.0443	20.3924	77	0.0862066	85.8534	15.8359	57	0.840676	91.0622	21.7177	61	0.156842	83.8151	16.187	62	0.980847	240020	XM_931421.1		158257	89029904	XM_931421.1
LOC644172	109.484	34.7602	120	2.02379e-10	118.855	35.9377	113	1.63055e-15	122.465	37.2282	129	3.85044e-19	140.898	62.589	124	2.12487e-16	240022,5550022	XM_927372.2		644172	113426924	XM_927372.2
C3orf51	91.8496	23.8701	56	0.107162	86.6258	20.9649	71	0.703935	83.6443	16.9294	77	0.990023	86.3087	16.3607	79	0.842426	240026	NR_024615.1		711	218931201	NR_024615.1
RUNDC3B	99.5709	27.9933	61	0.000886943	98.8591	29.354	68	0.00159411	116.983	25.0034	59	1.25933e-12	131.172	41.5635	61	1.78913e-11	240035	NM_138290.1		154661	19923089	NM_138290.1
KCNK4	97.0528	27.768	212	1.33736e-06	93.36	23.0195	236	0.000198545	98.5693	31.0962	255	1.24729e-07	101.184	30.3654	275	5.40265e-12	240037,2940747,4050187,5810021	NM_033310.2,NM_033311.1,NM_016611.2		50801	88758609,15718768,15718764	NM_033310.2,NM_033311.1,NM_016611.2
LOC653303	92.5398	23.2038	104	0.020783	93.2251	22.5956	105	0.00948984	89.9549	17.4101	115	0.146262	90.9848	21.0641	93	0.100706	240039,1510519	XM_932454.1,XM_932477.1		653303	89034288,89034296	XM_932454.1,XM_932477.1
PARP8	153.157	120.771	211	1.01484e-13	164.816	134.779	219	2.24521e-15	149.788	117.353	252	2.72516e-15	167.552	161.822	198	3.42311e-11	240040,5260327,5670097,6330341	XM_943884.1,XM_943891.1,XM_943889.1,NM_024615.2		79668	88987735,88987739,88987737,24432008	XM_943884.1,XM_943891.1,XM_943889.1,NM_024615.2
SLC22A10	94.382	20.0165	253	2.20627e-07	94.4801	22.456	269	1.67145e-06	91.3975	20.1657	239	0.0081698	86.6227	19.4262	251	0.895588	240041,2190450,3890113,4570228	NM_001039752.3,NM_001039752.2		387775	148664183,117676360	NM_001039752.3,NM_001039752.2
OR11A1	85.9833	18.4822	107	0.849269	89.4874	23.7971	124	0.239101	86.1511	17.2355	107	0.892822	86.9405	18.6978	138	0.779403	240044,2030707	NM_013937.2		26531	27754165	NM_013937.2
NEK10	91.0345	19.5876	241	0.00610833	90.5147	21.402	227	0.0373325	90.0348	19.9192	225	0.0888941	88.4964	16.869	232	0.385249	240047,2850288,4230711,5360465	NM_001031741.1,NM_152534.2,NM_199347.2		152110	72534775,44917614,207029298	NM_001031741.1,NM_152534.2,NM_199347.2
FAM155A	90.6817	21.0303	70	0.131302	79.9635	13.381	53	0.999968	86.6359	16.0358	53	0.764333	88.1649	19.2631	64	0.501149	240048	NM_001080396.1		728215	122937188	NM_001080396.1
FLJ44082	86.6459	20.2927	67	0.684201	81.9727	16.1029	66	0.9982	82.8925	15.0517	61	0.996273	86.9783	16.6492	46	0.685299	240050	XR_041532.1		389762	169176353	XR_041532.1
GCH1	133.794	40.6557	172	8.3597e-33	110.87	26.735	155	1.58578e-20	110.742	38.0098	177	1.68627e-13	122.307	38.549	181	8.51042e-25	240053,1010360,1740382	NM_001024071.1,NM_001024070.1,NM_000161.2		2643	66932971,66932969,66932966	NM_001024071.1,NM_001024070.1,NM_000161.2
ETV6	162.805	34.988	76	3.07602e-30	150.863	30.5501	77	1.54051e-29	200.244	33.3453	47	3.34809e-27	230.023	50.5069	80	9.96719e-40	240064	NM_001987.4		2120	153267458	NM_001987.4
LOC728361	84.4643	15.326	68	0.962984	88.2714	18.0966	52	0.45182	83.5601	13.4711	53	0.992654	88.6794	21.9769	51	0.43486	240066	XM_001717165.1		728361	169213363	XM_001717165.1
SCUBE3	83.4532	15.7404	67	0.987059	88.7124	20.2399	86	0.366677	85.4342	14.3844	61	0.93303	84.508	12.2087	55	0.984776	240070	NM_152753.2		222663	31377567	NM_152753.2
LOC648700	82.4622	19.0597	57	0.981183	84.1968	18.2723	46	0.915557	85.7753	15.967	52	0.863935	87.2843	21.1329	57	0.623768	240082	XM_937778.1		648700	89030208	XM_937778.1
PHGDH	9069.04	2122.85	57	6.19173e-38	10190.8	1281.74	65	7.59205e-60	5025.9	1030.15	75	2.60726e-53	5292.08	1454.09	89	1.89333e-52	240086	NM_006623.2		26227	23308576	NM_006623.2
LOC642892	14702.1	1930.16	60	2.58282e-54	15629.8	2355.19	76	4.22011e-64	14684.8	2131.76	64	3.68957e-55	14404.7	2308.19	62	6.53625e-51	240088	XM_001717715.1		642892	169165771	XM_001717715.1
ZNF483	170.113	127.173	235	7.04976e-20	235.859	168.708	241	6.06793e-32	169.506	135.767	241	4.75862e-18	170.08	121.101	262	1.67289e-23	240091,4040360,4040615,4850577	NM_001007169.1,NM_133464.1		158399	55741869,55741871	NM_001007169.1,NM_133464.1
NRG1	86.432	20.2535	308	0.887762	86.0738	16.7434	289	0.97164	85.8035	17.4597	297	0.991292	86.603	18.1912	311	0.934618	240093,540360,1940128,2760372,5900767	NM_013959.2,NM_004495.1,NM_013962.2,NM_013960.2		3084	116006960,4758525,116006966,116006961	NM_013959.2,NM_004495.1,NM_013962.2,NM_013960.2
LOC100132296	86.2091	17.8764	69	0.774343	90.4665	32.1419	44	0.304257	87.2141	16.5932	54	0.67344	88.239	18.0976	57	0.488886	240095	XM_001725801.1		100132296	169213456	XM_001725801.1
CWF19L1	421.682	83.2207	73	1.24627e-46	341.907	52.9601	70	7.23406e-50	646.963	100.109	64	1.04268e-49	547.233	134.352	81	2.22329e-46	240097	NM_018294.3		55280	37059735	NM_018294.3
LOC100134395	93.5562	32.7709	50	0.111732	87.0105	15.3663	69	0.696182	88.7176	18.8378	72	0.414425	89.5059	20.6041	47	0.329681	240100	XM_001715970.1		100134395	169206245	XM_001715970.1
LOC728419	87.9335	19.7508	83	0.483026	88.8744	20.1676	69	0.354799	92.9492	20.1487	55	0.0443044	90.0073	24.1216	62	0.275735	240102	XM_001130476.1		728419	113415489	XM_001130476.1
RABEP1	308.054	45.9176	50	5.41735e-36	396.457	93.921	60	8.41751e-34	602.531	189.335	53	3.75683e-26	452.616	143.951	55	1.23359e-25	240110	NM_001083585.1		9135	134152673	NM_001083585.1
LOC649030	91.6527	21.1987	54	0.0961314	86.3731	14.4257	66	0.813176	91.9933	18.1536	57	0.0619841	87.4955	15.9183	59	0.627221	240112	XM_945018.1		649030	88952273	XM_945018.1
LOC729731	88.7731	17.8467	62	0.341264	86.1039	15.2716	61	0.827356	87.5637	20.3109	51	0.592834	88.3991	16.5298	66	0.455759	240114	XM_001131140.1		729731	113416500	XM_001131140.1
FMNL1	103.608	25.1499	41	0.000127591	89.5212	14.7409	52	0.225332	103.194	22.7267	47	2.21901e-05	103.026	30.8499	50	0.000665943	240121	NM_005892.3		752	33356147	NM_005892.3
LOC644098	85.6189	19.8256	50	0.783938	86.5178	18.2189	41	0.693107	88.6503	19.171	49	0.440159	91.8295	21.687	52	0.114856	240129	XM_931998.1		644098	89031202	XM_931998.1
ZNF627	373.935	147.882	117	1.72476e-41	517.129	208.968	129	3.13999e-48	501.205	193.268	103	2.73837e-40	539.794	198.954	129	7.96644e-53	240132,870594	NM_145295.2		199692	42734386	NM_145295.2
DKFZp667M2411	112.778	24.3433	48	2.91385e-09	126.669	34.1681	48	2.15118e-10	145.863	36.0225	44	6.88651e-14	120.862	27.26	63	4.84567e-14	240133	NM_207323.1		147172	46409287	NM_207323.1
PHF20L1	123.714	59.8186	395	1.81782e-28	141.028	89.0992	334	4.20605e-24	179.809	133.38	380	5.0807e-34	252.985	311.024	421	9.91925e-25	240136,580184,2810671,3460168,6270035,6900427	NM_198513.1,NM_016018.4,NM_032205.3,NM_024878.1		51105	39653324,111120330,109134329,39653320	NM_198513.1,NM_016018.4,NM_032205.3,NM_024878.1
OR8K1	82.3042	10.767	54	0.999796	88.0819	24.932	58	0.485932	85.0298	16.1204	78	0.958314	86.4531	18.0991	70	0.784999	240139	NM_001002907.1		390157	50897269	NM_001002907.1
AIPL1	88.7794	19.6018	116	0.303755	92.4368	22.5476	122	0.0152902	87.9239	16.6859	131	0.584292	87.6822	17.4973	115	0.61751	240142,3610138	NM_014336.3,NM_001033054.1		23746	74272275,74272277	NM_014336.3,NM_001033054.1
LOC728945	116.265	26.4593	58	1.72173e-11	112.004	29.055	35	1.17746e-05	121.255	31.5538	38	7.72731e-08	118.238	41.0095	23	0.000974065	240148	XM_001723488.1		728945	169161411	XM_001723488.1
MGC57346	315.662	227.656	128	2.8221e-21	307.837	218.402	132	4.66293e-22	403.137	284.318	128	3.00789e-24	370.86	276.82	128	7.57952e-22	240152,7320647	XM_377476.4,XM_377476.3		401884	113426926,89041598	XM_377476.4,XM_377476.3
RRP1	133.728	42.3107	45	2.26205e-09	133.696	37.0287	46	4.91706e-11	185.974	53.0152	48	3.38127e-17	195.069	58.5817	43	2.03188e-15	240154	NM_003683.5		8568	134304836	NM_003683.5
MORC3	124.062	22.0658	56	1.05506e-17	173.352	39.5019	63	1.5636e-25	151.106	34.6815	57	8.18568e-20	144.39	37.6929	52	5.07042e-15	240156	NM_015358.1		23515	28872811	NM_015358.1
CAND1	499.993	81.9998	72	1.20944e-52	496.356	93.9788	71	1.07654e-47	768.578	139.782	75	8.74621e-54	487.096	190.793	68	1.24233e-26	240162	NM_018448.2		55832	21361793	NM_018448.2
CHR415SYT	93.0257	18.8681	71	0.0118106	86.4669	20.2435	53	0.703826	85.38	17.1436	47	0.87015	84.2087	14.3056	58	0.980264	240167	NM_001014372.2		401135	75677553	NM_001014372.2
LOC286411	90.9118	19.9138	119	0.0477747	87.3571	18.2873	118	0.640657	87.8915	17.0162	115	0.585493	93.6051	21.8364	97	0.00807672	240170,1230471	XM_932619.2		286411	113430147	XM_932619.2
KIF24	98.7927	21.9349	138	1.63994e-08	91.768	20.3981	122	0.0209428	121.804	36.7464	119	1.22023e-17	106.866	29.445	133	1.0929e-11	240176,2370546	XM_939512.1,NM_194313.2		55265,347240	89030296,154426305	XM_939512.1,NM_194313.2
MMP17	87.7455	20.6849	167	0.523677	86.0327	17.7681	183	0.928143	84.5093	16.2741	162	0.99792	84.5343	19.5985	148	0.98718	240181,2000180,6370129	XM_942715.1,NM_016155.4,XM_946329.1		4326	89036491,112382269,89036493	XM_942715.1,NM_016155.4,XM_946329.1
AP2M1	458.126	79.2094	118	7.19205e-82	466.386	116.604	96	9.75254e-53	546.676	137.088	134	1.41462e-74	507.822	85.6465	115	4.68399e-82	240187,840148	NM_004068.3		1173	68798812	NM_004068.3
B2M	3136.38	555.946	120	3.68143e-91	3100.32	570.399	128	3.87773e-95	3699.26	927.318	127	1.66897e-78	4001.35	1812.39	119	1.00593e-46	240195,4890487	NM_004048.2		567	37704380	NM_004048.2
LOC653487	124.028	26.8723	50	4.97223e-13	123.207	41.9523	47	3.32398e-07	126.692	25.4304	57	1.50149e-16	139.326	40.7608	59	5.93428e-14	240196	XM_496438.2		653487	88954271	XM_496438.2
LOC151457	94.6524	22.2216	138	0.000224025	94.0001	20.0997	155	0.000133195	95.9967	21.5959	118	8.0365e-05	99.4573	23.5967	142	3.46289e-08	240204,2370634	XR_016242.1,XR_038833.1		151457	113412813,169163628	XR_016242.1,XR_038833.1
M160	142.063	32.8026	51	2.25743e-16	117.052	25.7768	78	8.41357e-16	106.606	21.9273	57	2.24834e-08	98.3702	19.412	75	1.04087e-05	240220	NM_174941.3		283316	50659090	NM_174941.3
DLGAP5	557.514	206.883	138	2.13858e-56	162.192	46.8737	151	3.51482e-43	744.473	370.769	125	1.74344e-40	406.188	257.827	147	1.49483e-31	240221,5220095	NM_014750.3		9787	21361644	NM_014750.3
KLHL11	91.1918	19.2814	106	0.038386	87.1253	16.7855	121	0.708285	87.1587	17.8463	117	0.742054	87.9841	19.6457	121	0.541723	240224,4810133	NM_018143.1		55175	8922527	NM_018143.1
MRGPRF	85.6709	16.9502	51	0.817356	90.4903	27.86	54	0.254249	80.4631	14.9357	70	0.999977	85.152	19.7512	63	0.885099	240228	NM_145015.2		219928	31543160	NM_145015.2
ZBTB7A	141.169	30.7543	58	2.72363e-19	151.438	42.8988	55	1.15221e-15	131.467	29.8895	63	2.74006e-17	145.51	40.7191	58	1.36041e-15	240239	NM_015898.2		51341	40549452	NM_015898.2
TUBGCP4	198.716	57.6937	58	2.89937e-21	193.332	32.9881	52	6.33414e-29	321.663	68.9427	65	2.82323e-37	270.012	74.9165	65	5.20543e-29	240242	NM_014444.2		27229	38454193	NM_014444.2
C20orf38	88.0799	19.212	60	0.461796	92.6325	30.0218	61	0.114805	87.8918	14.5405	61	0.57283	89.4553	23.6313	60	0.337825	240243	NM_018327.1		55304	8922874	NM_018327.1
HSFY2	88.5547	19.6139	263	0.278304	88.828	18.843	272	0.226257	92.1164	20.8776	321	0.000500585	85.8174	16.8464	299	0.991643	240273,1070128,1300152,4120477,4880564	NM_153716.1		159119	32526912	NM_153716.1
IL1R1	108.314	26.4422	79	6.64715e-10	107.783	23.2815	74	1.31899e-10	212.002	66.9468	67	1.91683e-23	154.12	60.7229	65	7.55453e-13	240274	NM_000877.2		3554	27894331	NM_000877.2
LOC100133459	105.818	21.3368	61	6.50718e-09	109.048	33.5571	54	1.26191e-05	101.93	21.4615	65	1.3859e-06	97.3075	20.0625	85	3.36284e-05	240278	XM_001720054.1		100133459	169218085	XM_001720054.1
DMKN	88.9361	17.933	168	0.215341	88.0196	19.1562	226	0.483244	85.7481	18.546	158	0.952795	169.287	131.87	192	2.32145e-15	240280,990743,4810497	NM_033317.2,NM_001035516.1		93099	33504488,78486557	NM_033317.2,NM_001035516.1
CNGB1	88.8215	18.1355	272	0.187434	89.554	18.3142	275	0.0764519	87.6177	18.9059	216	0.683808	89.3976	19.6295	238	0.168784	240286,4860424,6100392,7510524	NM_001297.4,NM_001135639.1,NM_001297.1		1258	208431779,208431780,4502918	NM_001297.4,NM_001135639.1,NM_001297.1
PREI3	402.333	347.318	179	2.52759e-25	321.551	250.134	178	2.74043e-26	458.284	443.019	208	5.65039e-26	364.628	350.327	203	2.15509e-23	240288,6400519,6520379	NM_199482.1,NM_015387.2		25843	41349450,41349448	NM_199482.1,NM_015387.2
OR10K1	91.2498	21.7678	51	0.134473	92.2184	20.1145	66	0.0454174	84.5683	13.5229	63	0.982256	86.3427	23.0878	64	0.735648	240291	NM_001004473.1		391109	52218851	NM_001004473.1
LOC100131265	91.0348	19.5343	101	0.0519168	84.6993	20.6835	85	0.92529	89.3579	21.1007	109	0.290089	99.9785	25.7604	103	5.00454e-06	240292,1780746	XR_037473.1		100131265	169216225	XR_037473.1
IRF6	194.962	65.8593	130	1.65607e-38	281.261	119.248	112	2.69045e-33	156.442	44.5176	115	3.82265e-32	153.921	37.232	119	1.50934e-38	240300,2760368	NM_006147.2		3664	24497623	NM_006147.2
LOC100130345	88.1658	19.3932	143	0.420869	90.0141	23.3034	147	0.14443	87.5998	16.604	122	0.663166	84.4838	15.7614	122	0.994457	240315,4040670	XM_001718886.1,XM_001716484.1		100130345	169165913,169165442	XM_001718886.1,XM_001716484.1
LOC150185	86.3013	17.6795	61	0.750327	86.7462	18.8226	60	0.691083	86.8791	19.4651	56	0.697819	84.9517	15.1039	61	0.94928	240324	NR_024381.1		150185	211971054	NR_024381.1
FAM156B	337.573	56.0603	76	9.86979e-52	284.313	65.1625	67	2.51228e-35	189.539	47.6235	67	1.13242e-26	201.7	57.8975	68	4.01618e-25	240326	NM_001099684.1		727866	153791170	NM_001099684.1
MIR1263	88.0257	14.81	52	0.464352	92.0745	18.5829	46	0.0704536	94.8353	19.3999	53	0.00830093	84.845	15.9696	63	0.948198	240328	NR_031665.1		100302148	269847340	NR_031665.1
LOC650561	84.6806	16.8601	58	0.920394	86.5141	14.0773	61	0.787848	89.0067	19.8777	57	0.385403	94.1969	20.3468	61	0.012128	240332	XM_001732810.1		650561	169171795	XM_001732810.1
ETS1	198.135	166.855	117	4.16587e-11	180.705	121.785	119	9.46916e-14	225.775	177.085	109	4.33102e-13	437.337	341.277	105	2.79165e-18	240333,6370435	NM_005238.2		2113	41393580	NM_005238.2
LOC100130623	95.3884	22.0209	148	2.64142e-05	91.834	18.7279	150	0.00629945	99.3349	20.6889	135	2.84396e-09	92.9295	18.3109	144	0.00111913	240343,7150392	XM_001721157.1,XM_001713846.1		100130623	169205287,169214676	XM_001721157.1,XM_001713846.1
PPM1F	278.38	64.138	59	5.81926e-31	254.026	52.546	72	3.45835e-39	431.818	105.735	69	2.31167e-38	472.409	79.373	61	7.38418e-44	240348	NM_014634.2		9647	29826333	NM_014634.2
SHQ1	191.937	42.5459	55	6.04427e-25	136.861	37.8576	49	3.08507e-12	171.511	40.7597	61	1.45046e-23	165.48	49.9886	66	2.36035e-19	240358	NM_018130.2		55164	56550032	NM_018130.2
MBD4	386.942	65.248	72	6.38122e-50	507.891	110.321	76	7.01912e-47	431.744	94.0103	69	1.44759e-41	374.022	97.4293	51	1.02865e-26	240364	NM_003925.1		8930	4505120	NM_003925.1
ERCC-00078	82.3649	15.8603	52	0.991921	86.0386	20.7079	49	0.74098	81.8611	18.2985	52	0.992368	82.704	14.1858	56	0.997184	240370					DQ883673
PEX10	159.978	62.7496	129	1.35556e-25	115.123	41.3074	112	1.27593e-10	113.51	33.8961	120	1.90716e-13	105.86	28.881	122	2.55701e-10	240373,3360554	NM_002617.3,NM_153818.1		5192	24797087,24797088	NM_002617.3,NM_153818.1
KIAA0888	92.7365	20.6297	94	0.0118745	93.636	20.2759	112	0.00190061	95.201	20.9488	139	7.05756e-05	92.7398	22.4016	97	0.0237931	240376,3120224	XM_943524.1,XM_032571.7		26049	88988237,88988241	XM_943524.1,XM_032571.7
LOC338756	85.7319	17.3583	60	0.824574	91.2333	22.7585	67	0.12219	86.6973	15.6593	83	0.812955	87.7707	15.9241	66	0.580688	240379	XM_940304.1		338756	89036275	XM_940304.1
LOC100131085	87.9378	18.1727	125	0.476315	88.6255	19.1523	109	0.36008	88.2924	19.5996	134	0.486628	90.1177	20.1176	136	0.130987	240382,4780368	XR_039345.1,XR_039043.1		100131085	169163900,169163136	XR_039345.1,XR_039043.1
LOC100132439	215.706	49.4058	81	1.06379e-37	207.903	40.603	80	2.78043e-41	215.899	46.5631	82	6.23597e-40	264.483	62.7243	63	1.25997e-31	240386	XM_001719283.1		100132439	169177258	XM_001719283.1
LOC100133178	87.6449	15.0279	56	0.538655	93.6126	16.0585	67	0.00271148	99.2151	22.8903	56	0.000354373	102.307	22.849	75	4.61834e-07	240398	XM_001718663.1		100133178	169162688	XM_001718663.1
PMEPA1	345.432	343.614	237	5.01831e-25	206.546	164.285	280	1.33957e-27	1822.03	1957.47	252	8.22531e-34	1076.07	1637.57	265	6.61919e-20	240400,520615,2810138,3830041	NM_199169.1,NM_199171.1,NM_020182.3		56937	40317615,40317619,40317614	NM_199169.1,NM_199171.1,NM_020182.3
ZNF658B	107.659	26.8523	169	6.05606e-18	107.701	26.3002	169	2.21274e-18	100.664	23.5876	150	7.43213e-10	107.112	28.3198	184	9.42099e-17	240408,4780593,6280324	NM_001032297.1		401509	73808093	NM_001032297.1
CABIN1	133.833	28.7263	58	7.9932e-18	123.235	23.8186	66	1.7132e-18	155.393	30.2868	60	6.14664e-25	113.033	26.0449	57	7.89597e-10	240424	NM_012295.2		23523	22027497	NM_012295.2
XKR9	79.9507	14.4474	62	0.999968	85.1909	18.4972	75	0.900856	86.2906	15.6068	74	0.85609	85.6343	15.0721	65	0.910045	240433	NM_001011720.1		389668	58743324	NM_001011720.1
CICE	289.193	250.294	127	1.01673e-15	340.005	281.954	132	8.14896e-19	251.451	164.421	134	5.91868e-22	298.155	239.92	146	4.95872e-20	240437,610551	XR_000206.4,XR_001228.1		152302	88961411,88968659	XR_000206.4,XR_001228.1
ZCCHC16	81.8659	14.0584	132	0.999998	86.3045	19.1654	146	0.851297	85.7893	17.574	127	0.940083	87.2145	17.3753	145	0.745558	240438,5700162	NM_001004308.1,XM_937313.1		340595	51972189,89060976	NM_001004308.1,XM_937313.1
BRDT	110.065	66.2215	164	1.48217e-05	94.8392	26.9402	179	0.000401451	86.2724	21.2487	172	0.885985	85.3916	19.5131	190	0.97427	240440,4150097,6130463	NM_207189.1,NM_001726.2		676	46399199,46399197	NM_207189.1,NM_001726.2
IL1R2	97.4756	25.4009	149	4.02964e-06	95.6682	27.709	169	0.000201434	96.9113	23.9568	140	1.72145e-05	94.9253	22.6671	148	0.000201829	240441,1740451,3990040	NM_004633.3,NM_173343.1		7850	27894332,27894333	NM_004633.3,NM_173343.1
SETD3	529.254	540.018	202	1.66796e-24	705.731	767.982	184	5.67007e-22	664.029	692.317	172	1.15663e-21	516.768	564.369	224	3.24776e-24	240445,2140475,2940706	NM_032233.2,NM_199123.1		84193	40068480,40068482	NM_032233.2,NM_199123.1
BPTF	91.9224	19.1132	139	0.00654268	90.9999	20.4785	147	0.0374524	90.3496	21.5381	108	0.155222	96.7401	25.8431	129	0.00012726	240450,4780192	NM_182641.3,NM_004459.6		2186	119395731,119395732	NM_182641.3,NM_004459.6
MIR496	88.7792	16.603	49	0.347168	91.6473	21.691	42	0.138972	88.6568	19.3923	39	0.446418	88.3357	19.6273	44	0.478064	240451	NR_030176.1		574454	262205226	NR_030176.1
LOC441191	131.42	23.133	55	6.99746e-20	145.245	27.7239	54	2.98058e-21	124.776	20.6268	44	2.55855e-15	152.241	43.0548	53	3.04077e-15	240463	XR_001271.1		441191	89025716	XR_001271.1
MEOX2	85.7263	16.4868	49	0.81295	81.1385	16.3671	64	0.999282	88.8058	16.7649	67	0.39086	80.8576	13.8434	45	0.999523	240468	NM_005924.4		4223	84105334	NM_005924.4
SOX1	85.9839	16.0518	64	0.820646	83.8066	18.6416	64	0.960352	90.0372	29.5152	42	0.347251	85.8399	18.3477	54	0.822574	240471	NM_005986.2		6656	30179899	NM_005986.2
TENC1	88.0483	17.2925	236	0.427191	87.3041	19.4489	245	0.702118	88.4617	18.0295	231	0.424677	89.1133	20.1206	221	0.244203	240474,770661,2070553,2340519	NM_015319.2,NM_198316.1,NM_170754.2		23371	38787940,38787969,38787956	NM_015319.2,NM_198316.1,NM_170754.2
NHEDC2	95.1511	17.2684	144	6.01197e-07	112.182	31.6609	118	9.94804e-14	86.5968	20.6376	113	0.799525	89.3275	16.3449	146	0.197689	240477,2760528	NM_178833.3		133308	47271478	NM_178833.3
OR5AK2	80.6229	13.2957	75	0.999994	88.9418	24.8094	53	0.387896	82.3387	15.8308	59	0.997051	79.8162	12.917	49	0.99998	240482	NM_001005323.1		390181	52693940	NM_001005323.1
ZNF182	94.0334	20.2135	117	0.000621146	97.1654	21.0803	123	1.95745e-06	104.963	24.9632	121	1.20945e-11	94.9013	22.8969	128	0.000583581	240484,360204	NM_001007088.1,NM_006962.1		7569	55769560,55769558	NM_001007088.1,NM_006962.1
SH3BP5L	160.12	44.2101	82	4.66412e-25	153.922	27.7002	59	4.55565e-26	156.842	52.8568	74	9.41096e-18	185.513	94.5492	68	1.57748e-12	240487	NM_030645.1		80851	24308302	NM_030645.1
CDY1	85.5025	17.3521	180	0.963526	87.7639	19.0881	207	0.560264	85.4974	16.8535	193	0.987239	87.7875	19.1085	195	0.610223	240491,670204,3450209	NM_004680.2		9085	25453479	NM_004680.2
GFRAL	86.2544	17.3647	126	0.846058	87.5064	21.9472	120	0.590406	86.4852	19.67	109	0.822244	82.4178	15.9826	119	0.999926	240497,6520475	NM_207410.1,NM_207410.2		389400	46409443,148231467	NM_207410.1,NM_207410.2
MIRLET7G	87.7337	20.2835	66	0.517042	85.5028	15.3138	68	0.905134	86.8571	16.8337	63	0.740736	89.0984	18.9867	52	0.363267	240500	NR_029660.1		406890	262205206	NR_029660.1
LOC100133095	103.52	30.2396	21	0.0138064	85.0277	10.0636	17	0.876774	92.6224	19.1187	23	0.141573	104.025	30.8356	24	0.00959795	240521	XM_001721792.1		100133095	169162912	XM_001721792.1
TMEM166	85.0896	24.0596	51	0.790916	85.1894	17.6372	62	0.889872	90.3112	23.583	68	0.235351	132.22	74.6472	77	8.91307e-07	240523	NM_032181.1		84141	14149864	NM_032181.1
PHC3	103.838	23.475	104	1.73577e-10	110.158	23.6086	122	9.67738e-19	106.524	23.4256	137	4.09832e-16	102.167	19.5273	109	1.05882e-11	240524,6020600	NM_024947.2		80012	21359977	NM_024947.2
LOC648494	144.285	31.5086	59	3.18909e-20	127.364	30.8226	76	7.14532e-18	97.9655	23.6067	59	0.00123593	106.918	24.5021	69	1.01395e-08	240537	XM_937544.1		648494	89038852	XM_937544.1
APOB	82.6263	13.5643	66	0.998649	86.4045	18.1605	73	0.767307	81.0511	15.3999	70	0.99989	80.8683	15.3819	70	0.999913	240541	NM_000384.2		338	105990531	NM_000384.2
FGL1	112.52	35.7128	369	2.13948e-33	106.957	36.5496	372	2.37842e-21	171.666	89.2075	400	8.29569e-57	145.05	74.8425	338	1.31497e-35	240543,2480228,4480463,5260241,5670736,6110022	NM_004467.3,NM_201553.1,NM_201552.1,XM_943467.1,XM_937886.1		2267	42544188,42544201,42544199,89028532,89028534	NM_004467.3,NM_201553.1,NM_201552.1,XM_943467.1,XM_937886.1
SCAND1	995.017	539.563	198	8.87225e-60	923.835	506.195	168	4.90921e-50	491.654	236.156	177	1.53807e-54	528.513	282.928	170	1.80542e-47	240546,4560170,5050437	NM_033630.1,NM_016558.2		51282	15967155,15967154	NM_033630.1,NM_016558.2
LOC652886	84.5515	15.2054	56	0.944245	92.5988	18.3087	64	0.0236636	89.474	22.9644	58	0.341472	92.5196	18.493	72	0.025037	240554	XM_942611.1		652886	89065276	XM_942611.1
C5orf28	376.933	210.995	114	3.88689e-28	554.171	349.814	109	3.91594e-26	392.115	340.777	103	5.13675e-15	389.884	280.598	104	2.65281e-19	240576,6200300	NM_022483.3		64417	52856399	NM_022483.3
MMGT1	532.185	365.921	172	6.61616e-36	527.157	372.925	187	2.06904e-37	307.308	191.48	205	2.37253e-39	543.335	508.612	219	4.57352e-30	240577,6020445,7560246	NM_173470.1		93380	27735036	NM_173470.1
ACCN1	84.8277	19.0181	143	0.969718	84.702	16.8899	128	0.984544	84.6118	17.2995	101	0.980983	90.3683	23.7648	129	0.14813	240592,2100255	NM_001094.4		40	34452696	NM_001094.4
SLC10A6	81.2263	14.0595	39	0.997194	93.1244	23.552	45	0.0744968	90.2093	21.6481	69	0.225847	90.8666	21.2152	58	0.168853	240593	NM_197965.1		345274	37537551	NM_197965.1
ANXA3	86.6628	17.8714	49	0.676616	87.6697	22.3628	37	0.531868	125.219	28.1603	57	3.10297e-14	695.577	844.446	63	1.71565e-07	240594	NM_005139.2		306	96304463	NM_005139.2
PGLYRP2	89.1214	19.1667	137	0.218122	83.3417	16.447	116	0.998458	90.8291	21.9245	136	0.0852378	85.6856	16.3025	148	0.966931	240601,4230181	NM_052890.3,NM_052890.2		114770	156616293,21361844	NM_052890.3,NM_052890.2
TP53I11	93.2565	19.9283	108	0.00285086	93.8964	21.9822	104	0.003529	149.424	45.5729	102	8.85386e-25	100.662	22.0706	98	1.00221e-07	240608,6350376	NM_006034.2,NM_006034.3		9537	33695116,115648091	NM_006034.2,NM_006034.3
LRP11	303.553	57.9814	59	3.577e-36	281.262	52.3919	62	9.78178e-38	741.178	231.118	50	1.69569e-25	650.879	239.88	74	6.94519e-32	240615	NM_032832.4		84918	142354642	NM_032832.4
LOC642269	91.5614	21.9714	124	0.0309803	92.5772	19.8659	106	0.00937723	95.6303	21.1576	126	7.27032e-05	98.4652	27.6152	144	7.90359e-06	240619,2650088	XM_930699.1,XM_930710.1		642269	89028396,89028398	XM_930699.1,XM_930710.1
LOC100132494	94.1839	17.1204	55	0.00408996	99.5477	19.459	51	4.67253e-05	92.7476	17.0995	58	0.0246897	93.8134	19.5218	43	0.0325479	240626	XM_001722666.1		100132494	169161391	XM_001722666.1
GUCY1B2	89.3929	18.9707	59	0.266233	92.1071	20.5578	56	0.0688022	84.2465	15.0243	66	0.982547	91.5594	21.3485	56	0.120193	240647	NM_004129.2		2974	54144652	NM_004129.2
TM6SF1	86.6309	18.4007	56	0.687577	80.8795	14.2733	63	0.999894	89.8916	19.564	67	0.245554	90.7934	18.5394	59	0.141116	240653	NM_023003.2		53346	141803413	NM_023003.2
LAS1L	465.245	97.6139	72	6.11205e-45	402.482	83.3734	68	7.49041e-42	655.497	165.204	69	7.35228e-40	507.783	145.409	67	3.2936e-34	240661	NM_031206.3		81887	145386525	NM_031206.3
SSTR1	91.7034	18.6945	138	0.00833859	94.5685	25.6106	134	0.00170327	117.198	25.0567	127	2.13808e-25	108.926	28.288	134	1.78937e-14	240669,3990132	NM_001049.2		6751	33946330	NM_001049.2
ADAMTS7	89.1321	17.4918	106	0.224791	90.5646	20.6383	105	0.100127	89.1587	17.9196	104	0.300455	91.064	21.6458	104	0.0881857	240673,3440451	NM_014272.3,NM_014272.2		11173	133925806,38683826	NM_014272.3,NM_014272.2
DDX3X	477.514	419.641	108	1.58202e-16	618.032	487.221	137	3.03156e-25	698.767	770.816	122	7.60033e-15	577.76	517.99	120	1.32758e-18	240674,2970195	NM_001356.3		1654	87196350	NM_001356.3
LOC285500	82.0879	13.4554	60	0.999199	91.6606	23.6287	61	0.113481	87.4678	21.1746	68	0.616984	87.9013	17.6682	54	0.544565	240681	XM_496726.2		285500	88978285	XM_496726.2
ANKRD37	417.112	116.125	65	8.51787e-33	215.03	42.0767	65	2.23994e-34	240.77	79.0071	62	1.02004e-22	186.247	55.4351	76	2.85588e-25	240682	NM_181726.2		353322	142371740	NM_181726.2
SNORD20	87.6809	23.8106	61	0.520824	81.5708	13.182	55	0.999648	87.3162	19.1969	54	0.636772	85.3954	15.2442	72	0.936431	240692	NR_002908.1		6082	86604696	NR_002908.1
LOC649397	97.7666	29.2881	41	0.0180158	90.5414	17.7497	54	0.145724	97.4266	22.6042	61	0.00118467	93.9258	22.7939	63	0.0247934	240703	XM_938467.1		649397	89030451	XM_938467.1
LOC652281	103.49	19.4738	44	1.70886e-06	103.198	22.9735	55	4.31281e-06	102.393	24.3447	50	7.47721e-05	101.149	17.6939	64	9.00332e-08	240707	XM_941696.1		652281	89062604	XM_941696.1
MIR30B	90.1346	17.4787	52	0.174384	90.7429	17.6987	69	0.0986107	94.7185	14.8365	40	0.00435822	90.926	19.3338	52	0.15471	240711	NR_029666.1		407030	262205236	NR_029666.1
LOC642608	82.2586	12.4915	30	0.989632	86.5553	15.3403	40	0.71776	87.4682	16.7764	38	0.610165	81.9176	14.3092	42	0.996419	240717	XM_930949.1		642608	89056711	XM_930949.1
CALCB	92.107	22.094	55	0.0790411	91.0868	22.7657	78	0.11498	91.2922	18.7672	54	0.118477	96.1589	23.3645	68	0.00317584	240719	NM_000728.3		797	45439360	NM_000728.3
OAS2	85.6311	18.6506	284	0.97624	83.3842	17.199	277	0.999993	84.2028	16.0851	240	0.99993	115.439	94.9337	270	1.90736e-06	240722,1570156,2230204,7320561	NM_002535.2,NM_016817.2,NM_001032731.1		4939	74229016,74229018,74229020	NM_002535.2,NM_016817.2,NM_001032731.1
PAIP2	763.341	878.447	196	8.20542e-22	764.285	884.997	196	1.29199e-21	523.36	585.71	167	6.17303e-18	649.086	753.326	188	4.95369e-20	240725,3990008,5860743	NM_001033112.1,NM_016480.3		51247	75677354,75677348	NM_001033112.1,NM_016480.3
SGTA	213.92	50.1229	72	6.41782e-33	292.29	88.9278	81	3.84511e-34	298.386	100.627	60	1.16496e-23	189.617	45.8722	64	1.97256e-26	240731	NM_003021.3		6449	38788107	NM_003021.3
C20orf56	84.5558	16.6337	110	0.979506	83.6209	18.368	89	0.985832	84.6168	17.7917	87	0.969281	161.936	122.312	114	1.51345e-09	240735,2260114	XR_041830.1		140828	169214930	XR_041830.1
TSPAN6	133.236	48.3761	106	1.76984e-16	114.288	30.9322	114	2.00512e-15	86.5606	16.8585	105	0.844135	305.225	451.535	121	2.82067e-07	240736,2470255	NM_003270.2		7105	21265115	NM_003270.2
GALNTL1	89.7231	17.3232	133	0.1066	86.2721	17.4687	136	0.869491	159.561	71.0273	134	2.72936e-22	121.322	44.172	126	3.66967e-14	240746,6560458	NM_020692.1		57452	71043691	NM_020692.1
ZACN	84.8153	14.9683	77	0.959748	83.036	15.7526	71	0.994814	83.302	16.2993	61	0.989281	82.7729	13.3469	63	0.998938	240747	NM_180990.2		353174	31340935	NM_180990.2
TELO2	137.234	34.4698	19	3.41651e-06	132.201	29.5348	15	2.29778e-05	147.993	50.1226	19	3.03765e-05	127.894	25.3065	8	0.00150426	240750	NM_016111.2		9894	141803574	NM_016111.2
CTNND1	93.4941	21.0577	276	6.25033e-06	93.7369	19.7996	265	1.8059e-06	96.7296	23.5738	309	4.5446e-10	95.3935	21.4113	308	4.67425e-09	240753,2760594,4200019,4670224,4810431	XM_943098.1,XM_943087.1,NM_001085458.1,NM_001331.1,XM_937008.1		1500	89034721,89034717,146231939,10835009,89034735	XM_943098.1,XM_943087.1,NM_001085458.1,NM_001331.1,XM_937008.1
LOC100130905	89.0424	18.3791	141	0.21983	96.2873	25.9084	126	0.00022635	94.4039	21.7968	106	0.00219878	88.8051	20.0895	118	0.366484	240754,6370110	XM_001718747.1		100130905	169205598	XM_001718747.1
CORO2A	182.698	99.9229	172	4.82893e-26	188.252	102.566	179	3.88708e-28	382.331	327.011	188	2.96681e-26	243.357	206.708	168	2.61442e-18	240768,1410609,7320634	NM_052820.2,NM_003389.2		7464	34335234,16554582	NM_052820.2,NM_003389.2
RAB39B	96.409	17.883	58	0.000288142	133.971	33.8159	57	8.57125e-15	100.765	20.5939	68	2.06896e-06	92.584	20.1685	54	0.0570253	270010	NM_171998.2		116442	64762487	NM_171998.2
GABBR1	93.5869	19.7813	170	0.000108061	101.442	23.453	182	3.29392e-13	89.4799	21.4904	187	0.215103	95.2287	19.2474	218	8.63158e-08	270014,4120544,7550328	NM_021905.1,NM_021903.1		2550	11497615,11497611	NM_021905.1,NM_021903.1
C15orf41	98.4653	17.8065	76	8.40958e-07	111.078	23.5306	84	3.25276e-14	88.9429	15.7296	67	0.357122	113.385	40.4837	68	1.31142e-06	270017	NM_032499.3		84529	40254989	NM_032499.3
GOSR1	119.749	27.0831	128	3.398e-26	137.781	31.5055	128	8.03442e-37	212.948	91.0263	122	5.4999e-30	195.99	107.529	120	4.15537e-20	270019,2360673	NM_004871.2,NM_001007024.1		9527	55774986,55770855	NM_004871.2,NM_001007024.1
LOC651004	91.3867	17.0098	64	0.0503108	92.7241	24.8199	53	0.0844421	87.8122	19.8018	61	0.565976	88.1406	19.2878	65	0.505197	270020	XM_940118.1		651004	89058102	XM_940118.1
MLLT4	92.7761	22.6973	130	0.00727544	89.3332	15.8544	102	0.19329	90.217	17.9833	117	0.118218	89.2212	22.222	116	0.306176	270021,7000523	NM_001040001.1,NM_005936.2		4301	90819236,90819230	NM_001040001.1,NM_005936.2
CEP135	177.091	36.3357	51	2.58419e-23	129.22	24.316	54	1.08126e-17	202.019	41.5294	57	3.32468e-28	196.098	41.8249	82	4.66217e-38	270022	NM_025009.3		9662	61676096	NM_025009.3
MRPL3	1718.65	1774.06	128	5.27761e-19	1439.08	1543.51	120	8.79981e-17	1552.44	1455.93	128	2.05152e-21	1582.67	1425.28	123	8.53187e-22	270025,2710192	NM_007208.2		11222	21265090	NM_007208.2
RASSF1	166.485	66.0218	238	8.71732e-48	254.717	158.579	250	1.4557e-42	154.689	69.1574	234	2.39784e-35	160.102	75.1021	225	6.60424e-34	270026,2940739,4780719,6350121	NM_007182.4,NM_170712.1,NM_170713.2		11186	25777678,25777679,116805324	NM_007182.4,NM_170712.1,NM_170713.2
TMEM120B	89.8392	15.7791	114	0.0898898	87.9566	18.0413	115	0.502177	91.1544	19.2704	129	0.0441052	88.5675	19.8152	131	0.409914	270035,4900767	NM_001080825.1		144404	124249359	NM_001080825.1
HM13	153.448	107.306	244	7.40193e-19	207.95	147.701	224	9.96048e-27	153.465	85.3672	272	2.88132e-29	190.203	159.211	232	2.28877e-19	270039,770239,1050746,7210110	NM_178582.1,NM_178580.1		81502	30581112,30581108	NM_178582.1,NM_178580.1
LOC441682	97.0951	26.7182	52	0.00789712	92.4282	18.4572	61	0.0320022	92.5544	19.3132	58	0.0470965	93.7531	22.7281	57	0.0345631	270040	XM_497406.2		441682	89037306	XM_497406.2
LOC100131699	92.4263	20.9667	60	0.0478491	91.2849	16.7635	61	0.0637932	98.9837	22.0035	68	7.34211e-05	94.4076	19.5646	83	0.00238429	270041	XM_001723921.1		100131699	169188332	XM_001723921.1
SPATS2	210.887	46.5026	98	4.26529e-46	246.894	56.4512	116	5.33379e-57	330.043	102.511	132	7.31401e-56	234.901	70.2705	107	6.3866e-41	270044,2030441	NM_023071.3,NM_023071.1		65244	148746219,12751480	NM_023071.3,NM_023071.1
CPSF6	122.903	19.9449	66	4.95036e-22	111.259	26.3313	73	5.12874e-11	153.119	35.3747	60	5.25365e-21	129.283	36.2833	66	1.08042e-13	270047	NM_007007.1		11052	5901927	NM_007007.1
ECE1	83.2196	14.9327	54	0.986422	83.9112	15.5881	71	0.984046	94.922	24.6936	57	0.0228526	95.4782	24.7424	61	0.0123066	270050	NM_001397.1		1889	4503442	NM_001397.1
GABPA	117.946	39.7098	117	1.83904e-13	122.193	50.1677	118	1.07071e-11	197.457	119.492	123	3.43222e-18	172.26	122.059	112	2.41833e-11	270053,610156	NM_002040.2		2551	34452720	NM_002040.2
LOC401164	88.4332	16.4075	59	0.391366	92.4882	20.8197	66	0.0412477	90.9189	19.8973	50	0.172592	83.8715	17.0204	55	0.966716	270064	XM_379298.3		401164	88978344	XM_379298.3
ZNF138	138.817	51.703	101	7.87083e-17	121.448	41.9305	120	8.57038e-15	147.172	61.0321	129	1.92815e-20	128.013	56.858	98	2.25811e-10	270066,360370	NM_006524.1		7697	37537515	NM_006524.1
SMOX	108.298	30.5353	210	6.4855e-19	141.862	60.5333	207	2.58503e-28	168.725	77.5341	197	2.29147e-33	198.538	120.462	234	4.48391e-33	270068,3710553,6580072	NM_175842.1,NM_175840.1		54498	28559079,28559075	NM_175842.1,NM_175840.1
CCDC144NL	94.4423	19.0869	62	0.00422669	103.581	34.5385	56	0.000663906	106.053	31.5575	47	0.00017052	90.3837	18.4567	46	0.210433	270070	NM_001004306.1		339184	51972185	NM_001004306.1
ZNF452	89.1595	19.9269	109	0.245792	92.584	19.2284	108	0.00709542	91.6156	21.6387	105	0.0564025	89.6021	17.9533	118	0.194647	270079,2370349	XM_936087.1,XM_936087.2		114821	88998634,113417799	XM_936087.1,XM_936087.2
LOC374920	85.9308	16.2839	58	0.812077	86.8197	18.0736	66	0.69577	85.0635	17.9606	58	0.907875	90.5769	18.161	70	0.136064	270091	NM_199341.1		374920	40786409	NM_199341.1
MYO18A	103.639	25.8693	103	6.19485e-09	101.51	26.8675	113	2.29304e-07	123.405	48.8732	106	1.68723e-11	108.716	32.5381	129	2.67584e-11	270093,1170730	NM_078471.3		399687	42794777	NM_078471.3
LOC401286	87.2173	17.5167	135	0.659839	89.556	20.435	123	0.195187	90.2966	19.6221	126	0.120609	90.6103	20.3918	135	0.0837886	270095,5570753	XR_040757.1,NM_001023565.1		401286	169169445,66472899	XR_040757.1,NM_001023565.1
LOC100128009	90.189	24.2482	68	0.213791	80.144	14.4142	64	0.999973	88.3648	17.0148	61	0.476452	87.5086	14.9689	77	0.650557	270097	XM_001720983.1		100128009	169216112	XM_001720983.1
EYS	102.735	18.9653	77	7.11458e-10	109.97	18.2541	59	2.48122e-13	104.307	21.3732	73	6.29503e-09	109.028	21.3805	77	4.68706e-13	270100	NM_198283.1		346007	38093660	NM_198283.1
LOC648200	89.4603	15.4621	55	0.220549	87.0758	18.96	62	0.643432	88.0526	22.3482	53	0.523634	87.2436	14.0113	70	0.709154	270110	XM_937248.1		648200	88952793	XM_937248.1
LIPC	83.2443	12.7466	103	0.999793	86.7432	18.4908	131	0.774382	85.6533	15.9372	130	0.966234	86.7894	19.2554	121	0.784084	270113,2350044	NM_000236.1		3990	4557722	NM_000236.1
FAM134B	317.036	128.392	191	1.8828e-61	469.311	200.011	214	2.40085e-73	1033.14	563.717	209	8.59526e-63	876.94	756.167	208	2.36929e-35	270114,3180661,6420309	NM_001034850.1		54463	77917616	NM_001034850.1
TMEM8	136.756	29.7813	59	1.41702e-18	161.347	41.7645	64	2.14935e-21	173.334	50.5775	58	9.96687e-19	140.033	33.1223	74	8.80114e-22	270129	NM_021259.1		58986	10864068	NM_021259.1
LOC647859	233.112	143.144	149	6.24369e-25	393.383	279.272	112	4.23307e-21	177.256	93.8502	98	1.39301e-15	210.337	122.749	134	4.97652e-22	270131,6040546	XM_001127102.1,XM_001130815.1		647859	113416953,113416604	XM_001127102.1,XM_001130815.1
C1orf128	756.311	134.342	53	7.19224e-39	948.866	203.329	69	1.17135e-45	1159.19	240.463	54	3.92031e-37	1235.94	287.926	72	7.97278e-46	270133	NM_020362.3		57095	142369811	NM_020362.3
RFX2	88.6221	19.1146	120	0.32779	87.2326	19.4362	121	0.660351	95.7304	20.3858	105	0.000138557	87.5378	17.0114	111	0.652129	270136,1470673	NM_134433.1,NM_000635.2		5990	19743878,19743880	NM_134433.1,NM_000635.2
LOC441340	87.7618	20.3423	73	0.51319	82.6392	12.3721	45	0.996983	90.595	15.4941	61	0.119723	88.4764	22.8304	66	0.457048	270138	XM_499104.2		441340	89027861	XM_499104.2
KRT84	86.5103	20.5241	61	0.692659	86.436	17.5006	67	0.761406	90.1177	22.4296	51	0.275924	85.1612	13.5981	69	0.964673	270142	NM_033045.3		3890	90577183	NM_033045.3
LOC644010	92.9312	22.9623	151	0.00363804	90.6123	17.8812	169	0.0282746	92.1619	22.8131	166	0.0140738	87.9616	18.7177	178	0.559371	270148,460470,1050703	XM_938374.2,XM_933014.2,XM_933014.1		644010	113417035,113416452,88982415	XM_938374.2,XM_933014.2,XM_933014.1
SLC7A5	579.53	220.2	98	5.9363e-40	456.842	75.8969	79	1.53756e-56	313.905	145.73	84	3.26857e-24	928.709	903.99	97	4.80269e-15	270152	NM_003486.5		8140	71979931	NM_003486.5
UBE2N	815.052	143.635	54	5.79214e-40	569.404	259.135	59	6.24106e-21	1398.12	355.388	75	2.59364e-45	1019.32	403.847	55	9.42429e-24	270156	NM_003348.3		7334	37577134	NM_003348.3
HLA-DRA	160.907	73.6792	134	6.3301e-22	187.708	109.118	122	4.66156e-18	132.432	44.4686	113	8.07291e-19	156.374	65.3764	137	6.49717e-24	270168,2570564	NM_019111.3		3122	52426773	NM_019111.3
GLYATL2	133.768	28.9611	45	4.77162e-14	113.165	31.2893	69	2.56381e-09	145.471	18.9383	54	7.63822e-29	217.51	115.004	69	4.08907e-14	270170	NM_145016.2		219970	31542212	NM_145016.2
MUM1L1	96.8683	25.7638	58	0.00496288	92.3908	23.3335	56	0.0808336	104.502	19.6079	71	6.5674e-10	135.127	35.787	75	3.41997e-18	270176	NM_152423.2		139221	24432076	NM_152423.2
SNX21	96.9035	26.0727	198	1.06328e-06	95.0159	24.2331	199	3.02775e-05	96.4396	25.2844	168	2.15235e-05	100.603	30.5306	205	1.09559e-08	270180,2360187,4640634	NM_001042633.1,NM_001042632.1		90203	111118960,111118958	NM_001042633.1,NM_001042632.1
ZNF230	86.9103	18.9982	55	0.641011	89.7713	18.6053	68	0.213388	93.3665	16.8402	74	0.00536575	94.0771	19.2055	73	0.00528541	270187	NM_006300.3		7773	110624766	NM_006300.3
ASB17	90.5377	16.0772	116	0.036965	88.3186	19.5826	107	0.426355	89.7605	20.1203	119	0.205276	98.844	25.5588	116	8.36133e-06	270189,1580523	NM_080868.1		127247	27477048	NM_080868.1
AKAP14	84.4614	18.9049	185	0.991896	85.077	16.9648	182	0.98846	83.4531	14.7822	146	0.999927	85.008	19.1356	199	0.989522	270192,270497,3850102	NM_178813.5,NM_001008535.1		158798	56682936,56682939	NM_178813.5,NM_001008535.1
LOC650968	81.6672	17.5603	59	0.995448	85.0519	19.7296	59	0.869228	90.5519	16.2861	54	0.150525	87.1318	15.3671	64	0.704742	270193	XM_940072.1		650968	89061410	XM_940072.1
OBFC2B	374.705	76.346	68	9.59699e-42	375.184	85.3027	63	4.92832e-36	479.085	87.6006	72	4.02135e-49	324.811	110.302	78	5.07947e-31	270196	NM_024068.2		79035	34147355	NM_024068.2
MEGF10	90.0689	20.1041	118	0.115808	91.4816	21.2707	92	0.0583203	88.7887	18.5163	111	0.376916	90.5545	18.0996	114	0.0815943	270201,840601	NM_032446.1		84466	14192942	NM_032446.1
RAD51	128.07	43.859	162	1.67549e-23	112.332	29.7074	153	4.39235e-19	138.381	54.2972	169	1.13541e-24	118.254	40.8728	173	2.92937e-18	270202,630215,3780609	NM_133487.2,NM_133487.1,NM_002875.2		5888	154275770,19924134,19924132	NM_133487.2,NM_133487.1,NM_002875.2
RFNG	172.611	123.083	225	5.19107e-21	179.673	135.089	281	3.24955e-25	220.447	217.968	241	2.01803e-18	218.443	201.864	236	7.01258e-20	270204,2070376,2480152,3370064	XM_941367.1,XM_001132711.1,NM_002917.1		5986	89043118,113427654,74271815	XM_941367.1,XM_001132711.1,NM_002917.1
LOC100132402	105.332	29.62	155	5.49467e-12	113.584	35.6309	134	4.58175e-14	90.5715	19.2495	123	0.0907004	94.0422	22.8411	140	0.00142337	270220,2450475	XR_037723.1		100132402	169188552	XR_037723.1
MOAP1	704.067	111.028	68	1.406e-52	839.853	165.343	59	5.96436e-41	596.995	140.973	58	7.07129e-35	544.805	181.545	64	1.9909e-29	270224	NM_022151.4		64112	73747827	NM_022151.4
ZNF311	81.2047	15.4462	56	0.9989	81.3545	13.1428	58	0.999838	144.618	32.3453	64	3.13389e-21	118.712	20.3844	56	3.92353e-16	270228	NM_001010877.2		282890	72384334	NM_001010877.2
LOC644739	105.333	30.9143	197	7.80992e-14	120.247	41.2225	199	1.04894e-22	125.799	67.099	195	1.68446e-13	119.012	47.9644	210	8.73561e-18	270239,3930022,6770181	XM_929457.2,XM_933679.1		644739	113429789,89059572	XM_929457.2,XM_933679.1
SLC26A8	88.2974	19.2155	245	0.355515	86.9555	17.4255	297	0.839794	85.0659	17.5259	264	0.998148	89.2261	20.2496	268	0.198041	270240,1260445,5360626,7610113	NM_052961.2,NM_138718.1		116369	20336283,20336284	NM_052961.2,NM_138718.1
SLMAP	460.677	75.7842	76	7.9827e-55	506.174	110.051	59	1.13963e-36	457.051	84.3719	79	4.19256e-53	565.357	195.16	83	7.85891e-37	270243	NM_007159.2		7871	56550042	NM_007159.2
LOC440366	94.1699	24.2496	114	0.00314207	102.934	32.5899	109	2.63382e-06	99.3139	30.1234	99	0.000205795	94.8732	25.5088	115	0.00287144	270246,840382	XR_042154.1,NR_002828.1		440366	169210437,84872109	XR_042154.1,NR_002828.1
TPO	85.3294	17.2435	136	0.95386	90.2771	19.8431	158	0.0728999	87.323	18.5816	133	0.713626	84.7142	16.5812	130	0.990446	270253,990441	NM_175719.1,NM_175720.1		7173	28558983,28558985	NM_175719.1,NM_175720.1
LOC646607	83.4167	16.0407	62	0.983037	87.9439	20.0336	81	0.503925	86.3042	13.7096	54	0.847086	84.177	18.6747	55	0.940656	270255	XM_933757.1		646607	88965805	XM_933757.1
NUDT1	402.703	253.278	103	7.50292e-23	177.348	61.1803	100	9.43088e-27	369.742	245.006	119	9.87013e-24	271.598	207.001	140	1.30266e-19	270259,650347	NM_198954.1,NM_198948.1		4521	40288285,40288275	NM_198954.1,NM_198948.1
LOC100130092	347.671	270.627	159	1.38041e-24	370.567	297.844	126	1.51593e-19	250.842	195.226	138	9.02689e-18	362.183	275.038	162	2.71951e-26	270270,4760309	XR_039536.1,XR_039545.1		100130092	169172598,169172995	XR_039536.1,XR_039545.1
ACTR8	169.343	27.8935	69	1.55779e-35	233.65	50.6033	65	3.53221e-33	149.618	29.5161	69	7.03439e-27	160.494	38.1265	63	1.09858e-22	270278	NM_022899.3		93973	39812114	NM_022899.3
GADL1	79.4896	15.3748	61	0.999961	81.054	16.0392	69	0.999676	81.1533	17.6644	61	0.998647	87.2267	15.8876	54	0.66799	270286	NM_207359.1		339896	46409349	NM_207359.1
CCAR1	111.922	22.1672	68	2.27675e-13	116.933	22.9721	63	7.19785e-15	111.619	25.4893	63	3.50689e-10	106.028	24.574	56	6.4174e-07	270291	NM_018237.2		55749	46852387	NM_018237.2
FKBP1A	592.991	224.814	220	4.92881e-88	473.471	182.574	260	6.40494e-98	992.492	506.676	262	1.42168e-83	1128.87	585.829	227	2.56973e-72	270292,630010,1940504,5050427	NM_054014.1,NM_000801.2		2280	17149835,17149837	NM_054014.1,NM_000801.2
PPP2CB	449.812	240.218	169	1.53491e-45	644.702	385.347	186	1.30909e-47	313.913	157.62	174	3.37084e-44	410.682	328.984	176	8.54979e-28	270296,3940528,6840280	NM_001009552.1,NM_004156.2		5516	57222564,57634540	NM_001009552.1,NM_004156.2
SLC12A5	92.7051	20.161	128	0.00365365	86.477	15.3554	115	0.849206	92.0827	17.9818	118	0.0110142	91.7828	19.4867	102	0.0322243	270301,2070372	NM_020708.3		57468	38570143	NM_020708.3
CRELD1	214.196	232.058	246	7.19117e-16	295.139	365.514	267	3.51107e-18	177.005	171.413	243	1.61558e-14	218.408	213.033	235	3.16052e-18	270307,2940561,3400619,4480088	NM_015513.3,NM_001031717.1,NM_001031717.2,NM_001077415.1		78987	116875822,72534727,116734858,116734854	NM_015513.3,NM_001031717.1,NM_001031717.2,NM_001077415.1
CRNKL1	121.628	22.4069	68	2.25381e-19	122.499	29.4524	53	9.14376e-12	153.278	29.2932	64	1.57547e-26	141.212	35.168	73	1.11695e-20	270309	NM_016652.4		51340	124256488	NM_016652.4
LOC100129272	86.4595	16.0196	72	0.766371	91.7902	20.0525	63	0.0676982	94.2182	24.3981	70	0.0220485	84.3739	16.4591	61	0.961612	270324	XR_038735.1		100129272	169216653	XR_038735.1
LOC730176	126.566	24.8025	75	5.43095e-22	141.552	30.4248	70	2.63414e-23	133.384	24.5673	56	9.46766e-20	139.54	42.6538	65	1.66333e-14	270326	XR_041791.1		730176	169206985	XR_041791.1
TMEM135	166.366	35.106	66	1.76288e-27	152.702	32.7333	68	2.51417e-25	277.83	75.4062	66	2.72321e-30	206.274	52.1281	60	2.14168e-25	270328	NM_022918.2		65084	31377710	NM_022918.2
CYP20A1	251.202	133.896	180	1.03922e-37	317.511	201.34	245	1.90671e-46	201.732	91.551	159	3.43706e-34	190.363	95.0451	205	2.69426e-36	270332,3360133,6100646	NM_177538.1,NM_177538.2		57404	29171729,145301634	NM_177538.1,NM_177538.2
LOC393076	92.6909	20.0829	52	0.0438872	91.266	18.1445	48	0.107052	96.673	20.6878	50	0.00291898	90.1313	19.6013	42	0.260443	270333	XR_016902.1		393076	113418880	XR_016902.1
TRAT1	88.4337	20.7577	128	0.373717	91.1286	23.1142	102	0.0851802	91.5263	19.7923	121	0.0351155	86.3615	17.8688	113	0.857757	270338,4760273	NM_016388.2		50852	54607136	NM_016388.2
NUDT9	368.957	300.456	202	1.15901e-29	487.944	378.29	159	5.9555e-28	334.188	248.498	186	1.19023e-29	308.32	246.706	209	1.15822e-28	270341,5220132,7650397	NM_198038.1,NM_024047.3		53343	37594456,37594462	NM_198038.1,NM_024047.3
AP4E1	136.849	27.2451	59	2.64334e-20	127.929	24.2072	65	2.08522e-20	138.497	24.2066	41	1.43227e-16	130.434	22.2935	63	1.1156e-22	270343	NM_007347.3		23431	75812964	NM_007347.3
SULT1A4	191.149	121.429	182	1.4564e-23	173.056	115.493	199	9.04163e-21	137.397	56.5728	180	4.96958e-24	113.82	37.3891	199	1.13088e-18	270347,580768,5490594	NM_001017391.1,NM_001017390.1		445329	62868226,62868224	NM_001017391.1,NM_001017390.1
CHST10	123.19	27.9458	65	2.41651e-15	121.347	26.2302	59	3.57299e-14	126.061	25.5844	65	3.3072e-18	115.608	22.3098	71	4.44806e-16	270348	NM_004854.3		9486	50428923	NM_004854.3
LOC642413	91.4395	22.2489	72	0.0872391	88.337	17.2036	80	0.423813	89.8024	20.4335	63	0.272614	94.1042	22.9251	70	0.0169667	270349	XR_016155.2		642413	169188155	XR_016155.2
FRAS1	92.4188	18.5557	247	7.0544e-05	92.0112	19.5001	273	0.000363534	93.7557	21.6391	250	3.77683e-05	105.634	39.3126	267	2.21552e-12	270358,2570195,5050435,7160528	NM_025074.4,NM_020875.1,NM_032863.2,NM_206841.1		80144	108773803,45827745,45827747,45827749	NM_025074.4,NM_020875.1,NM_032863.2,NM_206841.1
LOC393078	89.5263	19.3464	153	0.14185	85.2018	15.4376	144	0.983117	87.4095	19.2865	125	0.683311	88.5255	16.8092	151	0.398401	270360,5390348	XM_001732852.1		393078	169172049	XM_001732852.1
C15orf51	81.6942	14.2567	67	0.999613	83.7033	17.9183	61	0.965862	82.1185	16.5768	67	0.998193	79.5421	16.7826	71	0.999976	270367	NR_003260.1		196968	117606204	NR_003260.1
TCL6	89.27	20.237	173	0.177538	87.4156	17.0398	150	0.653185	84.5623	16.0894	165	0.998036	90.2362	19.241	190	0.0708349	270368,620471,4670156	NM_020554.3,NM_012468.3,NM_020553.3		27004	89111113,21536339,89111117	NM_020554.3,NM_012468.3,NM_020553.3
LOC441551	92.7593	23.0227	58	0.0546998	86.5216	19.8577	72	0.730294	81.1545	12.8333	52	0.999889	92.9693	23.5173	74	0.0418199	270370	XM_497216.2		441551	89030879	XM_497216.2
GBAS	652.715	89.6202	61	1.60256e-50	612.711	111.298	53	1.06101e-37	912.833	173.703	44	1.23693e-31	744.889	275.957	59	4.79101e-26	270376	NM_001483.1		2631	4503936	NM_001483.1
SLC2A11	104.371	23.7172	226	1.8903e-21	101.812	23.4931	250	3.55075e-18	101.687	24.2048	228	2.74467e-15	98.0844	23.2839	259	2.8555e-11	270379,610133,3830601,5960189	NM_030807.2,NM_001024938.1,NM_001024939.1		66035	20070346,68226419,68226417	NM_030807.2,NM_001024938.1,NM_001024939.1
LOC642458	104.642	26.1305	119	7.92375e-11	95.6201	24.17	147	9.27469e-05	112.911	36.1645	123	4.04126e-12	100.402	27.9584	122	2.02603e-06	270390,5890341	XR_016116.2		642458	169206998	XR_016116.2
KRT33A	83.5761	15.0277	102	0.997437	86.8491	16.6789	114	0.761556	85.9293	17.512	106	0.910677	82.1931	14.6644	110	0.999979	270392,6620341	NM_004138.2		3883	14917116	NM_004138.2
LOC100130003	3246.02	608.558	66	3.11965e-49	2270.51	395.172	66	6.2194e-51	4659.79	741.281	69	2.34197e-56	3650.36	507.014	60	1.97035e-52	270397	XR_038699.1		100130003	169212794	XR_038699.1
LOC642367	117.133	32.669	120	2.47952e-17	109.956	32.6438	138	3.83296e-13	100.462	25.0865	113	4.99459e-07	101.556	27.3983	142	1.91787e-08	270398,1580424	XR_038808.1		642367	169172556	XR_038808.1
WWP2	138.159	88.1516	172	1.80034e-12	187.532	160.025	202	2.38402e-16	111.981	52.8555	174	8.23906e-09	121.59	60.6189	192	5.17913e-13	270402,450431,3800603	NM_007014.3,NM_199424.1,NM_199423.1		11060	40806206,40806210,40806208	NM_007014.3,NM_199424.1,NM_199423.1
TTC14	203.118	47.6142	137	3.06458e-59	204.583	50.837	134	2.4936e-55	234.839	41.2948	124	4.08932e-72	239.396	58.1871	109	2.3921e-50	270403,7000240	NM_133462.2,NM_001042601.1		151613	110611915,110611916	NM_133462.2,NM_001042601.1
P4HA2	174.416	77.3087	197	7.37896e-37	283.463	195.146	207	2.48845e-33	113.082	34.9884	177	1.09719e-17	181.864	228.007	213	4.2808e-09	270408,4010064,7570379	NM_001017974.1,NM_001017973.1		8974	63252892,63252890	NM_001017974.1,NM_001017973.1
FAM156A	146.497	49.2752	129	1.00621e-26	143.451	52.2838	122	5.73501e-22	108.038	27.2176	119	6.78931e-13	110.69	28.9975	124	1.20443e-14	270414,6290379	NM_014138.3		29057	50355985	NM_014138.3
MIR655	83.8009	13.0271	48	0.981484	83.8733	15.8899	60	0.974568	83.7094	15.9117	62	0.98555	83.9761	16.5453	59	0.971767	270424	NR_030391.1		724025	262206294	NR_030391.1
BAALC	89.7597	20.5278	123	0.151244	90.4212	24.7677	130	0.130418	92.1427	25.7699	117	0.0519728	84.7373	16.455	135	0.991579	270431,4010082	NM_001024372.1,NM_024812.2		79870	66933011,66933010	NM_001024372.1,NM_024812.2
LOC390387	91.0079	17.1734	164	0.00981531	85.2719	16.9381	162	0.977469	88.305	17.0354	178	0.478378	89.0872	19.4397	169	0.271008	270433,5090129,7050246	XR_001336.1,XR_000589.1		390387	89036973,89036669	XR_001336.1,XR_000589.1
LOC440918	83.5971	18.3457	55	0.953915	80.7608	12.5938	59	0.999976	84.654	20.3427	43	0.872489	92.3681	20.5349	54	0.0696586	270435	XM_943663.1		440918	88957968	XM_943663.1
ACTN4	302.697	61.4575	63	5.69244e-37	326.379	66.4261	59	2.50162e-35	296.3	59.6031	56	5.4848e-33	488.931	340.457	55	3.33446e-12	270437	NM_004924.3		81	34452697	NM_004924.3
MIR636	89.026	16.5595	66	0.281663	87.7808	17.6252	80	0.537251	88.9812	17.3576	74	0.356519	84.4709	11.8538	71	0.994697	270438	NR_030366.1		693221	262206168	NR_030366.1
RCHY1	111.669	41.0766	132	3.37208e-10	113.714	39.7207	112	2.06508e-10	124.399	49.9426	110	5.67402e-12	119.673	48.0907	112	1.44514e-10	270445,4220220	NM_001008925.1,NM_001009922.1		25898	58331196,58331198	NM_001008925.1,NM_001009922.1
RAG2	84.4091	14.2831	54	0.958241	89.2431	23.7286	55	0.345719	83.4167	18.156	44	0.957209	84.115	17.4249	63	0.965202	270446	NM_000536.2		5897	151301079	NM_000536.2
LOC648846	79.1099	11.6504	60	1	86.0765	16.7142	72	0.829386	91.1485	21.7396	53	0.167017	83.1279	17.1135	64	0.989201	270451	XM_001132883.1		648846	113426042	XM_001132883.1
VPS41	280.754	171.19	257	6.77307e-48	390.941	297.559	245	5.63457e-40	310.93	237.617	241	4.15806e-35	322.517	265.665	254	7.26135e-34	270452,3710521,6560484,6580452	NM_014396.3,NM_014396.2		27072	114199474,18105059	NM_014396.3,NM_014396.2
CRISPLD1	86.3672	19.2347	129	0.806761	88.741	19.1648	129	0.323597	86.4898	15.8622	121	0.88533	93.4969	21.6492	147	0.00169595	270458,1430750	NM_031461.3		83690	52694670	NM_031461.3
LOC647571	86.859	18.8738	88	0.686454	88.693	19.9962	79	0.373799	83.5361	15.4268	64	0.991123	88.2795	17.3324	76	0.478509	270468	XM_936626.1		647571	89037081	XM_936626.1
MATN4	82.7412	14.6262	150	0.999982	85.4659	17.7511	192	0.973482	82.8499	17.0225	202	0.999994	82.9455	18.2081	170	0.999872	270470,6900170,7380246	NM_030592.1,NM_003833.2		8785	13699835,13699829	NM_030592.1,NM_003833.2
LOC730668	97.126	21.8956	58	0.00103358	94.7226	21.7761	56	0.0120111	89.8907	17.1878	49	0.251882	100.811	26.1943	59	0.000236545	270471	XM_001126739.2		730668	169215864	XM_001126739.2
LOC441193	90.2108	20.9724	36	0.251183	90.5781	17.4772	60	0.125994	90.9716	13.4671	39	0.106301	87.6894	15.4232	45	0.582562	270474	NM_001013722.1		441193	61966890	NM_001013722.1
SGSM3	139.541	33.769	54	5.80468e-16	128.432	27.3165	52	6.44591e-15	174.766	39.305	56	3.12479e-23	148.711	50.2807	57	6.44615e-13	270475	NM_015705.4		27352	55953121	NM_015705.4
SH2D3C	86.6302	19.1519	179	0.800135	86.5345	16.9703	192	0.877385	87.2185	16.6653	169	0.785068	86.0734	19.2664	201	0.937527	270487,2490475,5870450	NM_170600.1,NM_005489.1		10044	41281820,4885526	NM_170600.1,NM_005489.1
TTTY22	86.7213	16.56	67	0.708888	85.6535	16.13	58	0.860028	83.3762	15.5512	65	0.99282	86.3224	19.6726	79	0.796847	270494	NR_001539.1		252954	32563541	NR_001539.1
LOC641992	146.337	34.9659	63	4.31999e-20	122.621	24.5946	51	6.48861e-14	156.754	47.0371	56	1.15848e-15	171.312	56.003	60	5.29386e-17	270519	XM_935770.1		641992	89026917	XM_935770.1
DMD	85.4481	17.2443	516	0.999079	87.7858	21.1857	513	0.575938	86.7826	18.4156	463	0.953983	85.5338	17.6607	476	0.999359	270520,870519,1820224,2350358,3870598,4050470,6290129,7320504	NM_004006.1,NM_004012.2,NM_004010.1,NM_004014.1,NM_004019.1,NM_004009.1,NM_000109.2		1756	5032282,150036269,5032314,5032294,5032304,5032286,5032280	NM_004006.1,NM_004012.2,NM_004010.1,NM_004014.1,NM_004019.1,NM_004009.1,NM_000109.2
RNASE9	82.7557	14.5267	48	0.990359	90.1756	22.7431	48	0.252149	82.0483	11.5758	42	0.999364	88.1063	19.1342	56	0.510179	270523	NM_001001673.3		390443	126723775	NM_001001673.3
P15RS	1159.64	209.511	40	4.34944e-30	1121.74	186.795	52	1.95325e-40	1668.95	304.282	55	2.91493e-41	1206.26	475.408	59	8.59488e-26	270524	NM_018170.2		55197	21361708	NM_018170.2
LOC100129559	89.6351	17.8928	130	0.127888	91.1693	17.703	131	0.0203224	89.6176	19.965	118	0.227041	90.7997	22.7287	145	0.0832405	270528,2630465	XR_038027.1		100129559	169165307	XR_038027.1
PCDHA2	89.5762	19.8006	118	0.171806	90.9387	22.1728	137	0.0596481	83.7216	15.4221	120	0.99912	89.3368	21.5899	100	0.295515	270537,6760136	NM_031496.1,NM_018905.2		56146	14165406,14165403	NM_031496.1,NM_018905.2
PMP22	87.4029	17.5267	154	0.621321	86.0719	18.398	167	0.906949	86.1397	18.7353	146	0.910344	167.717	209.013	183	3.39037e-07	270538,4280047,7560138	NM_153321.1,NM_000304.2		5376	24430162,24430161	NM_153321.1,NM_000304.2
TCP10	90.3037	19.6335	177	0.0487609	90.3493	19.7248	182	0.0527254	89.3659	16.6409	181	0.181621	91.436	19.3255	174	0.0137245	270541,1010437,5860026	NM_004610.3,NM_004610.2		6953	105553087,74271878	NM_004610.3,NM_004610.2
SORBS3	126.642	70.1507	174	5.14924e-12	161.532	112.213	165	8.90886e-15	116.991	40.6484	178	1.11534e-17	113.385	55.4128	154	3.89242e-08	270543,380386,3870301	NM_001018003.1,NM_005775.3		10174	65301111,63999695	NM_001018003.1,NM_005775.3
NR2C1	159.377	44.8971	239	9.91864e-68	175.802	65.5525	247	2.78063e-57	187.925	53.3338	225	1.57362e-75	184.866	70.4047	255	7.60866e-61	270544,1470521,2650554,4180725	NM_003297.1,NM_001032287.1		7181	4507672,73808083	NM_003297.1,NM_001032287.1
PIP4K2B	120.082	31.4913	113	1.4814e-19	110.879	22.5142	127	1.37447e-21	104.858	23.1955	116	2.40412e-12	110.086	25.0721	103	1.29106e-14	270546,4610494	NM_003559.4		8396	117938278	NM_003559.4
GCK	84.7975	17.8016	200	0.99161	89.5489	30.2636	175	0.245101	87.1219	19.3638	169	0.771717	84.2273	17.251	176	0.998577	270554,5080152,7610639	NM_000162.2,NM_033508.1		2645	15967157,15967160	NM_000162.2,NM_033508.1
NPW	112.642	29.0319	73	1.55379e-10	95.9305	19.8006	69	0.000683074	125.148	24.343	62	6.52673e-18	165.24	65.997	73	1.62537e-15	270563	NM_001099456.2		283869	153281201	NM_001099456.2
CES4	92.3221	22.1344	118	0.0149876	85.1306	19.4446	150	0.961688	88.9451	20.7187	127	0.35026	88.7908	19.122	143	0.349869	270575,6900348	NR_003276.1,NM_016280.1		51716	119637805,7706474	NR_003276.1,NM_016280.1
MMD2	80.6409	13.2538	60	0.999955	85.024	17.6474	73	0.920471	84.064	20.6985	70	0.951758	81.359	18.7785	76	0.998864	270592	NM_198403.2		221938	46048200	NM_198403.2
GPER	407.15	273.625	171	5.6444e-34	286.684	171.341	188	7.05592e-37	93.1799	20.4975	178	0.000780264	109.428	30.0639	182	5.14009e-18	270593,520463,3120647	NM_001039966.1		2852	91106713	NM_001039966.1
RBPJ	181.787	128.562	217	3.27048e-22	174.336	100.968	183	7.25574e-24	122.694	68.3573	202	7.28083e-12	158.162	100.27	198	4.38034e-19	270594,450538,2450554	NM_203283.1,NM_005349.2,NM_203284.1		3516	42560224,42560226,42560222	NM_203283.1,NM_005349.2,NM_203284.1
HIAT1	216.013	74.9335	120	1.32593e-37	182.872	62.9941	120	7.46626e-33	232.791	80.6649	103	4.36459e-34	221.835	92.9483	145	2.53893e-37	270601,1850544	NM_033055.2		64645	39753964	NM_033055.2
STRA13	1958.33	572.4	57	4.56537e-32	1411.21	301.033	61	1.89014e-41	2140.91	668.339	76	1.98379e-40	1660.01	573.477	53	2.48283e-26	270605	NM_144998.2		201254	71559138	NM_144998.2
ANXA2P1	91.5059	17.7567	122	0.0122889	89.8763	18.5098	120	0.130574	128.509	42.9327	136	1.23479e-20	1274.06	1898.42	126	6.52442e-11	270609,3370202	NR_001562.1		303	34304006	NR_001562.1
AIFM2	92.079	22.0161	60	0.0707207	90.6643	17.3698	58	0.121011	93.3421	18.477	68	0.0129804	115.934	43.165	63	1.69481e-06	270612	NM_032797.4		84883	31563505	NM_032797.4
GTF3A	1872.25	532.847	59	1.04131e-33	1150.09	277.844	47	1.34541e-29	1887.48	415.383	65	1.08502e-43	2111.18	548.211	60	1.45778e-36	270619	NM_002097.1		2971	4753158	NM_002097.1
LOC653715	86.1882	19.4746	54	0.732113	85.7236	16.6018	59	0.847871	86.7074	15.0185	60	0.782876	84.0796	14.6156	41	0.959615	270626	XM_933474.1		653715	89058939	XM_933474.1
LOC642213	87.6733	18.8787	53	0.525629	81.9794	11.098	56	0.999914	92.3336	20.908	58	0.0706104	91.5777	25.0895	58	0.152879	270630	XM_936366.1		642213	89038794	XM_936366.1
LIPL4	84.7297	15.8284	111	0.979476	87.5655	13.5843	84	0.605926	88.9649	18.1165	102	0.342755	90.7196	20.4139	116	0.0910103	270632,7560026	XM_926751.1		643418	89031555	XM_926751.1
NCOR1	133.058	32.6654	69	6.65303e-18	132.173	30.8232	56	2.07914e-15	205.364	70.816	63	7.33072e-20	149.095	42.2433	65	9.92938e-18	270646	NM_006311.2		9611	22538460	NM_006311.2
AQP7P2	93.7384	23.0013	262	2.32168e-05	92.5763	20.9459	225	0.000571695	94.6651	23.467	245	1.33581e-05	91.1028	18.736	216	0.0113946	270647,2630543,4200494,5720246,5960382	NR_002823.1,XR_001076.1,XR_001073.1		389756	84872106,89029565,89029564	NR_002823.1,XR_001076.1,XR_001073.1
CLIC4	368.824	330.054	186	4.60073e-24	494.05	498.668	162	6.61324e-20	388.465	408.594	190	7.77104e-20	719.907	836.194	187	2.30994e-20	270653,3170762,3890193	NM_013943.1		25932	7330334	NM_013943.1
NMBR	83.8812	19.5871	54	0.928235	82.24	16.2643	51	0.992369	80.1483	12.4119	60	0.999998	81.6608	15.9406	70	0.999463	270661	NM_002511.1		4829	4505406	NM_002511.1
LOC644838	90.7508	21.9395	167	0.0444085	90.6487	20.4235	171	0.0440865	89.3636	20.9725	161	0.248261	85.089	14.8353	169	0.996105	270669,4040600,7100184	XM_934673.1,XM_934674.2		644838	88953097,113412997	XM_934673.1,XM_934674.2
LOC100133444	87.6745	17.6036	48	0.525957	92.459	21.1937	46	0.0787714	92.3977	17.6641	64	0.0321182	87.6095	21.1231	56	0.578553	270670	XM_001716845.1		100133444	169217923	XM_001716845.1
HPCAL1	442.674	459.11	198	3.52365e-22	336.77	340.568	157	1.45726e-16	304.147	295.947	171	7.59876e-18	629.723	994.093	180	4.31002e-12	270674,520184,780327	NM_134421.1,NM_002149.2		3241	19913442,19913440	NM_134421.1,NM_002149.2
DNAL4	1291.71	279.159	81	5.83043e-54	1510.9	184.432	62	1.40629e-56	832.864	129.655	71	7.53518e-56	943.69	156.281	80	3.59889e-61	270678	NM_005740.2		10126	51093842	NM_005740.2
IL33	85.884	16.7333	141	0.916006	82.1055	14.8423	132	0.999993	88.7337	15.8235	101	0.376371	248.194	381.795	129	2.57001e-06	270681,6330717	NM_033439.2		90865	51702224	NM_033439.2
LOC730134	99.2132	24.6068	105	3.50035e-06	98.2646	22.5837	107	3.71199e-06	102.485	22.0269	109	3.82737e-10	103.289	24.578	116	5.96313e-10	270682,3450110	XM_001719031.1		730134	169164022	XM_001719031.1
LOC729096	84.8912	17.6148	70	0.916976	85.4441	17.3892	72	0.888502	83.0148	16.6127	58	0.989949	88.2644	18.1124	63	0.483911	270689	XR_015804.1		729096	113421565	XR_015804.1
LOC643668	1009.29	722.05	175	8.55363e-39	1040.23	805.29	190	3.54125e-38	476.336	396.958	172	4.174e-27	705.634	520.394	192	1.00451e-38	270692,1410333,6520161	XR_016986.1,XR_019339.1		643668	113423236,113423685	XR_016986.1,XR_019339.1
TMEFF2	7644.65	1231.03	76	8.42347e-62	5961.66	1192.26	71	2.43542e-51	3562	656.825	54	6.22647e-41	1969.11	1581.71	77	1.2545e-16	270703	NM_016192.2		23671	12383050	NM_016192.2
COL4A5	239.139	172.591	142	1.41897e-19	219.541	126.551	127	3.34935e-22	206.853	90.1495	134	3.01002e-31	537.965	685.729	126	1.0597e-11	270706,5310333	NM_000495.3,NM_033380.1		1287	15890084,15890085	NM_000495.3,NM_033380.1
LOC100129677	93.084	20.9866	44	0.0524411	90.2855	17.0159	66	0.136298	96.7724	18.8452	56	0.000653141	100.955	26.51	52	0.000523692	270707	XM_001721631.1		100129677	169210791	XM_001721631.1
AGXT	90.6331	16.9135	65	0.0941496	101.254	21.6568	64	3.42551e-06	87.7407	19.579	63	0.579115	87.7513	16.9038	67	0.580294	270709	NM_000030.1		189	4557288	NM_000030.1
LOC730417	93.2857	21.3206	221	9.74129e-05	93.7642	23.2727	245	6.38925e-05	93.2739	19.9658	215	0.000140872	95.9363	24.7179	224	2.32813e-06	270717,6400286,7200612,7610719	XM_001125098.1		730417	113421797	XM_001125098.1
IL1RAPL2	85.2344	15.6971	60	0.898093	88.1259	19.7921	51	0.477092	87.3109	19.106	59	0.644172	94.0558	23.1237	72	0.0171558	270719	NM_017416.1		26280	11225606	NM_017416.1
LOC100127894	94.0262	22.7078	135	0.000969777	93.2919	21.8685	131	0.00307968	95.9041	20.2226	119	3.36945e-05	92.8491	21.683	140	0.00593879	270722,1030059	XM_001724579.1		100127894	169172430	XM_001724579.1
LOC440570	83.6006	14.9392	62	0.985374	92.1691	21.5369	83	0.0396526	84.2142	15.4098	68	0.982399	89.6681	17.1557	79	0.220539	270731	NM_001013708.1		440570	61966862	NM_001013708.1
TRABD	1404.99	185.434	56	2.86461e-49	1155.71	275.481	65	9.02362e-41	989.59	183.424	69	7.35256e-50	1080.96	152.421	71	1.40666e-59	270736	NM_025204.2		80305	33342277	NM_025204.2
AMZ2	1252.43	1148.03	126	2.39441e-21	1297.63	1346.08	117	5.35405e-17	471.257	389.276	121	9.12453e-20	720.484	639.738	136	3.95943e-22	270739,510328	NM_001033574.1,NM_001033569.1		51321	75812975,75812967	NM_001033574.1,NM_001033569.1
SLC25A16	150.54	43.3689	130	7.4881e-34	154.96	47.3549	132	1.63982e-33	118.452	30.4055	143	2.43958e-23	113.282	29.1735	110	3.55725e-15	270746,4260689	NM_152707.2		8034	31652216	NM_152707.2
LOC440353	1277.84	242.627	56	1.14875e-40	1583.39	228.72	62	2.82309e-52	2688.71	917.421	73	1.23134e-36	1640.37	400.562	68	1.39524e-42	270747	NR_002603.1		440353	83415185	NR_002603.1
LOC651787	94.633	23.4443	51	0.0219024	83.4238	12.1022	55	0.996265	90.6836	22.587	71	0.182243	85.7979	20.3277	78	0.84703	270753	XM_944941.2		651787	113424815	XM_944941.2
PTGER3	85.4972	17.8776	478	0.997716	87.8557	19.1103	459	0.548854	87.6427	18.619	502	0.760717	86.5695	17.7681	482	0.975166	270754,1710703,2000349,2680441,4890438,5810497,6040446,7000427	NM_198715.2,NM_198718.1,NM_198719.1,NM_198720.1,NM_000957.2,NM_198712.2		5733	89276762,38505185,38505187,38505189,38505171,89276763	NM_198715.2,NM_198718.1,NM_198719.1,NM_198720.1,NM_000957.2,NM_198712.2
HOXB1	93.3955	19.9199	54	0.0227596	86.1434	15.4863	84	0.857717	89.536	21.7906	58	0.325669	85.9652	17.0981	76	0.867694	270767	NM_002144.3		3211	84043951	NM_002144.3
OR4P4	88.0577	22.0824	71	0.467171	82.3565	13.648	60	0.998827	82.071	15.0366	68	0.999389	83.4652	14.3873	62	0.993737	290008	NM_001004124.1		81300	51871366	NM_001004124.1
LOC100132411	85.4044	16.5964	72	0.891289	87.3405	13.3519	48	0.626358	90.1363	19.8019	57	0.235946	89.3515	18.3595	65	0.303251	290017	XR_038102.1		100132411	169169996	XR_038102.1
HIPK1	85.1682	17.7083	239	0.98958	88.7686	19.9017	244	0.265133	86.7373	21.387	224	0.851731	85.9222	19.2058	200	0.950036	290019,2710189,4480333,5360092	NM_198269.1,NM_181358.1,NM_152696.3,NM_198268.1		204851	38201641,38201643,38201637,38201639	NM_198269.1,NM_181358.1,NM_152696.3,NM_198268.1
SEPT1	92.7312	20.5224	100	0.00959427	93.6399	20.403	117	0.00162773	91.1933	17.7281	101	0.0485667	88.3427	15.1595	107	0.453812	290022,4480279	XM_944593.1,NM_052838.2		1731	89040792,22209006	XM_944593.1,NM_052838.2
MAD2L1BP	282.245	157.476	168	7.78114e-36	286.789	137.872	156	3.83165e-40	354.893	220.753	155	2.50422e-32	422.663	251.418	178	1.87691e-41	290025,460193,6330538	NM_001003690.1,NM_014628.2		9587	51243062,51243061	NM_001003690.1,NM_014628.2
MUTYH	426.929	365.005	159	1.64568e-23	336.765	304.964	171	5.75626e-21	154.764	81.1087	175	1.40622e-21	179.333	105.849	204	1.19652e-26	290026,5670037,7150341	NM_012222.2,NM_001048172.1,NM_001048174.1		4595	115298646,115298649,115298653	NM_012222.2,NM_001048172.1,NM_001048174.1
C11orf59	1714.96	243.84	66	3.90931e-56	1670.77	296.945	67	1.06368e-50	1368.52	366.77	67	3.49819e-39	1531.61	217.923	78	7.04228e-66	290035	NM_017907.1		55004	8923578	NM_017907.1
FBXO11	230.4	162.188	287	8.04778e-38	294.693	268.54	311	1.44243e-33	290.223	273.126	267	2.16204e-27	302.78	319.762	284	5.07459e-25	290037,2100427,2630196,5080632,7000468	NM_018693.2,NM_025133.3,NM_012167.1		80204	30089923,30089925,30089921	NM_018693.2,NM_025133.3,NM_012167.1
FAM47B	87.3386	20.7951	133	0.609354	87.0518	16.2168	143	0.74883	83.7287	15.6805	121	0.998988	91.3243	23.401	106	0.0843595	290040,4830672	NM_152631.1		170062	22749288	NM_152631.1
C3orf65	83.5139	16.6564	132	0.998278	86.5403	15.9203	106	0.820253	84.6892	17.9625	101	0.974873	87.1725	20.5437	99	0.685121	290041,1770523	NM_001039788.1		646600	89886252	NM_001039788.1
LOC100133846	99.8689	30.0283	70	0.000655695	97.3462	22.4764	79	0.000194926	95.7346	20.2038	60	0.00281642	92.004	17.675	75	0.0323067	290044	XM_001714592.1		100133846	169216974	XM_001714592.1
LOC642014	95.2311	34.1748	47	0.0725407	85.4467	20.5898	42	0.78371	82.4225	15.2768	37	0.986735	90.5886	19.98	43	0.216164	290047	XM_936057.1		642014	88986941	XM_936057.1
LIG3	130.51	57.4672	180	3.56896e-19	141.828	57.3614	182	4.86099e-27	207.644	123.85	173	9.64085e-27	188.03	126.706	224	1.42758e-25	290048,630047,3460431	NM_002311.3,NM_013975.2		3980	73747843,73747828	NM_002311.3,NM_013975.2
DGCR8	254.152	62.9714	65	4.75011e-31	180.854	42.443	73	1.17627e-29	211.311	39.987	53	1.09161e-28	192.318	58.5694	56	3.88917e-19	290053	NM_022720.5		54487	51093841	NM_022720.5
LOC100129030	83.8245	15.5654	65	0.97915	85.5218	17.3173	65	0.870085	82.7574	14.5777	64	0.998086	87.7297	20.7534	68	0.569421	290066	XM_001724091.1		100129030	169161708	XM_001724091.1
FAM66E	95.9536	19.4585	72	0.000360588	94.2647	20.7646	62	0.0100438	91.095	19.1463	59	0.128154	84.7198	17.8814	70	0.944435	290072	XM_499105.2		441342	89027751	XM_499105.2
KERA	90.7739	21.6094	118	0.0717242	88.9505	20.2393	130	0.290266	88.7301	20.0969	112	0.397613	87.8401	19.2122	129	0.577477	290075,4890390	NM_007035.3		11081	62865891	NM_007035.3
RAD17	118.602	39.0429	231	2.72253e-26	120.285	40.1872	247	7.67793e-29	110.645	33.8255	227	5.85311e-20	106.472	35.4481	229	1.05047e-13	290079,4150497,5310475,6060386	NM_002873.1,NM_133340.1,NM_133343.1		5884	4506382,19718787,19718793	NM_002873.1,NM_133340.1,NM_133343.1
OPN1MW	86.8737	19.1445	126	0.713912	87.7185	19.5107	119	0.554807	85.0908	18.1259	89	0.947189	84.3392	16.3627	110	0.99212	290082,3840408	NM_000513.1		2652	4503964	NM_000513.1
LZTR1	548.539	89.2185	58	2.65342e-43	659.033	86.5236	60	7.23529e-51	588.651	118.749	58	1.74268e-38	565.284	83.4831	66	7.13261e-52	290086	NM_006767.3		8216	122939136	NM_006767.3
WIPF1	85.6591	17.8274	132	0.918624	89.5706	18.6928	121	0.173772	85.3303	20.0939	109	0.932744	86.4625	16.755	136	0.881431	290088,6860196	NM_001077269.1		7456	116284397	NM_001077269.1
THSD1	84.7054	18.3079	180	0.988494	85.2878	15.6437	174	0.987207	84.2492	16.4548	181	0.999313	90.6322	19.728	190	0.0439307	290091,1430035,1990026	NM_018676.2,NM_199263.1		55901	40805850,40805851	NM_018676.2,NM_199263.1
LOC100131575	89.4181	21.227	104	0.225369	89.1703	21.86	97	0.294469	86.679	16.848	100	0.820752	88.7523	16.3716	90	0.368883	290092,4180543	XR_039633.1		100131575	169208065	XR_039633.1
LOC647322	277.965	68.1501	63	1.91238e-31	287.974	56.3373	85	6.75622e-50	90.5771	16.8795	75	0.116958	90.1713	19.6354	64	0.20933	290093	XM_934719.1		647322	88953287	XM_934719.1
LOC100129362	1904.18	353.476	73	5.11715e-54	2694.89	498.398	75	5.17982e-56	2321.91	437.096	75	2.72945e-55	1965.85	424.646	62	2.94933e-42	290095	XM_001721430.1		100129362	169205411	XM_001721430.1
KIAA1409	85.7799	19.8249	115	0.866093	84.3786	14.5926	117	0.995458	90.6799	18.6824	115	0.0819224	91.05	19.9301	142	0.0439577	290097,5700703	NM_020818.3		57578	150456443	NM_020818.3
LOC441135	86.3691	19.2437	62	0.725238	92.9049	24.2763	62	0.0572346	90.6333	19.347	71	0.150148	85.8801	17.6445	56	0.832172	290100	XM_940217.1		441135	88999059	XM_940217.1
LOC729387	88.8441	17.6612	63	0.326962	89.8926	24.1033	71	0.251506	85.2301	18.4926	58	0.889399	83.7503	14.8343	53	0.982621	290102	XM_001720665.1		729387	169172864	XM_001720665.1
PRPSAP2	813.135	335.913	86	3.13538e-34	729.975	289.965	115	3.03997e-46	558.169	218.685	95	1.76448e-37	548.327	258.014	106	7.35439e-35	290112,5890669	NM_002767.2		5636	22538484	NM_002767.2
EBNA1BP2	1543.88	260.817	63	5.90443e-49	1011.37	205.872	79	6.24518e-54	1656.74	501.489	63	3.26023e-34	1779.53	341.984	56	7.39385e-41	290114	NM_006824.1		10969	5803110	NM_006824.1
LOC100134188	115.562	23.8632	82	4.09229e-17	120.712	30.1636	73	3.21672e-14	112.423	20.7418	61	3.25362e-13	123.708	32.5682	72	3.91931e-14	290121	XM_001724100.1		100134188	169173239	XM_001724100.1
LOC643985	148.085	40.9064	61	4.08989e-17	130.315	30.55	57	4.26692e-15	113.663	21.826	63	1.4041e-13	129.706	30.6797	52	1.45232e-13	290128	XM_927235.1		643985	89029408	XM_927235.1
LOC100132979	86.4852	18.0913	146	0.816207	88.4357	18.8394	132	0.387616	83.5652	15.4148	151	0.999857	88.629	23.3842	144	0.407524	290129,1690332	XM_001723476.1,XM_001723478.1		100132979	169208494,169208496	XM_001723476.1,XM_001723478.1
LOC650713	87.7358	23.0868	68	0.514913	86.8115	14.5103	60	0.729715	95.63	27.2526	52	0.027971	90.4868	22.2305	42	0.25185	290131	XM_944340.1		650713	89033639	XM_944340.1
C20orf117	150.774	74.2704	181	2.61256e-23	143.534	74.1245	168	2.86543e-18	315.52	299.995	173	4.73347e-19	238.335	208.062	166	4.18279e-17	290132,5130634,6480332	NM_199181.2,NM_080627.1		140710	66773343,66773335	NM_199181.2,NM_080627.1
POU5F1P1	86.3639	17.1479	128	0.833747	86.9602	19.7684	118	0.70897	92.6424	20.3847	111	0.0124117	88.5783	18.7124	145	0.397193	290136,6450746	NR_002304.1		5462	62339229	NR_002304.1
LOC648517	92.2916	26.3031	65	0.0887173	89.3558	18.4748	49	0.300529	91.1946	24.1485	59	0.175336	85.147	19.1277	51	0.867802	290138	XM_944732.1		648517	89061895	XM_944732.1
MIR325	87.1858	24.0273	59	0.58254	81.4226	20.1303	62	0.993486	84.6633	16.5711	60	0.949729	84.6287	17.6734	48	0.914183	290148	NR_029905.1		442899	262205145	NR_029905.1
C16orf35	398.606	451.832	202	5.18411e-19	363.645	408.496	211	3.19358e-19	422.76	432.939	181	2.00578e-20	334.62	353.121	178	2.45717e-17	290152,2640528,4150563	NM_001077350.1,NM_001039476.1,NM_012075.1		8131	116292161,87116674,6912301	NM_001077350.1,NM_001039476.1,NM_012075.1
LOC127406	86.7774	16.7837	66	0.695611	83.2569	10.6466	48	0.998175	92.2435	18.2955	56	0.0535288	85.7077	15.7519	60	0.884564	290154	XM_497679.2		127406	88942762	XM_497679.2
SMG7	195.033	121.111	176	3.7643e-24	217.012	153.807	174	3.62222e-22	178.979	113.661	163	1.84274e-19	151.329	75.7193	181	8.57334e-23	290156,5550114,6270706	NM_201569.1,NM_173156.1		9887	42476065,42475557	NM_201569.1,NM_173156.1
CCDC29	90.5316	19.7961	51	0.168312	103.027	26.4047	71	4.26831e-06	89.9109	20.543	62	0.2617	84.2054	15.7936	84	0.987987	290161	NM_001098806.1		728788	149363631	NM_001098806.1
LOC285176	10177.9	8585.04	114	1.87122e-23	8202.57	8770.7	114	2.89567e-17	8300.84	8455.48	133	3.48787e-21	7480.6	8861.85	125	2.68977e-16	290162,2480711	XM_937850.1,XM_937850.2		285176	88959103,113414253	XM_937850.1,XM_937850.2
LOC645164	86.6664	15.9263	54	0.704766	84.8351	17.4629	55	0.905226	85.7603	17.3944	52	0.844998	86.716	16.881	68	0.760076	290164	XM_928201.1		645164	88973395	XM_928201.1
GDAP1L1	87.8769	11.8771	60	0.490695	94.4656	20.0801	74	0.00342929	87.0765	18.705	64	0.688955	91.5347	17.5856	72	0.0547085	290168	NM_024034.3		78997	30581159	NM_024034.3
LOC647030	3258.34	544.232	54	4.32708e-43	3648.66	549.681	72	3.11684e-60	1891.16	329.641	65	6.44578e-50	2662.18	902.395	64	1.85032e-32	290180	XR_041205.1		647030	169171509	XR_041205.1
PROCR	137.563	30.8451	52	2.96932e-16	124.478	27.0931	60	2.50186e-15	743.648	165.595	55	3.57808e-35	616.426	349.508	69	1.11821e-19	290181	NM_006404.3		10544	34335271	NM_006404.3
PITPNM3	79.8295	14.8512	51	0.999832	81.2906	15.6195	66	0.999534	82.1035	13.9966	54	0.998893	81.6449	12.8125	65	0.999941	290187	NM_031220.2		83394	141802227	NM_031220.2
FAM124B	79.2561	15.2739	77	0.999998	82.7845	16.4488	79	0.996751	86.8709	24.2972	59	0.666048	86.1495	18.998	74	0.818395	290189	NM_024785.2		79843	31542740	NM_024785.2
LOC100131210	84.7041	16.0048	56	0.925755	88.4293	16.8339	66	0.411949	88.8388	19.2749	46	0.416459	88.6757	20.4926	57	0.426742	290192	XM_001717953.1		100131210	169172455	XM_001717953.1
EIF5AL1	91.6036	17.1457	65	0.0409253	93.7443	15.644	68	0.00167211	93.8703	17.0886	48	0.0134926	103.233	28.2062	57	8.48787e-05	290195	NM_001099692.1		143244	153791631	NM_001099692.1
LOC595101	82.5618	14.8701	59	0.99575	93.947	18.4989	58	0.0084558	80.7317	11.204	60	0.999999	81.2109	15.1413	81	0.999956	290196	NR_002453.4		595101	83415190	NR_002453.4
SNTN	82.3791	17.0848	139	0.999876	91.4807	27.2875	137	0.067122	79.2334	13.9017	129	1	82.7024	17.8322	121	0.999493	290201,3060382	NM_001080537.1		132203	122937509	NM_001080537.1
LOC100129860	96.4967	18.4805	47	0.00121191	94.5567	28.3304	51	0.0514866	93.7745	16.6301	58	0.00701195	92.7196	18.9232	79	0.0179818	290202	XM_001720410.1		100129860	169216575	XM_001720410.1
KLRC3	87.2873	17.9556	186	0.662326	89.7874	22.2401	195	0.127447	90.2664	23.4306	156	0.140611	92.7442	30.6872	162	0.0299351	290204,1070487,3130468	NM_002261.2,NM_007333.2		3823	75709174,75709176	NM_002261.2,NM_007333.2
SNORD6	129.812	26.4271	64	2.4243e-19	123.599	24.8976	64	2.43052e-17	174.912	40.053	60	2.04887e-24	157.144	44.1043	66	1.40589e-19	290220	NR_003036.1		692075	94536758	NR_003036.1
PARP3	452.258	340.909	182	3.45373e-32	403.458	367.01	160	3.06156e-21	150.33	67.8945	176	2.82293e-25	255.021	209.362	159	5.58289e-19	290224,1470598,6130615	NM_001003935.1,NM_005485.3,NM_001003931.1		10039	51558736,51558731,51558728	NM_001003935.1,NM_005485.3,NM_001003931.1
LOC730007	95.0807	20.4715	58	0.00465276	90.9856	15.492	55	0.0772127	95.0083	21.5105	51	0.0145203	93.8005	21.5935	64	0.0206008	290228	XM_001134163.1		730007	113424655	XM_001134163.1
NAV2	93.0124	20.1781	262	2.36016e-05	92.82	19.7843	239	9.75641e-05	90.4411	18.8133	220	0.0421073	96.9841	22.9817	255	1.83374e-09	290239,2570674,3940095,4230195	NM_145117.3,NM_182964.4,NM_145117.4		89797	58651739,58651738,161169011	NM_145117.3,NM_182964.4,NM_145117.4
POTEC	85.4906	16.8445	55	0.847125	81.798	11.939	53	0.999782	93.673	22.6039	68	0.0257535	83.3814	15.6345	76	0.995329	290242	NM_001137671.1		388468	212549545	NM_001137671.1
TEX12	89.8706	16.1249	71	0.146504	91.2806	26.0728	57	0.170711	89.3632	20.8146	49	0.353147	98.7656	26.7998	52	0.00314829	290243	NM_031275.4		56158	133930777	NM_031275.4
MIR1468	87.6713	20.1619	65	0.526916	91.7139	20.388	56	0.0873567	85.0606	16.8706	61	0.926414	85.543	16.5016	72	0.909408	290255	NR_031567.1		100302115	269846922	NR_031567.1
STARD13	89.3062	19.3268	286	0.101081	87.0031	16.9098	344	0.852973	89.391	19.1215	285	0.155023	88.2912	19.0832	303	0.456836	290270,2570255,3190411,3440184,6060632	NM_052851.1,NM_178006.1,NM_178008.1,NM_178007.1		90627	16445030,41281897,41281901,41281906	NM_052851.1,NM_178006.1,NM_178008.1,NM_178007.1
HMGB3L1	83.5674	11.0016	49	0.995414	90.5052	18.2728	49	0.167908	88.0099	17.8016	56	0.537583	88.6808	18.1919	58	0.416083	290279	NR_002165.1		128872	52145316	NR_002165.1
GPR81	87.7855	18.9418	100	0.511619	87.1243	19.0016	121	0.686258	212.414	108.703	91	1.99016e-18	156.907	93.8123	120	4.015e-13	290286,2370678	NM_032554.3,NM_032554.2		27198	87162459,21314751	NM_032554.3,NM_032554.2
LOC651126	86.5469	15.0662	48	0.722505	85.5746	18.2166	47	0.813449	87.518	18.9725	50	0.604807	89.4346	18.6499	68	0.289387	290291	XM_940256.1		651126	88981334	XM_940256.1
STEAP2	1239.31	874.77	206	4.51196e-47	1182.4	825.331	206	1.71702e-47	1142.92	835.949	185	2.44208e-40	786.25	782.348	208	1.56582e-28	290292,870242,3180397	NM_152999.2,NM_152999.3		261729	25092600,100913195	NM_152999.2,NM_152999.3
FAM113A	365.51	67.4552	70	1.66775e-45	377.508	68.7338	60	9.2606e-40	494.459	101.368	75	7.74573e-48	480.248	78.2797	76	2.19191e-55	290296	NM_022760.3		64773	21362095	NM_022760.3
RNF185	129.656	28.4174	70	2.20888e-19	130.14	34.5422	47	4.22933e-11	130.5	31.281	63	4.6559e-16	112.788	21.3852	56	4.40464e-12	290307	NM_152267.2		91445	31542782	NM_152267.2
FAM125A	853.43	135.035	53	1.01573e-41	1036.69	195.147	48	7.29416e-35	674.624	116.328	62	1.38475e-45	896.502	162.596	64	1.19888e-46	290309	NM_138401.2		93343	51871119	NM_138401.2
SENP5	169.449	38.2804	123	1.06447e-47	177.179	44.7197	120	8.75563e-44	184.669	69.5389	139	2.14725e-34	173.601	60.7018	112	1.56386e-28	290315,2680703	NM_152699.3,NM_152699.4		205564	142363621,159032028	NM_152699.3,NM_152699.4
LOC643357	4729.93	830.923	49	2.31254e-38	4213.05	778.51	58	6.44916e-44	3379.92	669.646	49	8.74216e-36	3966.35	809.293	60	6.59362e-43	290326	XM_926688.1		643357	89024910	XM_926688.1
MIR449B	85.9916	16.7758	68	0.816478	89.3576	24.5075	63	0.326936	89.2305	21.0338	47	0.373636	84.5919	18.207	45	0.902893	290328	NR_030387.1		693123	262206273	NR_030387.1
TAF13	151.261	30.8449	148	3.59426e-55	138.298	28.1535	122	5.60894e-40	98.5088	24.5041	105	1.97965e-05	102.434	27.4911	90	1.96971e-06	290332,4150553	NM_005645.3		6884	63079687	NM_005645.3
CDCA4	263.882	152.706	185	4.83931e-36	152.2	61.7896	166	1.8508e-28	281.593	172.565	160	2.63365e-30	265.308	146.057	173	4.77366e-36	290333,6520528,7610494	NM_145701.1,NM_017955.2		55038	22027510,22027508	NM_145701.1,NM_017955.2
TTC3	788.737	698.43	128	2.35648e-21	800.913	798.172	111	4.38788e-16	1380.78	1367.35	126	1.8951e-19	1126.13	1150.37	120	1.75043e-17	290343,3440152	NM_003316.3		7267	49640008	NM_003316.3
LOC642000	83.3276	15.4702	63	0.987986	84.0712	19.405	57	0.932225	83.555	17.2482	60	0.98001	86.3275	16.3811	53	0.791744	290347	XM_935777.1		642000	89026939	XM_935777.1
POFUT1	665.746	818.86	259	8.20514e-25	747.1	1052.72	245	1.23187e-19	716.32	981.804	237	1.08145e-19	632.385	774.022	278	2.41332e-26	290348,1400465,4830497,5570669	NM_015352.1,NM_172236.1		23509	27436888,27436890	NM_015352.1,NM_172236.1
SGMS1	109.115	24.0775	60	2.49294e-09	111.371	21.9404	64	2.08884e-12	134.963	39.777	50	3.25746e-11	139.898	33.4882	62	2.94993e-18	290358	NM_147156.3		259230	41350331	NM_147156.3
TMEM117	113.072	20.4315	68	1.52506e-15	117.325	24.758	55	2.63105e-12	82.8606	14.5402	54	0.995526	140.921	80.271	78	6.85405e-08	290360	NM_032256.1		84216	14149980	NM_032256.1
C4orf32	217.213	112.84	123	2.09813e-24	260.277	146.84	134	3.32687e-27	276.049	153.955	132	3.89038e-28	243.782	135.303	112	1.81894e-22	290368,4590167	NM_152400.1		132720	22748852	NM_152400.1
ERCC-00051	90.2725	14.8214	59	0.106555	85.8061	14.1942	69	0.894408	90.2922	16.1217	73	0.139937	89.9095	19.8058	71	0.231271	290369					DQ516740
LOC100130070	2637.22	557.21	66	8.14703e-46	3520.42	622.765	63	1.27513e-48	3442.75	443.236	69	2.80115e-62	3669.98	867.293	64	8.39975e-42	290370	XM_001723889.1		100130070	169166620	XM_001723889.1
PSMD4	1003.19	642.832	245	4.50621e-61	1286.13	872.335	258	1.53605e-61	861.236	600.127	280	1.2388e-61	845.97	578.181	271	5.32233e-61	290376,2630463,5960739,6110446	NM_153822.2,NM_002810.2		5710	78000205,78000204	NM_153822.2,NM_002810.2
FOXD4	271.473	155.908	111	6.06837e-23	220.512	147.805	115	1.08871e-16	103.766	25.8243	125	2.94219e-10	102.046	23.132	120	7.10004e-10	290377,4040041	NM_207305.2		2298	75677593	NM_207305.2
CXCL16	434.089	326.81	120	1.3635e-21	351.126	270.361	143	1.04525e-22	186.316	106.698	126	9.83658e-19	263.561	150.775	117	1.00968e-23	290379,6280332	NM_022059.1		58191	11545764	NM_022059.1
SHH	79.0146	14.7368	51	0.999957	82.0327	17.1592	46	0.988219	88.9818	17.2353	61	0.36831	94.1088	22.0266	57	0.0233465	290386	NM_000193.2		6469	21071042	NM_000193.2
MRPL44	259.691	169.99	125	4.25975e-21	210.32	142.816	123	1.16051e-16	301.817	202.114	128	7.75667e-23	264.719	179.302	128	7.93499e-21	290390,450468	NM_022915.2		65080	21735610	NM_022915.2
LLGL2	90.3175	19.6022	345	0.00996708	91.734	19.2349	347	0.000159518	89.8513	18.5048	359	0.0501689	90.8388	18.1524	369	0.00261241	290397,2630296,2690129,4280468,5090477,5700040	XM_946154.1,XM_946153.1,XM_946151.1,NM_001015002.1,XM_946155.1,XM_946149.1		3993	89042958,89042954,89042950,62739162,89042960,89042946	XM_946154.1,XM_946153.1,XM_946151.1,NM_001015002.1,XM_946155.1,XM_946149.1
VWA3A	104.231	16.5209	62	4.66414e-11	104.142	25.959	56	1.01818e-05	94.8548	15.7671	64	0.00067264	105.566	21.3176	68	2.32898e-09	290398	NM_173615.3		146177	218505702	NM_173615.3
IL2RB	98.2184	21.1805	45	0.00100089	99.6751	18.0411	42	6.90633e-05	99.9444	20.6528	52	7.74905e-05	105.501	32.4742	50	0.000217904	290402	NM_000878.2		3560	23238195	NM_000878.2
LOC645325	90.1435	21.1416	66	0.189896	86.9106	18.8903	46	0.646644	90.2524	18.6208	52	0.219318	86.3186	18.1501	69	0.800146	290403	XM_928361.1		645325	89040495	XM_928361.1
LOC652647	87.2525	19.6749	62	0.592632	84.5145	14.6186	81	0.981525	85.7025	18.0313	63	0.86524	91.2662	18.5376	73	0.0792379	290408	XM_942203.2		652647	113431339	XM_942203.2
C9orf27	85.2443	16.4057	45	0.852772	88.2809	19.7247	62	0.450201	82.7895	13.5048	51	0.997057	85.7644	18.1147	52	0.828652	290411	NM_021208.1		58483	10864018	NM_021208.1
LOC644496	96.0173	19.9738	120	8.63674e-06	96.4556	22.0244	144	4.22597e-06	88.0763	20.2998	122	0.534395	92.6229	19.108	152	0.0023662	290414,7650612	XR_039005.1,XR_016762.2		644496	169198896,169191491	XR_039005.1,XR_016762.2
LOC643599	84.2058	16.1834	47	0.934656	89.7517	16.4134	48	0.227515	90.0517	20.4807	64	0.240467	85.0784	16.3685	60	0.925561	290424	XM_931676.2		643599	113421676	XM_931676.2
ZNF509	98.1002	19.5607	55	0.000139389	103.713	20.954	67	2.55031e-08	100.672	19.5342	71	5.01596e-07	93.6381	19.0359	87	0.00445995	290427	NM_145291.2		166793	40255095	NM_145291.2
LOC653313	90.9206	19.6051	58	0.11839	99.6982	24.6105	64	0.000157671	94.022	19.4576	54	0.0166956	91.9138	18.1848	62	0.0552951	290431	XM_926835.1		653313	89060367	XM_926835.1
ERCC-00081	84.0046	16.2338	67	0.971202	82.558	13.412	53	0.997505	85.0457	16.0637	64	0.941247	83.7791	17.3878	51	0.961296	290433					DQ854991
KRTCAP3	607.88	148.444	48	1.54729e-28	393.893	106.059	62	9.30626e-32	377.704	88.0739	64	5.64539e-36	268.62	165.368	48	5.81898e-10	290435	NM_173853.2		200634	31341197	NM_173853.2
QSOX2	234.537	53.8178	78	6.95152e-38	195.267	44.3581	61	3.02466e-27	486.966	88.948	75	2.95633e-51	393.642	201.039	69	8.67335e-20	290441	NM_181701.3		169714	145580630	NM_181701.3
TNMD	85.2609	16.9938	68	0.892316	90.452	20.0343	62	0.166332	85.0365	16.9515	74	0.945417	88.6436	20.4266	53	0.433603	290445	NM_022144.1		64102	11545882	NM_022144.1
LOC100128074	90.1079	18.073	129	0.078661	88.9486	17.6358	129	0.264305	90.3092	19.6459	134	0.112275	90.0443	18.8422	141	0.120371	290446,2030379	XM_001716221.1,XM_001716711.1		100128074	169202232,169203537	XM_001716221.1,XM_001716711.1
ANKRD5	90.7433	22.5209	175	0.0452176	93.4757	23.1057	182	0.000777891	92.9598	23.6638	182	0.00390735	92.3127	22.201	211	0.00369866	290450,1740546,7100433	NM_022096.4,NM_198798.1		63926	38569425,38569427	NM_022096.4,NM_198798.1
ADAM28	87.3477	17.7661	163	0.63799	86.4009	20.6021	156	0.827526	84.6034	16.4246	177	0.998108	90.165	21.2297	168	0.113035	290451,6180491,7330333	NM_021777.3,NM_014265.4		10863	98985829,98985827	NM_021777.3,NM_014265.4
STAG2	253.477	227.25	186	3.15976e-19	387.146	393.298	181	5.76058e-20	294.39	277.085	192	2.14035e-20	288.653	275.49	171	8.83391e-18	290458,620180,2450100	NM_001042749.1,NM_001042750.1,NM_006603.4		10735	112789525,112789527,112789533	NM_001042749.1,NM_001042750.1,NM_006603.4
FBXW5	141.516	62.4125	177	2.56923e-23	141.867	87.1085	187	3.85564e-15	147	79.8787	152	2.973e-16	142.044	63.6385	157	1.9745e-20	290465,1340427,2900097	NM_178226.1,NM_018998.2,NM_178225.1		54461	30749197,30749199,30795256	NM_178226.1,NM_018998.2,NM_178225.1
EIF2C2	289.336	50.3733	53	3.57542e-34	342.874	63.6935	72	6.03378e-46	529.136	154.575	58	1.48359e-29	499.555	114.093	76	3.1195e-45	290468	NM_012154.2		27161	29171733	NM_012154.2
LOC643634	85.5717	15.6699	54	0.853751	88.2818	18.3049	60	0.447091	85.1184	16.9064	56	0.913212	81.2034	15.6265	54	0.999066	290470	XM_933457.1		643634	88961424	XM_933457.1
CTNNAL1	521.675	125.843	135	9.42708e-77	554.431	153.196	148	9.66235e-77	1582.2	384.702	118	6.4075e-73	1026.43	550.396	142	5.12736e-44	290475,940722	NM_003798.2,NM_003798.1		8727	141803371,4503128	NM_003798.2,NM_003798.1
SNPH	88.2519	20.973	69	0.435618	88.0409	15.5017	60	0.485117	120.312	36.6895	76	3.12868e-11	116.296	25.8744	61	3.6061e-12	290477	NM_014723.2		9751	38202245	NM_014723.2
PRAMEF11	83.1393	15.424	130	0.999644	86.8751	17.8296	108	0.736569	83.7503	17.0455	122	0.997795	82.3469	13.9459	136	0.999998	290482,770114	XM_001714028.1,XM_001714837.1		440560	169162467,169161236	XM_001714028.1,XM_001714837.1
LOC439994	138.588	32.364	68	3.52439e-20	133.299	33.6805	79	1.24372e-19	101.883	22.088	60	5.93149e-06	111.485	28.2871	80	7.25684e-11	290491	XR_041628.1		439994	169188678	XR_041628.1
PDE5A	89.6806	20.8109	311	0.0605355	85.3918	16.458	287	0.995608	87.2484	19.7915	304	0.80664	121.207	102.677	292	4.21802e-08	290497,1770333,5290044,6350044,6450630	NM_033437.2,NM_001083.3,NM_033430.2		8654	61744431,61744434,61744429	NM_033437.2,NM_001083.3,NM_033430.2
[truncated: 29,428 more rows]
