# Supplementary material for: Cancer-associated fibroblasts promote prostate tumor growth and progression through upregulation of cholesterol and steroid biosynthesis
Source: Cell Commun Signal. 2020 Jan 24;18:11. doi: 10.1186/s12964-019-0505-5 (PMC6979368; doi:10.1186/s12964-019-0505-5)
Supplement: Supplementary file 3 — Additional file 2. Array data mono vs co-cultures. [file 12964_2019_505_MOESM3_ESM.xlsx]

## Sheet: LNCAPCAFvsLNCAP3D
ProbeID	LNCaP/CAF 01_200569440004_A-C.mean	LNCaP/CAF 01_200569440004_A-C.sd	LNCaP/CAF 01_200569440004_A-C.nbeads	GD1.LNCap 3D.mean	GD1.LNCap 3D.sd	GD1.LNCap 3D.nbeads	p-value_BH	Source	RefSeq_ID	Unigene_ID	Entrez_Gene_ID	GI	Accession	Symbol	Chromosome	Cytoband	Definition						Ontology_Component	Ontology_Process	Ontology_Function	Synonyms
2750088	345.399	89.3768	71	1758.5	503.015	70	0	RefSeq	XM_001128017.1		730996	113412635	XM_001128017.1	LOC730996			PREDICTED: Homo sapiens similar to chromosome 1 open reading frame 80 (LOC730996), mRNA.
2970577	304.884	73.5053	51	1360.2	292.428	49	0	RefSeq	XM_001128017.1		730996	113412635	XM_001128017.1	LOC730996			PREDICTED: Homo sapiens similar to chromosome 1 open reading frame 80 (LOC730996), mRNA.
2140279	338.364	80.6918	60	1221.07	252.813	57	0	RefSeq	NM_138571.4		135114	189217862	NM_138571.4	HINT3	6	6q22.32a	Homo sapiens histidine triad nucleotide binding protein 3 (HINT3), mRNA.						A membrane-bounded organelle of eukaryotic cells in which chromosomes are housed and replicated. In most cells, the nucleus contains all of the cell's chromosomes except the organellar chromosomes, and is the site of RNA synthesis and processing. In some species, or in specialized cell types, RNA metabolism or DNA replication may be absent [goid 5634] [evidence IEA]; All of the contents of a cell…		Catalysis of the hydrolysis of various bonds, e.g. C-O, C-N, C-C, phosphoric anhydride bonds, etc. Hydrolase is the systematic name for any enzyme of EC class 3 [goid 16787] [evidence IEA]
5670156	359.136	109.839	65	1235.79	342.162	67	0	RefSeq	NM_002731.2		5567	46909588	NM_002731.2	PRKACB	1	1p31.1a	Homo sapiens protein kinase, cAMP-dependent, catalytic, beta (PRKACB), transcript variant 2, mRNA.						A membrane-bounded organelle of eukaryotic cells in which chromosomes are housed and replicated. In most cells, the nucleus contains all of the cell's chromosomes except the organellar chromosomes, and is the site of RNA synthesis and processing. In some species, or in specialized cell types, RNA metabolism or DNA replication may be absent [goid 5634] [evidence IEA]; All of the contents of a cell…	The process of introducing a phosphate group on to a protein [goid 6468] [evidence IEA]; The process of introducing a phosphate group on to a protein [goid 6468] [evidence IEA]; The process of introducing a phosphate group on to a protein [goid 6468] [evidence IEA]; The process of introducing a phosphate group on to a protein [goid 6468] [evidence IEA]; The process of introducing a phosphate grou…	Interacting selectively with a nucleotide, any compound consisting of a nucleoside that is esterified with (ortho)phosphate or an oligophosphate at any hydroxyl group on the ribose or deoxyribose moiety [goid 166] [evidence IEA]; Catalysis of the reaction: ATP + a protein serine/threonine = ADP + protein serine/threonine phosphate [goid 4674] [evidence IEA]; Interacting selectively with ATP, aden…	PKACB; MGC41879; MGC9320; DKFZp781I2452
3830025	728.204	225.009	69	2266.06	582.972	78	0	RefSeq	NM_002731.2		5567	46909588	NM_002731.2	PRKACB	1	1p31.1a	Homo sapiens protein kinase, cAMP-dependent, catalytic, beta (PRKACB), transcript variant 2, mRNA.						A membrane-bounded organelle of eukaryotic cells in which chromosomes are housed and replicated. In most cells, the nucleus contains all of the cell's chromosomes except the organellar chromosomes, and is the site of RNA synthesis and processing. In some species, or in specialized cell types, RNA metabolism or DNA replication may be absent [goid 5634] [evidence IEA]; All of the contents of a cell…	The process of introducing a phosphate group on to a protein [goid 6468] [evidence IEA]; The process of introducing a phosphate group on to a protein [goid 6468] [evidence IEA]; The process of introducing a phosphate group on to a protein [goid 6468] [evidence IEA]; The process of introducing a phosphate group on to a protein [goid 6468] [evidence IEA]; The process of introducing a phosphate grou…	Interacting selectively with a nucleotide, any compound consisting of a nucleoside that is esterified with (ortho)phosphate or an oligophosphate at any hydroxyl group on the ribose or deoxyribose moiety [goid 166] [evidence IEA]; Catalysis of the reaction: ATP + a protein serine/threonine = ADP + protein serine/threonine phosphate [goid 4674] [evidence IEA]; Interacting selectively with ATP, aden…	PKACB; MGC41879; MGC9320; DKFZp781I2452
5260754	787.416	208.149	73	2124.39	565.717	58	0	RefSeq	NM_006022.2		8848	31543826	NM_006022.2	TSC22D1	13	13q14.11e	Homo sapiens TSC22 domain family, member 1 (TSC22D1), transcript variant 2, mRNA.						A membrane-bounded organelle of eukaryotic cells in which chromosomes are housed and replicated. In most cells, the nucleus contains all of the cell's chromosomes except the organellar chromosomes, and is the site of RNA synthesis and processing. In some species, or in specialized cell types, RNA metabolism or DNA replication may be absent [goid 5634] [evidence IEA]; All of the contents of a cell…	The synthesis of either RNA on a template of DNA or DNA on a template of RNA [goid 6350] [evidence IEA]; Any process that modulates the frequency, rate or extent of DNA-dependent transcription [goid 6355] [evidence IEA]; The synthesis of RNA from a DNA template by RNA polymerase II (Pol II), originating at a Pol II-specific promoter. Includes transcription of messenger RNA (mRNA) and certain smal…	The function of binding to a specific DNA sequence in order to modulate transcription. The transcription factor may or may not also interact selectively with a protein or macromolecular complex [goid 3700] [evidence IEA]	TSC22; RP11-269C23.2; DKFZp686O19206; TGFB1I4; MGC17597
2070437	782.475	246.833	59	1874.33	450.409	64	0	RefSeq	XM_930476.2		653631	113408776	XM_930476.2	LOC653631	1	1p31.1e	PREDICTED: Homo sapiens hypothetical LOC653631 (LOC653631), mRNA.
6270554	1247.7	282.682	67	2964.42	1511.72	70	0	RefSeq	NM_201545.1		3964	42544192	NM_201545.1	LGALS8	1	1q43a	Homo sapiens lectin, galactoside-binding, soluble, 8 (LGALS8), transcript variant 4, mRNA.						That part of a multicellular organism outside the cells proper, usually taken to be outside the plasma membranes, and occupied by fluid [goid 5615] [pmid 8692978] [evidence TAS]; All of the contents of a cell excluding the plasma membrane and nucleus, but including other subcellular structures [goid 5737] [evidence IEA]		Interacting selectively with any mono-, di- or trisaccharide carbohydrate [goid 5529] [evidence IEA]; Interacting selectively with any mono-, di- or trisaccharide carbohydrate [goid 5529] [evidence IEA]; Interacting selectively with any mono-, di- or trisaccharide carbohydrate [goid 5529] [evidence IEA]; Interacting selectively with any mono-, di- or trisaccharide carbohydrate [goid 5529] [eviden…	Gal-8; PCTA-1; Po66-CBP; PCTA1
540020	1183.49	346.513	57	2808.95	1441.71	48	0	RefSeq	NM_006499.3		3964	42544184	NM_006499.3	LGALS8	1	1q43a	Homo sapiens lectin, galactoside-binding, soluble, 8 (LGALS8), transcript variant 1, mRNA.						That part of a multicellular organism outside the cells proper, usually taken to be outside the plasma membranes, and occupied by fluid [goid 5615] [pmid 8692978] [evidence TAS]; All of the contents of a cell excluding the plasma membrane and nucleus, but including other subcellular structures [goid 5737] [evidence IEA]		Interacting selectively with any mono-, di- or trisaccharide carbohydrate [goid 5529] [evidence IEA]; Interacting selectively with any mono-, di- or trisaccharide carbohydrate [goid 5529] [evidence IEA]; Interacting selectively with any mono-, di- or trisaccharide carbohydrate [goid 5529] [evidence IEA]; Interacting selectively with any mono-, di- or trisaccharide carbohydrate [goid 5529] [eviden…	Gal-8; PCTA-1; Po66-CBP; PCTA1
830619	3226.97	677.066	65	7600.24	3352.87	58	0	RefSeq	NM_004083.4		1649	50345277	NM_004083.4	DDIT3	12	12q13.3b	Homo sapiens DNA-damage-inducible transcript 3 (DDIT3), mRNA.						A membrane-bounded organelle of eukaryotic cells in which chromosomes are housed and replicated. In most cells, the nucleus contains all of the cell's chromosomes except the organellar chromosomes, and is the site of RNA synthesis and processing. In some species, or in specialized cell types, RNA metabolism or DNA replication may be absent [goid 5634] [evidence IEA]	The synthesis of either RNA on a template of DNA or DNA on a template of RNA [goid 6350] [evidence IEA]; Any process that modulates the frequency, rate or extent of DNA-dependent transcription [goid 6355] [pmid 7503811] [evidence TAS]; A change in state or activity of a cell or an organism (in terms of movement, secretion, enzyme production, gene expression, etc.) as a result of a stimulus indica…	The function of binding to a specific DNA sequence in order to modulate transcription. The transcription factor may or may not also interact selectively with a protein or macromolecular complex [goid 3700] [pmid 8510758] [evidence NAS]; The function of a transcription cofactor that represses transcription from a RNA polymerase II promoter; does not bind DNA itself [goid 3714] [pmid 7503811] [evid…	MGC4154; CEBPZ; CHOP10; CHOP; GADD153
60427	786.46	228.915	65	1835.64	664.042	70	0	RefSeq	NM_005013.2		4925	116063564	NM_005013.2	NUCB2	11	11p15.1d	Homo sapiens nucleobindin 2 (NUCB2), mRNA.						The space external to the outermost structure of a cell. For cells without external protective or external encapsulating structures this refers to space outside of the plasma membrane. This term covers the host cell environment outside an intracellular parasite [goid 5576] [evidence IEA]; That part of a multicellular organism outside the cells proper, usually taken to be outside the plasma membra…		Interacting selectively with DNA (deoxyribonucleic acid) [goid 3677] [pmid 7811391] [evidence TAS]; Interacting selectively with calcium ions (Ca2+) [goid 5509] [pmid 7811391] [evidence TAS]	NEFA
2600600	694.692	196.779	67	1605.88	369.342	63	0	RefSeq	NM_001008697.1		24144	56788355	NM_001008697.1	TFIP11	22	22q12.1a	Homo sapiens tuftelin interacting protein 11 (TFIP11), transcript variant 1, mRNA.						A layer consisting mainly of proteins (especially collagen) and glycosaminoglycans (mostly as proteoglycans) that forms a sheet underlying or overlying cells such as endothelial and epithelial cells. The proteins are secreted by cells in the vicinity [goid 5578] [evidence IEA]; The living contents of a cell; the matter contained within (but not including) the plasma membrane, usually taken to exc…	The formation of bone or of a bony substance, or the conversion of fibrous tissue or of cartilage into bone or a bony substance [goid 1503] [evidence IEA]; Any process involved in the conversion of a primary mRNA transcript into one or more mature mRNA(s) prior to translation into polypeptide [goid 6397] [evidence IEA]; The process of removing sections of the primary RNA transcript to remove sequ…	Interacting selectively with any nucleic acid [goid 3676] [evidence IEA]; Interacting selectively with any protein or protein complex (a complex of two or more proteins that may include other nonprotein molecules) [goid 5515] [evidence ISS]; Interacting selectively with any nucleic acid [goid 3676] [evidence IEA]; Interacting selectively with any protein or protein complex (a complex of two or mo…	FLJ22086; TIP39; bK445C9.6
4610189	1740.81	455.533	65	3895.28	1245.39	67	0	RefSeq	NM_001010990.1		9709	58530858	NM_001010990.1	HERPUD1	16	16q13b	Homo sapiens homocysteine-inducible, endoplasmic reticulum stress-inducible, ubiquitin-like domain member 1 (HERPUD1), transcript variant 3, mRNA.						The lipid bilayer surrounding the endoplasmic reticulum [goid 5789] [evidence IEA]; Penetrating at least one phospholipid bilayer of a membrane. May also refer to the state of being buried in the bilayer with no exposure outside the bilayer. When used to describe a protein, indicates that all or part of the peptide sequence is embedded in the membrane [goid 16021] [evidence IEA]; The irregular ne…	The covalent alteration of one or more amino acids occurring in proteins, peptides and nascent polypeptides (co-translational, post-translational modifications). Includes the modification of charged tRNAs that are destined to occur in a protein (pre-translation modification) [goid 6464] [evidence IEA]; A change in state or activity of a cell or an organism (in terms of movement, secretion, enzyme…	Elemental activities, such as catalysis or binding, describing the actions of a gene product at the molecular level. A given gene product may exhibit one or more molecular functions [goid 3674] [evidence ND ]	Mif1; SUP; HERP; KIAA0025
6590594	1182.81	291.052	67	2533.11	470.151	74	0	RefSeq	NM_003512.3		8334	21396481	NM_003512.3	HIST1H2AC	6	6p22.1d	Homo sapiens histone cluster 1, H2ac (HIST1H2AC), mRNA.						A complex comprised of DNA wound around a multisubunit core and associated proteins, which forms the primary packing unit of DNA into higher order structures [goid 786] [evidence NAS]; A membrane-bounded organelle of eukaryotic cells in which chromosomes are housed and replicated. In most cells, the nucleus contains all of the cell's chromosomes except the organellar chromosomes, and is the site …	The aggregation, arrangement and bonding together of a nucleosome, the beadlike structural units of eukaryotic chromatin composed of histones and DNA [goid 6334] [evidence NAS]	Interacting selectively with DNA (deoxyribonucleic acid) [goid 3677] [evidence NAS]	dJ221C16.4; H2AFL; H2A/l; MGC99519
4570458	1484.54	410.365	83	3015.08	752.295	68	0	RefSeq	NM_001010990.1		9709	58530858	NM_001010990.1	HERPUD1	16	16q13b	Homo sapiens homocysteine-inducible, endoplasmic reticulum stress-inducible, ubiquitin-like domain member 1 (HERPUD1), transcript variant 3, mRNA.						The lipid bilayer surrounding the endoplasmic reticulum [goid 5789] [evidence IEA]; Penetrating at least one phospholipid bilayer of a membrane. May also refer to the state of being buried in the bilayer with no exposure outside the bilayer. When used to describe a protein, indicates that all or part of the peptide sequence is embedded in the membrane [goid 16021] [evidence IEA]; The irregular ne…	The covalent alteration of one or more amino acids occurring in proteins, peptides and nascent polypeptides (co-translational, post-translational modifications). Includes the modification of charged tRNAs that are destined to occur in a protein (pre-translation modification) [goid 6464] [evidence IEA]; A change in state or activity of a cell or an organism (in terms of movement, secretion, enzyme…	Elemental activities, such as catalysis or binding, describing the actions of a gene product at the molecular level. A given gene product may exhibit one or more molecular functions [goid 3674] [evidence ND ]	Mif1; SUP; HERP; KIAA0025
5560131	2632.83	587.995	63	1315.13	310.088	43	0	RefSeq	NM_004045.3		475	72004264	NM_004045.3	ATOX1	5	5q33.1d	Homo sapiens ATX1 antioxidant protein 1 homolog (yeast) (ATOX1), mRNA.						That part of the cytoplasm that does not contain membranous or particulate subcellular components [goid 5829] [pmid 12029094] [evidence TAS]	The directed movement of charged atoms or small charged molecules into, out of, within or between cells [goid 6811] [evidence IEA]; The directed movement of copper (Cu) ions into, out of, within or between cells [goid 6825] [pmid 15670166] [evidence TAS]; The regulation of the levels, transport, and metabolism of copper ions within a cell or between a cell and its external environment [goid 6878]…	Catalysis of the transfer of copper (Cu) ions from one side of a membrane to the other [goid 5375] [evidence IEA]; Assists in the delivery of copper ions to target proteins or compartments [goid 16531] [pmid 12029094] [evidence IDA]; Interacting selectively with any protein or protein complex (a complex of two or more proteins that may include other nonprotein molecules), in the presence of coppe…	MGC138453; MGC138455; HAH1; ATX1
4900747	2394.8	486.846	52	1194.65	225.342	69	0	RefSeq	NM_020179.1		56935	9910225	NM_020179.1	C11orf75	11	11q21a	Homo sapiens chromosome 11 open reading frame 75 (C11orf75), mRNA.						The part of a cell or its extracellular environment in which a gene product is located. A gene product may be located in one or more parts of a cell and its location may be as specific as a particular macromolecular complex, that is, a stable, persistent association of macromolecules that function together [goid 5575] [evidence ND ]	Any process specifically pertinent to the functioning of integrated living units: cells, tissues, organs, and organisms. A process is a collection of molecular events with a defined beginning and end [goid 8150] [evidence ND ]	Elemental activities, such as catalysis or binding, describing the actions of a gene product at the molecular level. A given gene product may exhibit one or more molecular functions [goid 3674] [pmid 10863097] [evidence ND ]	FN5
3460278	1681.17	386.804	78	835.666	170.4	72	0	RefSeq	NM_031444.2		83606	50845406	NM_031444.2	C22orf13	22	22q11.23b	Homo sapiens chromosome 22 open reading frame 13 (C22orf13), mRNA.									MGC1842; LLN4
6580577	4321.03	1044.36	59	2145.96	609.669	68	0	RefSeq	NM_031369.2		3184	51477709	NM_031369.2	HNRNPD	4	4q21.22a	Homo sapiens heterogeneous nuclear ribonucleoprotein D (AU-rich element RNA binding protein 1, 37kDa) (HNRNPD), transcript variant 2, mRNA.						A membrane-bounded organelle of eukaryotic cells in which chromosomes are housed and replicated. In most cells, the nucleus contains all of the cell's chromosomes except the organellar chromosomes, and is the site of RNA synthesis and processing. In some species, or in specialized cell types, RNA metabolism or DNA replication may be absent [goid 5634] [pmid 1433497] [evidence NAS]; A structure co…	The joining together of exons from one or more primary transcripts of nuclear messenger RNA (mRNA) and the excision of intron sequences, via a spliceosomal mechanism, so that mRNA consisting only of the joined exons is produced [goid 398] [pmid 12226669] [evidence EXP]; The synthesis of either RNA on a template of DNA or DNA on a template of RNA [goid 6350] [evidence IEA]; Any process that modula…	Interacting selectively with a nucleotide, any compound consisting of a nucleoside that is esterified with (ortho)phosphate or an oligophosphate at any hydroxyl group on the ribose or deoxyribose moiety [goid 166] [evidence IEA]; Interacting selectively with DNA (deoxyribonucleic acid) [goid 3677] [evidence IEA]; Interacting selectively with an RNA molecule or a portion thereof [goid 3723] [pmid …	P37; AUF1; hnRNPD0; AUF1A
20673	1753.5	347.845	74	869.887	176.391	79	0	RefSeq	NM_198590.1		682	38372920	NM_198590.1	BSG	19	19p13.3j	Homo sapiens basigin (Ok blood group) (BSG), transcript variant 3, mRNA.						Double layer of lipid molecules that encloses all cells, and, in eukaryotes, many organelles; may be a single or double lipid bilayer; also includes associated proteins [goid 16020] [evidence IEA]; Double layer of lipid molecules that encloses all cells, and, in eukaryotes, many organelles; may be a single or double lipid bilayer; also includes associated proteins [goid 16020] [evidence IEA]; The…	Any series of molecular signals initiated by the binding of an extracellular ligand to a receptor on the surface of the target cell [goid 7166] [pmid 9767135] [evidence TAS]	Interacting selectively with any protein or protein complex (a complex of two or more proteins that may include other nonprotein molecules) [goid 5515] [pmid 17353931] [evidence IPI]; Interacting selectively with any mono-, di- or trisaccharide carbohydrate [goid 5529] [evidence IEA]; Interacting selectively with mannose, a monosaccharide hexose, stereoisomeric with glucose, that occurs naturally…	EMMPRIN; OK; TCSF; M6; 5F7; CD147
780528	2228.96	653.078	73	1105.32	301.141	49	0	RefSeq	NM_001827.1		1164	4502858	NM_001827.1	CKS2	9	9q22.2a	Homo sapiens CDC28 protein kinase regulatory subunit 2 (CKS2), mRNA.							Any process that modulates the frequency, rate or extent of CDK activity [goid 79] [pmid 2227411] [evidence TAS]; The progression of biochemical and morphological phases and events that occur in a cell during successive cell replication or nuclear replication events. Canonically, the cell cycle comprises the replication and segregation of genetic material followed by the division of the cell, but…	Modulates the activity of a cyclin-dependent protein kinase, enzymes of the protein kinase family that are regulated through association with cyclins and other proteins [goid 16538] [evidence IEA]	CKSHS2
5340187	8668.92	1694.83	65	4293.68	738.687	91	0	RefSeq	NM_006009.2		7846	17986282	NM_006009.2	TUBA1A	12	12q13.12b	Homo sapiens tubulin, alpha 1a (TUBA1A), mRNA.						Any of the long, generally straight, hollow tubes of internal diameter 12-15 nm and external diameter 24 nm found in a wide variety of eukaryotic cells; each consists (usually) of 13 protofilaments of polymeric tubulin, staggered in such a manner that the tubulin monomers are arranged in a helical pattern on the microtubular surface, and with the alpha/beta axes of the tubulin subunits parallel t…	Movement of organelles, other microtubules and other particles along microtubules, mediated by motor proteins [goid 7018] [evidence IEA]; The process of creating protein polymers, compounds composed of a large number of component monomers; polymeric proteins may be made up of different or identical monomers. Polymerization occurs by the addition of extra monomers to an existing poly- or oligomeri…	Interacting selectively with a nucleotide, any compound consisting of a nucleoside that is esterified with (ortho)phosphate or an oligophosphate at any hydroxyl group on the ribose or deoxyribose moiety [goid 166] [evidence IEA]; Catalysis of the reaction: GTP + H2O = GDP + phosphate [goid 3924] [evidence IEA]; The action of a molecule that contributes to the structural integrity of a complex or …	LIS3; FLJ25113; TUBA3; B-ALPHA-1
7560053	1510.15	349.714	71	747.344	163.153	45	0	RefSeq	NR_002187.2		286016	142361619	NR_002187.2	LOC286016	7	7q32.1a	Homo sapiens triosephosphate isomerase 1 pseudogene (LOC286016), non-coding RNA.
5270717	2486.64	586.956	51	1229.42	280.16	36	0	RefSeq	NM_001008800.1		7203	58761483	NM_001008800.1	CCT3	1	1q22d	Homo sapiens chaperonin containing TCP1, subunit 3 (gamma) (CCT3), transcript variant 3, mRNA.						A membrane-bounded organelle of eukaryotic cells in which chromosomes are housed and replicated. In most cells, the nucleus contains all of the cell's chromosomes except the organellar chromosomes, and is the site of RNA synthesis and processing. In some species, or in specialized cell types, RNA metabolism or DNA replication may be absent [goid 5634] [pmid 18029348] [evidence IDA]; All of the co…	The process of assisting in the covalent and noncovalent assembly of single chain polypeptides or multisubunit complexes into the correct tertiary structure [goid 6457] [evidence IEA]; The process of assisting in the covalent and noncovalent assembly of single chain polypeptides or multisubunit complexes into the correct tertiary structure [goid 6457] [evidence IEA]; The process of assisting in t…	Interacting selectively with a nucleotide, any compound consisting of a nucleoside that is esterified with (ortho)phosphate or an oligophosphate at any hydroxyl group on the ribose or deoxyribose moiety [goid 166] [evidence IEA]; Interacting selectively with ATP, adenosine 5'-triphosphate, a universally important coenzyme and enzyme regulator [goid 5524] [evidence IEA]; Interacting selectively wi…	CCTG; TRIC5; TCP-1-gamma; PIG48; CCT-gamma
1510458	1939.79	349.742	67	958.772	134.087	51	0	RefSeq	NM_002473.3		4627	51317362	NM_002473.3	MYH9	22	22q12.3d	Homo sapiens myosin, heavy chain 9, non-muscle (MYH9), mRNA.						Bundle of microfilaments and other proteins found in fibroblasts [goid 1725] [evidence IEA]; An area of close contact between a lymphocyte (T-, B-, or natural killer cell) and a target cell formed through the clustering of particular signaling and adhesion molecules and their associated membrane rafts on both the lymphocyte and the target cell and facilitating activation of the lymphocyte, transf…	A process that is carried out at the cellular level which results in the formation, arrangement of constituent parts, or disassembly of the microtubule spindle during a meiotic cell cycle [goid 212] [evidence IEA]; The change in form (cell shape and size) that occurs when relatively unspecialized cells, e.g. embryonic or regenerative cells, acquire specialized structural and/or functional feature…	Catalysis of movement along a polymeric molecule such as a microfilament or microtubule, coupled to the hydrolysis of a nucleoside triphosphate [goid 3774] [evidence IEA]; Interacting selectively with any protein or protein complex (a complex of two or more proteins that may include other nonprotein molecules) [goid 5515] [evidence IEA]; Interacting selectively with ATP, adenosine 5'-triphosphate…	NMMHCA; DFNA17; EPSTS; MHA; MGC104539; FTNS; NMHC-II-A
3420121	2907.2	605.083	74	1432.96	189.297	59	0	RefSeq	NM_015908.4		51593	58331217	NM_015908.4	ARS2	7	7q22.1c	Homo sapiens arsenate resistance protein 2 (ARS2), transcript variant 1, mRNA.						The part of a cell or its extracellular environment in which a gene product is located. A gene product may be located in one or more parts of a cell and its location may be as specific as a particular macromolecular complex, that is, a stable, persistent association of macromolecules that function together [goid 5575] [evidence ND ]	A change in state or activity of a cell or an organism (in terms of movement, secretion, enzyme production, gene expression, etc.) as a result of an arsenic stimulus from compounds containing arsenic, including arsenates, arsenites, and arsenides [goid 46685] [pmid 11239002] [evidence NAS]	Elemental activities, such as catalysis or binding, describing the actions of a gene product at the molecular level. A given gene product may exhibit one or more molecular functions [goid 3674] [evidence ND ]; Interacting selectively with any protein or protein complex (a complex of two or more proteins that may include other nonprotein molecules) [goid 5515] [pmid 17353931] [evidence IPI]	ASR2; MGC126427
2940301	1514	307.385	71	745.908	124.236	72	0	RefSeq	NM_024747.4		79803	31881784	NM_024747.4	HPS6	10	10q24.32a	Homo sapiens Hermansky-Pudlak syndrome 6 (HPS6), mRNA.							A process that is carried out at the cellular level which results in the formation, arrangement of constituent parts, or disassembly of an organelle within a cell. An organelle is an organized structure of distinctive morphology and function. Includes the nucleus, mitochondria, plastids, vacuoles, vesicles, ribosomes and the cytoskeleton. Excludes the plasma membrane [goid 6996] [evidence IEA]; T…	Interacting selectively with any protein or protein complex (a complex of two or more proteins that may include other nonprotein molecules) [goid 5515] [evidence IEA]	RP11-302K17.1; FLJ22501; MGC20522
1440243	1929.28	471.202	55	949.146	268.589	63	0	RefSeq	NM_016332.2		51734	45439350	NM_016332.2	SEPX1	16	16p13.3e	Homo sapiens selenoprotein X, 1 (SEPX1), mRNA.						The part of a cell or its extracellular environment in which a gene product is located. A gene product may be located in one or more parts of a cell and its location may be as specific as a particular macromolecular complex, that is, a stable, persistent association of macromolecules that function together [goid 5575] [evidence ND ]; A membrane-bounded organelle of eukaryotic cells in which chrom…	The process of restoring a protein to its original state after damage by such things as oxidation or spontaneous decomposition of residues [goid 30091] [pmid 14699060] [evidence ISS]; The process of removal or addition of one or more electrons with or without the concomitant removal or addition of a proton or protons [goid 55114] [evidence IEA]	Catalysis of the reaction: L-methionine R-oxide + thioredoxin = L-methionine + thioredoxin disulfide; can act on oxidized methionine in peptide linkage with specificity for the R enantiomer. Thioredoxin disulfide is the oxidized form of thioredoxin [goid 318] [evidence IEA]; Catalysis of the reactions: peptide-L-methionine + thioredoxin disulfide + H2O = peptide-L-methionine (S)-S-oxide + thiored…	MSRB1; SELR; MGC3344; HSPC270; SELX
3370288	1829.8	413.597	64	899.919	191.164	52	0	RefSeq	NM_014292.3		23466	46852391	NM_014292.3	CBX6	22	22q13.1c	Homo sapiens chromobox homolog 6 (CBX6), mRNA.						The ordered and organized complex of DNA and protein that forms the chromosome [goid 785] [evidence IEA]; A membrane-bounded organelle of eukaryotic cells in which chromosomes are housed and replicated. In most cells, the nucleus contains all of the cell's chromosomes except the organellar chromosomes, and is the site of RNA synthesis and processing. In some species, or in specialized cell types,…	The formation or destruction of chromatin structures [goid 6333] [evidence IEA]; The formation or destruction of chromatin structures [goid 6333] [evidence IEA]; The synthesis of either RNA on a template of DNA or DNA on a template of RNA [goid 6350] [evidence IEA]; Any process that modulates the frequency, rate or extent of DNA-dependent transcription [goid 6355] [evidence IEA]; The alteration o…	Interacting selectively with chromatin, the network of fibers of DNA and protein that make up the chromosomes of the eukaryotic nucleus during interphase [goid 3682] [evidence IEA]; Interacting selectively with chromatin, the network of fibers of DNA and protein that make up the chromosomes of the eukaryotic nucleus during interphase [goid 3682] [evidence IEA]
2140097	4117.21	844.272	78	2018.24	388.876	70	0	RefSeq	NM_005027.2		5296	48976048	NM_005027.2	PIK3R2	19	19p13.11c	Homo sapiens phosphoinositide-3-kinase, regulatory subunit 2 (beta) (PIK3R2), mRNA.						The living contents of a cell; the matter contained within (but not including) the plasma membrane, usually taken to exclude large vacuoles and masses of secretory or ingested material. In eukaryotes it includes the nucleus and cytoplasm [goid 5622] [evidence IEA]; A complex containing a heterodimer of a catalytic subunit and a regulatory (adaptor) subunit of any phosphoinositide 3-kinase (PI3K) …	The cascade of processes by which a signal interacts with a receptor, causing a change in the level or activity of a second messenger or other downstream target, and ultimately effecting a change in the functioning of the cell [goid 7165] [evidence IEA]; Any process that stops, prevents or reduces the frequency, rate or extent of anti-apoptosis [goid 19987] [evidence IEA]; The cascade of processe…	Interacting selectively with any protein or protein complex (a complex of two or more proteins that may include other nonprotein molecules) [goid 5515] [evidence IEA]; Catalysis of the reaction: ATP + 1-phosphatidyl-1D-myo-inositol = ADP + 1-phosphatidyl-1D-myo-inositol 3-phosphate [goid 16303] [evidence IEA]; Modulates the activity of any of the phosphoinositide 3-kinases (PI3Ks). Regulatory sub…	p85-BETA; P85B
3170286	6835.75	1544.02	71	3350.64	593.562	58	0	RefSeq	XM_929980.2		647000	113424152	XM_929980.2	LOC647000	13	13q14.11b	PREDICTED: Homo sapiens similar to tubulin, beta 5 (LOC647000), mRNA.
4280692	3218.67	570.193	53	1577.09	455.638	70	0	RefSeq	NM_001618.2		142	11496989	NM_001618.2	PARP1	1	1q42.12d	Homo sapiens poly (ADP-ribose) polymerase family, member 1 (PARP1), mRNA.						A membrane-bounded organelle of eukaryotic cells in which chromosomes are housed and replicated. In most cells, the nucleus contains all of the cell's chromosomes except the organellar chromosomes, and is the site of RNA synthesis and processing. In some species, or in specialized cell types, RNA metabolism or DNA replication may be absent [goid 5634] [evidence IEA]; A membrane-bounded organelle …	Any process that contributes to the maintenance of proper telomeric length and structure by affecting and monitoring the activity of telomeric proteins and the length of telomeric DNA. These processes includes those that shorten and lengthen the telomeric DNA sequences [goid 723] [evidence IEA]; The chemical reactions and pathways involving DNA, deoxyribonucleic acid, one of the two main types of…	Interacting selectively with DNA (deoxyribonucleic acid) [goid 3677] [evidence IEA]; Interacting selectively with zinc (Zn) ions [goid 8270] [evidence IEA]; Interacting selectively with DNA (deoxyribonucleic acid) [goid 3677] [evidence IEA]; Interacting selectively with any protein or protein complex (a complex of two or more proteins that may include other nonprotein molecules) [goid 5515] [evid…	PARP-1; PARP; pADPRT-1; ADPRT1; ADPRT; PPOL
380369	1241.23	219.569	72	607.425	121.535	76	0	RefSeq	NM_003496.1		8295	4507690	NM_003496.1	TRRAP	7	7q22.1a	Homo sapiens transformation/transcription domain-associated protein (TRRAP), mRNA.						A large multiprotein complex that possesses histone acetyltransferase activity and is involved in regulation of transcription. The composition is similar to that of the SAGA complex, but includes fewer Spt and Ada proteins, and more TAFs [goid 125] [pmid 9885574] [evidence NAS]; A membrane-bounded organelle of eukaryotic cells in which chromosomes are housed and replicated. In most cells, the nuc…	Any process that modulates the frequency, rate or extent of DNA-dependent transcription [goid 6355] [evidence IEA]; A signal transduction-based surveillance mechanism that ensures accurate chromosome replication and segregation by preventing progression through a mitotic cell cycle until conditions are suitable for the cell to proceed to the next stage [goid 7093] [evidence IEA]; The cascade of p…	The function of a transcription cofactor that activates transcription from a RNA polymerase II promoter; does not bind DNA itself [goid 3713] [evidence IEA]; Interacting selectively with any protein or protein complex (a complex of two or more proteins that may include other nonprotein molecules) [goid 5515] [pmid 9708738] [evidence IPI]; Interacting selectively with any protein or protein comple…	PAF400; STAF40; Tra1; FLJ10671; PAF350/400; TR-AP
4200450	1227.16	254.381	74	599.954	101.212	62	0	RefSeq	NM_000402.3		2539	108773794	NM_000402.3	G6PD	X	Xq28g	Homo sapiens glucose-6-phosphate dehydrogenase (G6PD), transcript variant 1, mRNA.						The part of a cell or its extracellular environment in which a gene product is located. A gene product may be located in one or more parts of a cell and its location may be as specific as a particular macromolecular complex, that is, a stable, persistent association of macromolecules that function together [goid 5575] [evidence ND ]; All of the contents of a cell excluding the plasma membrane and…	The decrease in blood vessel diameter as a result of the release of angiotensin into the blood stream [goid 1998] [evidence IEA]; The process that increases the size of a blood vessel via the renin-angiotensin system [goid 2033] [evidence IEA]; The chemical reactions and pathways involving glucose, the aldohexose gluco-hexose. D-glucose is dextrorotatory and is sometimes known as dextrose; it is …	Catalysis of a biochemical reaction at physiological temperatures. In biologically catalyzed reactions, the reactants are known as substrates, and the catalysts are naturally occurring macromolecular substances known as enzymes. Enzymes possess specific binding sites for substrates, and are usually composed wholly or largely of protein, but RNA that has catalytic activity (ribozyme) is often also…	G6PD1
540221	1450.68	284.785	58	706.592	143.43	42	0	RefSeq	NM_001033714.1		4839	76150624	NM_001033714.1	NOP2	12	12p13.31d	Homo sapiens NOP2 nucleolar protein homolog (yeast) (NOP2), transcript variant 2, mRNA.									p120; NOP120; MGC149288; NSUN1; MGC117384; MGC149287
1850047	2015.73	390.71	75	981.459	183.992	85	0	RefSeq	NM_006589.2		10712	38146115	NM_006589.2	FAM189B	1	1q22a	Homo sapiens family with sequence similarity 189, member B (FAM189B), transcript variant 1, mRNA.									cote 1; COTE1
2900735	3617.16	939.282	65	1757.12	458.576	72	0	RefSeq	NM_001358.2		1665	68509925	NM_001358.2	DHX15	4	4p15.2d	Homo sapiens DEAH (Asp-Glu-Ala-His) box polypeptide 15 (DHX15), mRNA.						A membrane-bounded organelle of eukaryotic cells in which chromosomes are housed and replicated. In most cells, the nucleus contains all of the cell's chromosomes except the organellar chromosomes, and is the site of RNA synthesis and processing. In some species, or in specialized cell types, RNA metabolism or DNA replication may be absent [goid 5634] [pmid 9388478] [evidence TAS]; The minor (U12…	Any process involved in the conversion of a primary mRNA transcript into one or more mature mRNA(s) prior to translation into polypeptide [goid 6397] [pmid 7935475] [evidence TAS]; The process of removing sections of the primary RNA transcript to remove sequences not present in the mature form of the RNA and joining the remaining sections to form the mature form of the RNA [goid 8380] [pmid 15146…	Interacting selectively with a nucleotide, any compound consisting of a nucleoside that is esterified with (ortho)phosphate or an oligophosphate at any hydroxyl group on the ribose or deoxyribose moiety [goid 166] [evidence IEA]; Interacting selectively with any nucleic acid [goid 3676] [evidence IEA]; Catalysis of the reaction: NTP + H2O = NDP + phosphate to drive the unwinding of a RNA helix [g…	DDX15; PRPF43; HRH2; DBP1; PRP43; PrPp43p
780753	1276.27	396.024	68	619.878	140.025	59	0	RefSeq	NM_007192.2		11198	19924176	NM_007192.2	SUPT16H	14	14q11.2c	Homo sapiens suppressor of Ty 16 homolog (S. cerevisiae) (SUPT16H), mRNA.						A membrane-bounded organelle of eukaryotic cells in which chromosomes are housed and replicated. In most cells, the nucleus contains all of the cell's chromosomes except the organellar chromosomes, and is the site of RNA synthesis and processing. In some species, or in specialized cell types, RNA metabolism or DNA replication may be absent [goid 5634] [evidence IEA]; That part of the nuclear cont…	The process whereby new strands of DNA are synthesized. The template for replication can either be an existing DNA molecule or RNA [goid 6260] [evidence IEA]; The process of restoring DNA after damage. Genomes are subject to damage by chemical and physical agents in the environment (e.g. UV and ionizing radiations, chemical mutagens, fungal and bacterial toxins, etc.) and by free radicals or alky…	Any activity that increases the rate of transcription elongation, the addition of ribonucleotides to an RNA molecule following transcription initiation [goid 8159] [pmid 10421373] [evidence TAS]; Catalysis of the hydrolysis of a peptide bond not more than three residues from the N- or C-terminus of a polypeptide chain by a mechanism in which water acts as a nucleophile, one or two metal ions hold…	FACT; FLJ14010; SPT16/CDC68; CDC68; FACTP140; FLJ34357; FLJ10857
3710609	1096.97	255.742	83	532.519	109.247	80	0	RefSeq	NM_012171.1		26262	54859559	NM_012171.1	TSPAN17	5	5q35.2d	Homo sapiens tetraspanin 17 (TSPAN17), transcript variant 1, mRNA.						A protein complex that includes a ubiquitin-protein ligase (E3) and other proteins that may confer substrate specificity on the complex [goid 151] [pmid 10531035] [evidence NAS]; Double layer of lipid molecules that encloses all cells, and, in eukaryotes, many organelles; may be a single or double lipid bilayer; also includes associated proteins [goid 16020] [evidence IEA]; Penetrating at least o…	The process by which one or more ubiquitin moieties are added to a protein [goid 16567] [pmid 10531035] [evidence NAS]	Catalysis of the reaction: ATP + ubiquitin + protein lysine = AMP + diphosphate + protein N-ubiquityllysine [goid 4842] [pmid 10531035] [evidence NAS]; Interacting selectively with any protein or protein complex (a complex of two or more proteins that may include other nonprotein molecules) [goid 5515] [pmid 17353931] [evidence IPI]	FBX23; MGC14859; TM4SF17; FBXO23; MGC71255
5820601	2478.05	493.913	67	1202.04	372.044	54	0	RefSeq	NM_053056.2		595	77628152	NM_053056.2	CCND1	11	11q13.2c	Homo sapiens cyclin D1 (CCND1), mRNA.						Cyclin-dependent protein kinases (CDKs) are heterodimeric enzymes that contain a kinase catalytic subunit associated with a regulatory cyclin partner [goid 307] [evidence IEA]; The part of a cell or its extracellular environment in which a gene product is located. A gene product may be located in one or more parts of a cell and its location may be as specific as a particular macromolecular comple…	Progression from G1 phase to S phase of the mitotic cell cycle [goid 82] [evidence NAS]; The resumption of the mitotic cell division cycle by cells that were in a quiescent or other non-dividing state [goid 320] [evidence IEA]; Any process that activates or increases the frequency, rate or extent of addition of phosphate groups to amino acids within a protein [goid 1934] [pmid 8114739] [evidence …	Catalysis of the phosphorylation of an amino acid residue in a protein, usually according to the reaction: a protein + ATP = a phosphoprotein + ADP [goid 4672] [evidence IEA]; Interacting selectively with any protein or protein complex (a complex of two or more proteins that may include other nonprotein molecules) [goid 5515] [pmid 15232106] [evidence IPI]; Interacting selectively with any protei…	PRAD1; D11S287E; BCL1; U21B31
7330379	1282.56	259.816	80	621.534	145.477	80	0	RefSeq	NM_002824.4		5763	46276862	NM_002824.4	PTMS	12	12p13.31d	Homo sapiens parathymosin (PTMS), mRNA.						A membrane-bounded organelle of eukaryotic cells in which chromosomes are housed and replicated. In most cells, the nucleus contains all of the cell's chromosomes except the organellar chromosomes, and is the site of RNA synthesis and processing. In some species, or in specialized cell types, RNA metabolism or DNA replication may be absent [goid 5634] [pmid 10854063] [evidence TAS]	The process whereby new strands of DNA are synthesized. The template for replication can either be an existing DNA molecule or RNA [goid 6260] [pmid 10854063] [evidence TAS]; Any immune system process that functions in the calibrated response of an organism to a potential internal or invasive threat [goid 6955] [evidence IEA]
2190414	1768.39	386.413	70	854.213	128.544	68	0	RefSeq	NM_198836.1		31	38679966	NM_198836.1	ACACA	17	17q12b	Homo sapiens acetyl-Coenzyme A carboxylase alpha (ACACA), transcript variant 3, mRNA.						All of the contents of a cell excluding the plasma membrane and nucleus, but including other subcellular structures [goid 5737] [evidence IEA]	The chemical reactions and pathways resulting in the formation of a fatty acid, any of the aliphatic monocarboxylic acids that can be liberated by hydrolysis from naturally occurring fats and oils. Fatty acids are predominantly straight-chain acids of 4 to 24 carbon atoms, which may be saturated or unsaturated; branched fatty acids and hydroxy fatty acids also occur, and very long chain acids of …	Interacting selectively with a nucleotide, any compound consisting of a nucleoside that is esterified with (ortho)phosphate or an oligophosphate at any hydroxyl group on the ribose or deoxyribose moiety [goid 166] [evidence IEA]; Catalysis of the reaction: ATP + acetyl-CoA + HCO3- = ADP + phosphate + malonyl-CoA [goid 3989] [evidence IEA]; Catalysis of the reaction: ATP + acetyl-CoA + HCO3- = ADP…	ACC; ACC1; ACAC; ACCA
1570746	1459.23	367.027	50	703.488	155.275	68	0	RefSeq	XM_941060.1		651816	89062188	XM_941060.1	LOC651816			PREDICTED: Homo sapiens similar to Ubiquitin-conjugating enzyme E2S (Ubiquitin-conjugating enzyme E2-24 kDa) (Ubiquitin-protein ligase) (Ubiquitin carrier protein) (E2-EPF5) (LOC651816), mRNA.
1470706	3004.17	453.579	64	1446.54	205.53	81	0	RefSeq	NM_016647.2		51337	83776601	NM_016647.2	C8orf55	8	8q24.3e	Homo sapiens chromosome 8 open reading frame 55 (C8orf55), mRNA.									DSCD75
2450452	1459.8	314.461	75	702.155	111.385	57	0	RefSeq	NM_004252.2		9368	142385199	NM_004252.2	SLC9A3R1	17	17q25.1b	Homo sapiens solute carrier family 9 (sodium/hydrogen exchanger), member 3 regulator 1 (SLC9A3R1), mRNA.						A collection of membranous structures involved in transport within the cell. The main components of the endomembrane system are endoplasmic reticulum, Golgi bodies, vesicles, cell membrane and nuclear envelope. Members of the endomembrane system pass materials through each other or though the use of vesicles [goid 12505] [evidence IEA]; The part of the cytoskeleton (the internal framework of a ce…	The aggregation, arrangement and bonding together of a set of components to form a protein complex [goid 6461] [pmid 9430655] [evidence TAS]; The series of molecular signals initiated by binding of Wnt protein to a frizzled family receptor on the surface of the target cell and ending with a change in cell state [goid 16055] [evidence IEA]; The regulation of the levels, transport, and metabolism o…	Interacting selectively with any protein or protein complex (a complex of two or more proteins that may include other nonprotein molecules) [goid 5515] [pmid 12471024] [evidence IPI]; Interacting selectively with any protein or protein complex (a complex of two or more proteins that may include other nonprotein molecules) [goid 5515] [pmid 11285285] [evidence IPI]; Interacting selectively with a …	NHERF1; NHERF; EBP50
1300491	2807.69	621.772	81	1344.49	261.253	64	0	RefSeq	NM_017443.3		54107	31543422	NM_017443.3	POLE3	9	9q32c	Homo sapiens polymerase (DNA directed), epsilon 3 (p17 subunit) (POLE3), mRNA.						The living contents of a cell; the matter contained within (but not including) the plasma membrane, usually taken to exclude large vacuoles and masses of secretory or ingested material. In eukaryotes it includes the nucleus and cytoplasm [goid 5622] [evidence IEA]; A membrane-bounded organelle of eukaryotic cells in which chromosomes are housed and replicated. In most cells, the nucleus contains …	The process whereby new strands of DNA are synthesized. The template for replication can either be an existing DNA molecule or RNA [goid 6260] [pmid 10801849] [evidence TAS]	Catalysis of the reaction: deoxynucleoside triphosphate + DNA(n) = diphosphate + DNA(n+1); the synthesis of DNA from deoxyribonucleotide triphosphates in the presence of a DNA template and primer [goid 3887] [pmid 10801849] [evidence TAS]; Interacting selectively with any protein or protein complex (a complex of two or more proteins that may include other nonprotein molecules) [goid 5515] [pmid 1…	YBL1; p17; CHRAC17; CHARAC17
6860500	1699.57	357.621	82	810.155	162.64	70	0	RefSeq	NM_003334.3		7317	163659922	NM_003334.3	UBA1	X	Xp11.3a	Homo sapiens ubiquitin-like modifier activating enzyme 1 (UBA1), transcript variant 1, mRNA.						A membrane-bounded organelle of eukaryotic cells in which chromosomes are housed and replicated. In most cells, the nucleus contains all of the cell's chromosomes except the organellar chromosomes, and is the site of RNA synthesis and processing. In some species, or in specialized cell types, RNA metabolism or DNA replication may be absent [goid 5634] [pmid 18029348] [evidence IDA]; All of the co…	The covalent alteration of one or more amino acids occurring in proteins, peptides and nascent polypeptides (co-translational, post-translational modifications). Includes the modification of charged tRNAs that are destined to occur in a protein (pre-translation modification) [goid 6464] [evidence IEA]; The covalent alteration of one or more amino acids occurring in proteins, peptides and nascent …	Interacting selectively with ATP, adenosine 5'-triphosphate, a universally important coenzyme and enzyme regulator [goid 5524] [evidence IEA]; Catalysis of the activation of small proteins, such as ubiquitin or ubiquitin-like proteins, through the formation of an ATP-dependent high-energy thiolester bond [goid 8641] [evidence IEA]; The selective, often stoichiometric, interaction of a molecule wi…	UBA1A; A1S9; A1ST; UBE1X; MGC4781; A1S9T; UBE1; GXP1
2710253	4134.37	926.006	71	1968.56	293.728	60	0	RefSeq	NM_005051.1		5859	4826959	NM_005051.1	QARS	3	3p21.31d	Homo sapiens glutaminyl-tRNA synthetase (QARS), mRNA.						All of the contents of a cell excluding the plasma membrane and nucleus, but including other subcellular structures [goid 5737] [evidence IEA]	The process of coupling glutamate to glutamyl-tRNA, catalyzed by glutamyl-tRNA synthetase. In tRNA aminoacylation, the amino acid is first activated by linkage to AMP and then transferred to either the 2'- or the 3'-hydroxyl group of the 3'- adenosine residue of the tRNA [goid 6424] [evidence IEA]; The process of coupling glutamine to glutaminyl-tRNA, catalyzed by glutaminyl-tRNA synthetase. In t…	Interacting selectively with a nucleotide, any compound consisting of a nucleoside that is esterified with (ortho)phosphate or an oligophosphate at any hydroxyl group on the ribose or deoxyribose moiety [goid 166] [evidence IEA]; Catalysis of the reaction: ATP + L-glutamine + tRNA(Gln) = AMP + diphosphate + L-glutaminyl-tRNA(Gln) [goid 4819] [pmid 8078941] [evidence TAS]; Interacting selectively …	PRO2195; GLNRS
2350465	1455.13	282.928	85	687.402	263.877	64	0	RefSeq	NM_000992.2		6159	17105395	NM_000992.2	RPL29	3	3p21.1e	Homo sapiens ribosomal protein L29 (RPL29), mRNA.						The living contents of a cell; the matter contained within (but not including) the plasma membrane, usually taken to exclude large vacuoles and masses of secretory or ingested material. In eukaryotes it includes the nucleus and cytoplasm [goid 5622] [evidence IEA]; That part of the cytoplasm that does not contain membranous or particulate subcellular components [goid 5829] [pmid 14567916] [eviden…	The successive addition of amino acid residues to a nascent polypeptide chain during protein biosynthesis [goid 6414] [pmid 15189156] [evidence EXP]; Attachment of the blastocyst to the uterine lining [goid 7566] [pmid 8662616] [evidence TAS]	Interacting selectively with an RNA molecule or a portion thereof [goid 3723] [pmid 8597591] [evidence TAS]; The action of a molecule that contributes to the structural integrity of the ribosome [goid 3735] [pmid 8597591] [evidence TAS]; Interacting selectively with any protein or protein complex (a complex of two or more proteins that may include other nonprotein molecules) [goid 5515] [pmid 173…	HUMRPL29; MGC88589; HIP
3940414	2111.09	467.815	83	993.633	325.53	91	0	RefSeq	NM_003016.3		6427	141802190	NM_003016.3	SFRS2	17	17q25.2a	Homo sapiens splicing factor, arginine/serine-rich 2 (SFRS2), mRNA.						A membrane-bounded organelle of eukaryotic cells in which chromosomes are housed and replicated. In most cells, the nucleus contains all of the cell's chromosomes except the organellar chromosomes, and is the site of RNA synthesis and processing. In some species, or in specialized cell types, RNA metabolism or DNA replication may be absent [goid 5634] [pmid 15652350] [evidence IDA]; A class of nu…	The joining together of exons from one or more primary transcripts of nuclear messenger RNA (mRNA) and the excision of intron sequences, via a spliceosomal mechanism, so that mRNA consisting only of the joined exons is produced [goid 398] [pmid 12226669] [evidence EXP]; The process of removing sections of the primary RNA transcript to remove sequences not present in the mature form of the RNA and…	Interacting selectively with a nucleotide, any compound consisting of a nucleoside that is esterified with (ortho)phosphate or an oligophosphate at any hydroxyl group on the ribose or deoxyribose moiety [goid 166] [evidence IEA]; The function of a transcription cofactor that represses transcription from a RNA polymerase II promoter; does not bind DNA itself [goid 3714] [pmid 15652350] [evidence N…	PR264; SC-35; SRp30b; SC35; SFRS2A
1190717	1293.33	209.836	66	606.735	127.512	75	0	RefSeq	NM_014753.2		9790	41281482	NM_014753.2	BMS1	10	10q11.21a	Homo sapiens BMS1 homolog, ribosome assembly protein (yeast) (BMS1), mRNA.						A membrane-bounded organelle of eukaryotic cells in which chromosomes are housed and replicated. In most cells, the nucleus contains all of the cell's chromosomes except the organellar chromosomes, and is the site of RNA synthesis and processing. In some species, or in specialized cell types, RNA metabolism or DNA replication may be absent [goid 5634] [evidence IEA]; A small, dense body one or mo…	The aggregation, arrangement and bonding together of the mature ribosome and of its subunits [goid 42255] [evidence ISS]	Interacting selectively with a nucleotide, any compound consisting of a nucleoside that is esterified with (ortho)phosphate or an oligophosphate at any hydroxyl group on the ribose or deoxyribose moiety [goid 166] [evidence IEA]; Interacting selectively with ATP, adenosine 5'-triphosphate, a universally important coenzyme and enzyme regulator [goid 5524] [evidence IEA]	KIAA0187; BMS1L
360731	1133.65	305.434	72	530.8	118.464	59	0	RefSeq	NM_001110781.1		728661	160707904	NM_001110781.1	LOC728661	1	1p36.33a	Homo sapiens similar to solute carrier family 35, member E2 (LOC728661), mRNA.									DKFZp564C093; MGC117254; DKFZp686M0869; FLJ43631; MGC104754; KIAA0447
7040487	1705.69	349.624	74	796.92	166.253	78	0	RefSeq	NM_001038.4		6337	47834319	NM_001038.4	SCNN1A	12	12p13.31d	Homo sapiens sodium channel, nonvoltage-gated 1 alpha (SCNN1A), mRNA.						The membrane surrounding a cell that separates the cell from its external environment. It consists of a phospholipid bilayer and associated proteins [goid 5886] [evidence IEA]; Penetrating at least one phospholipid bilayer of a membrane. May also refer to the state of being buried in the bilayer with no exposure outside the bilayer. When used to describe a protein, indicates that all or part of t…	The directed movement of charged atoms or small charged molecules into, out of, within or between cells [goid 6811] [evidence IEA]; The directed movement of sodium ions (Na+) into, out of, within or between cells [goid 6814] [evidence IEA]; The directed movement of sodium ions (Na+) into, out of, within or between cells [goid 6814] [pmid 8589714] [evidence TAS]; The directed movement of sodium io…	Catalysis of facilitated diffusion of an ion (by an energy-independent process) by passage through a transmembrane aqueous pore or channel without evidence for a carrier-mediated mechanism [goid 5216] [evidence IEA]; Interacting selectively with any protein or protein complex (a complex of two or more proteins that may include other nonprotein molecules) [goid 5515] [pmid 11244092] [evidence IPI]…	SCNEA; FLJ21883; ENaCa; SCNN1; ENaCalpha
4590390	1053.97	196.166	90	489.752	80.847	84	0	RefSeq	NM_014745.1		9780	7662013	NM_014745.1	FAM38A	16	16q24.3a	Homo sapiens family with sequence similarity 38, member A (FAM38A), mRNA.						The irregular network of unit membranes, visible only by electron microscopy, that occurs in the cytoplasm of many eukaryotic cells. The membranes form a complex meshwork of tubular channels, which are often expanded into slitlike cavities called cisternae. The ER takes two forms, rough (or granular), with ribosomes adhering to the outer surface, and smooth (with no ribosomes attached) [goid 5783…			Mib
3420661	1254.05	327.435	61	582.584	199.126	49	0	RefSeq	NM_001015001.1		548596	66346729	NM_001015001.1	CKMT1A	15	15q15.3a	Homo sapiens creatine kinase, mitochondrial 1A (CKMT1A), nuclear gene encoding mitochondrial protein, mRNA.						A semiautonomous, self replicating organelle that occurs in varying numbers, shapes, and sizes in the cytoplasm of virtually all eukaryotic cells. It is notably the site of tissue respiration [goid 5739] [pmid 2914937] [evidence TAS]; The inner, i.e. lumen-facing, lipid bilayer of the mitochondrial envelope. It is highly folded to form cristae [goid 5743] [evidence IEA]; Double layer of lipid mol…	The chemical reactions and pathways involving creatine (N-(aminoiminomethyl)-N-methylglycine), a compound synthesized from the amino acids arginine, glycine, and methionine that occurs in muscle [goid 6600] [pmid 10893433] [evidence EXP]	Interacting selectively with a nucleotide, any compound consisting of a nucleoside that is esterified with (ortho)phosphate or an oligophosphate at any hydroxyl group on the ribose or deoxyribose moiety [goid 166] [evidence IEA]; Catalysis of the reaction: ATP + creatine = ADP + phosphocreatine [goid 4111] [pmid 2914937] [evidence TAS]; Interacting selectively with ATP, adenosine 5'-triphosphate,…	UMTCK; CKMT1
6330647	1655.86	345.515	66	769.118	196.264	61	0	RefSeq	NM_001011.3		6201	71164880	NM_001011.3	RPS7	2	2p25.3b	Homo sapiens ribosomal protein S7 (RPS7), mRNA.						The living contents of a cell; the matter contained within (but not including) the plasma membrane, usually taken to exclude large vacuoles and masses of secretory or ingested material. In eukaryotes it includes the nucleus and cytoplasm [goid 5622] [evidence IEA]; A small, dense body one or more of which are present in the nucleus of eukaryotic cells. It is rich in RNA and protein, is not bounde…	The successive addition of amino acid residues to a nascent polypeptide chain during protein biosynthesis [goid 6414] [pmid 15189156] [evidence EXP]	Interacting selectively with an RNA molecule or a portion thereof [goid 3723] [pmid 8522193] [evidence NAS]; The action of a molecule that contributes to the structural integrity of the ribosome [goid 3735] [evidence IEA]; Interacting selectively with any protein or protein complex (a complex of two or more proteins that may include other nonprotein molecules) [goid 5515] [pmid 11823430] [evidenc…
1980521	1267.18	263.92	65	587.725	173.513	73	0	RefSeq	NM_020428.2		57153	31377726	NM_020428.2	SLC44A2	19	19p13.2b	Homo sapiens solute carrier family 44, member 2 (SLC44A2), mRNA.						A structure comprised of a core structure (in most organisms, a pair of centrioles) and peripheral material from which a microtubule-based structure, such as a spindle apparatus, is organized. Centrosomes occur close to the nucleus during interphase in many eukaryotic cells, though in animal cells it changes continually during the cell-division cycle [goid 5813] [pmid 18029348] [evidence IDA]; An…	The directed movement of substances (such as macromolecules, small molecules, ions) into, out of, within or between cells, or within a multicellular organism [goid 6810] [evidence IEA]; The directed movement of choline into, out of, within or between cells. Choline (2-hydroxyethyltrimethylammonium) is an amino alcohol that occurs widely in living organisms as a constituent of certain types of pho…	Mediates the transfer of a signal from the outside to the inside of a cell by means other than the introduction of the signal molecule itself into the cell [goid 4871] [pmid 12761501] [evidence IMP]; Catalysis of the transfer of choline from one side of the membrane to the other. Choline (2-hydroxyethyltrimethylammonium) is an amino alcohol that occurs widely in living organisms as a constituent …	FLJ44586; DKFZp666A071; PP1292; CTL2
6100673	6369.42	1393.43	60	2949.18	434.263	71	0	RefSeq	NM_032704.3		84790	142375723	NM_032704.3	TUBA1C	12	12q13.12b	Homo sapiens tubulin, alpha 1c (TUBA1C), mRNA.						Any of the long, generally straight, hollow tubes of internal diameter 12-15 nm and external diameter 24 nm found in a wide variety of eukaryotic cells; each consists (usually) of 13 protofilaments of polymeric tubulin, staggered in such a manner that the tubulin monomers are arranged in a helical pattern on the microtubular surface, and with the alpha/beta axes of the tubulin subunits parallel t…	Movement of organelles, other microtubules and other particles along microtubules, mediated by motor proteins [goid 7018] [evidence IEA]; The process of creating protein polymers, compounds composed of a large number of component monomers; polymeric proteins may be made up of different or identical monomers. Polymerization occurs by the addition of extra monomers to an existing poly- or oligomeri…	Interacting selectively with a nucleotide, any compound consisting of a nucleoside that is esterified with (ortho)phosphate or an oligophosphate at any hydroxyl group on the ribose or deoxyribose moiety [goid 166] [evidence IEA]; Catalysis of the reaction: GTP + H2O = GDP + phosphate [goid 3924] [evidence IEA]; The action of a molecule that contributes to the structural integrity of a complex or …	MGC14580; TUBA6; bcm948; MGC10851
3060110	2760	592.219	57	1275.68	675.14	66	0	RefSeq	NM_006275.4		6431	38158029	NM_006275.4	SFRS6	20	20q13.11b	Homo sapiens splicing factor, arginine/serine-rich 6 (SFRS6), mRNA.						A membrane-bounded organelle of eukaryotic cells in which chromosomes are housed and replicated. In most cells, the nucleus contains all of the cell's chromosomes except the organellar chromosomes, and is the site of RNA synthesis and processing. In some species, or in specialized cell types, RNA metabolism or DNA replication may be absent [goid 5634] [evidence IEA]	The joining together of exons from one or more primary transcripts of nuclear messenger RNA (mRNA) and the excision of intron sequences, via a spliceosomal mechanism, so that mRNA consisting only of the joined exons is produced [goid 398] [pmid 12226669] [evidence EXP]; Selection of a splice site by components of the assembling spliceosome [goid 6376] [pmid 7556075] [evidence TAS]; The process of…	Interacting selectively with a nucleotide, any compound consisting of a nucleoside that is esterified with (ortho)phosphate or an oligophosphate at any hydroxyl group on the ribose or deoxyribose moiety [goid 166] [evidence IEA]; Interacting selectively with an RNA molecule or a portion thereof [goid 3723] [evidence IEA]; Interacting selectively with any protein or protein complex (a complex of t…	B52; MGC5045; SRP55
7040553	1290.14	311.705	66	593.769	122.315	62	0	RefSeq	NM_001039708.1		10807	89353282	NM_001039708.1	SDCCAG3	9	9q34.3d	Homo sapiens serologically defined colon cancer antigen 3 (SDCCAG3), transcript variant 3, mRNA.						All of the contents of a cell excluding the plasma membrane and nucleus, but including other subcellular structures [goid 5737] [evidence IEA]			NY-CO-3
1410021	3098.07	627.093	59	1422.13	405.901	88	0	RefSeq	NM_031426.2		83543	50428929	NM_031426.2	AIF1L	9	9q34.13a	Homo sapiens allograft inflammatory factor 1-like (AIF1L), transcript variant 1, mRNA.									MGC29466; FLJ12783; IBA2
2690608	1409.64	231.447	78	645.263	174.871	67	0	RefSeq	NM_001011.3		6201	71164880	NM_001011.3	RPS7	2	2p25.3b	Homo sapiens ribosomal protein S7 (RPS7), mRNA.						The living contents of a cell; the matter contained within (but not including) the plasma membrane, usually taken to exclude large vacuoles and masses of secretory or ingested material. In eukaryotes it includes the nucleus and cytoplasm [goid 5622] [evidence IEA]; A small, dense body one or more of which are present in the nucleus of eukaryotic cells. It is rich in RNA and protein, is not bounde…	The successive addition of amino acid residues to a nascent polypeptide chain during protein biosynthesis [goid 6414] [pmid 15189156] [evidence EXP]	Interacting selectively with an RNA molecule or a portion thereof [goid 3723] [pmid 8522193] [evidence NAS]; The action of a molecule that contributes to the structural integrity of the ribosome [goid 3735] [evidence IEA]; Interacting selectively with any protein or protein complex (a complex of two or more proteins that may include other nonprotein molecules) [goid 5515] [pmid 11823430] [evidenc…
4290050	1184.53	214.747	59	540.719	193.581	63	0	RefSeq	NM_181864.2		11332	75709213	NM_181864.2	ACOT7	1	1p36.31a	Homo sapiens acyl-CoA thioesterase 7 (ACOT7), transcript variant hBACHb, mRNA.						All of the contents of a cell excluding the plasma membrane and nucleus, but including other subcellular structures [goid 5737] [pmid 10578051] [evidence TAS]; A semiautonomous, self replicating organelle that occurs in varying numbers, shapes, and sizes in the cytoplasm of virtually all eukaryotic cells. It is notably the site of tissue respiration [goid 5739] [evidence IEA]	The chemical reactions and pathways involving lipids, compounds soluble in an organic solvent but not, or sparingly, in an aqueous solvent. Includes fatty acids; neutral fats, other fatty-acid esters, and soaps; long-chain (fatty) alcohols and waxes; sphingoids and other long-chain bases; glycolipids, phospholipids and sphingolipids; and carotenes, polyprenols, sterols, terpenes and other isopren…	Interacting selectively with acyl-CoA, any derivative of coenzyme A in which the sulfhydryl group is in thiolester linkage with a fatty acyl group [goid 62] [pmid 10578051] [evidence TAS]; Catalysis of the reaction: a carboxylic ester + H2O = an alcohol + a carboxylic anion [goid 4091] [evidence IEA]; Catalysis of the reaction: palmitoyl-CoA + H2O = CoA + palmitate [goid 16290] [evidence IEA]; Ca…	hBACH; LACH; LACH1; RP1-120G22.10; BACH; ACH1; MGC1126; ACT; CTE-II
2810156	2771.4	563.449	75	1263.01	196.888	68	0	RefSeq	NM_000876.2		3482	119964725	NM_000876.2	IGF2R	6	6q25.3f	Homo sapiens insulin-like growth factor 2 receptor (IGF2R), mRNA.						A membrane-bounded organelle of eukaryotic cells in which chromosomes are housed and replicated. In most cells, the nucleus contains all of the cell's chromosomes except the organellar chromosomes, and is the site of RNA synthesis and processing. In some species, or in specialized cell types, RNA metabolism or DNA replication may be absent [goid 5634] [evidence IEA]; The region between the two li…	The directed movement of substances (such as macromolecules, small molecules, ions) into, out of, within or between cells, or within a multicellular organism [goid 6810] [evidence IEA]; The uptake of external materials by cells, utilizing receptors to ensure specificity of transport. A specific receptor on the cell surface binds tightly to the extracellular macromolecule (the ligand) that it reco…	Combining with an extracellular or intracellular messenger to initiate a change in cell activity [goid 4872] [pmid 7753549] [evidence TAS]; [goid 5010] [pmid 10799489] [evidence TAS]; Enables the directed movement of substances (such as macromolecules, small molecules, ions) into, out of, within or between cells [goid 5215] [evidence IEA]; Interacting selectively with any protein or protein compl…	M6P-R; CD222; MPRI; MPR1; CIMPR
3440452	5539.67	1021.02	54	2478.09	547.703	66	0	RefSeq	NM_207195.1		8751	46909595	NM_207195.1	ADAM15	1	1q21.3e-q22a	Homo sapiens ADAM metallopeptidase domain 15 (ADAM15), transcript variant 4, mRNA.						Double layer of lipid molecules that encloses all cells, and, in eukaryotes, many organelles; may be a single or double lipid bilayer; also includes associated proteins [goid 16020] [evidence IEA]; Penetrating at least one phospholipid bilayer of a membrane. May also refer to the state of being buried in the bilayer with no exposure outside the bilayer. When used to describe a protein, indicates …	The hydrolysis of a peptide bond or bonds within a protein [goid 6508] [evidence IEA]; The hydrolysis of a peptide bond or bonds within a protein [goid 6508] [evidence IEA]; The hydrolysis of a peptide bond or bonds within a protein [goid 6508] [evidence IEA]; The hydrolysis of a peptide bond or bonds within a protein [goid 6508] [evidence IEA]; The hydrolysis of a peptide bond or bonds within a …	Catalysis of the hydrolysis of internal, alpha-peptide bonds in a polypeptide chain by a mechanism in which water acts as a nucleophile, one or two metal ions hold the water molecule in place, and charged amino acid side chains are ligands for the metal ions [goid 4222] [evidence IEA]; Catalysis of the hydrolysis of internal, alpha-peptide bonds in a polypeptide chain by a mechanism in which wate…	MDC15
2230288	3258.1	654.807	82	1456.47	466.908	51	0	RefSeq	NM_003312.4		7263	34335291	NM_003312.4	TST	22	22q12.3d	Homo sapiens thiosulfate sulfurtransferase (rhodanese) (TST), nuclear gene encoding mitochondrial protein, mRNA.						A semiautonomous, self replicating organelle that occurs in varying numbers, shapes, and sizes in the cytoplasm of virtually all eukaryotic cells. It is notably the site of tissue respiration [goid 5739] [evidence IEA]; The inner, i.e. lumen-facing, lipid bilayer of the mitochondrial envelope. It is highly folded to form cristae [goid 5743] [evidence IEA]; A semiautonomous, self replicating organ…	The directed movement of sulfate into, out of, within or between cells [goid 8272] [evidence IEA]; The directed movement of sulfate into, out of, within or between cells [goid 8272] [evidence IEA]; The chemical reactions and pathways resulting in the breakdown of cyanate, NCO-, the anion of cyanic acid [goid 9440] [pmid 9070219] [evidence TAS]	Catalysis of the reaction: thiosulfate + cyanide = SO3(2-) (sulfite) + thiocyanate [goid 4792] [evidence IEA]; Catalysis of the transfer of a group, e.g. a methyl group, glycosyl group, acyl group, phosphorus-containing, or other groups, from one compound (generally regarded as the donor) to another compound (generally regarded as the acceptor). Transferase is the systematic name for any enzyme o…	MGC19578; RDS
6290603	1346.74	322.341	71	599.1	104.346	77	0	RefSeq	NM_003751.3		8662	83367073	NM_003751.3	EIF3B	7	7p22.2c	Homo sapiens eukaryotic translation initiation factor 3, subunit B (EIF3B), transcript variant 1, mRNA.						That part of the cytoplasm that does not contain membranous or particulate subcellular components [goid 5829] [pmid 12588972] [evidence EXP]; A complex of several polypeptides that plays at least two important roles in protein synthesis: First, eIF3 binds to the 40S ribosome and facilitates loading of the Met-tRNA/eIF2.GTP ternary complex to form the 43S preinitiation complex. Subsequently, eIF3 …	The process preceding formation of the peptide bond between the first two amino acids of a protein. This includes the formation of a complex of the ribosome, mRNA, and an initiation complex that contains the first aminoacyl-tRNA [goid 6413] [pmid 8995410] [evidence TAS]	Interacting selectively with a nucleotide, any compound consisting of a nucleoside that is esterified with (ortho)phosphate or an oligophosphate at any hydroxyl group on the ribose or deoxyribose moiety [goid 166] [evidence IEA]; Interacting selectively with an RNA molecule or a portion thereof [goid 3723] [evidence IEA]; Functions in the initiation of ribosome-mediated translation of mRNA into a…	EIF3-P116; MGC131875; EIF3-P110; EIF3S9; PRT1; MGC104664; EIF3-ETA; eIF3b
5130577	1061.62	249.163	81	472.052	101.52	73	0	RefSeq	NM_001467.4		2542	116686112	NM_001467.4	SLC37A4	11	11q23.3e	Homo sapiens solute carrier family 37 (glucose-6-phosphate transporter), member 4 (SLC37A4), mRNA.						The irregular network of unit membranes, visible only by electron microscopy, that occurs in the cytoplasm of many eukaryotic cells. The membranes form a complex meshwork of tubular channels, which are often expanded into slitlike cavities called cisternae. The ER takes two forms, rough (or granular), with ribosomes adhering to the outer surface, and smooth (with no ribosomes attached) [goid 5783…	The process of regulating the proliferation and elimination of neutrophils such that the total number of neutrophils within a whole or part of an organism is stable over time in the absence of an outside stimulus [goid 1780] [evidence IEA]; The appearance of a cytokine due to biosynthesis or secretion following a cellular stimulus, resulting in an increase in its intracellular or extracellular le…	Enables the directed movement of substances (such as macromolecules, small molecules, ions) into, out of, within or between cells [goid 5215] [pmid 9428641] [evidence NAS]; Catalysis of the transfer of a solute or solutes from one side of a membrane to the other according to the reaction: sugar(out) + H+(out) = sugar(in) + H+(in) [goid 5351] [evidence IEA]; Catalysis of the transfer of a solute o…	G6PT3; GSD1b; TRG19; G6PT2; GSD1d; GSD1c; MGC15729; G6PT1; PRO0685
5910364	1113.97	293.636	80	495.102	132.144	76	0	RefSeq	NM_001071.1		7298	4507750	NM_001071.1	TYMS	18	18p11.32c	Homo sapiens thymidylate synthetase (TYMS), mRNA.						That part of the cytoplasm that does not contain membranous or particulate subcellular components [goid 5829] [pmid 2656695] [evidence EXP]	The chemical reactions and pathways involving nucleobases, nucleosides, nucleotides and nucleic acids [goid 6139] [pmid 2987839] [evidence TAS]; The chemical reactions and pathways resulting in the formation of dTMP, deoxyribosylthymine monophosphate (2'-deoxyribosylthymine 5'-phosphate) [goid 6231] [evidence IEA]; The process whereby new strands of DNA are synthesized. The template for replicati…	Catalysis of the reaction: 5,10-methylenetetrahydrofolate + dUMP = dihydrofolate + dTMP [goid 4799] [evidence IEA]; Catalysis of the reaction: 5,10-methylenetetrahydrofolate + dUMP = dihydrofolate + dTMP [goid 4799] [pmid 2656695] [evidence EXP]; Catalysis of the transfer of a methyl group to an acceptor molecule [goid 8168] [evidence IEA]; Catalysis of the transfer of a group, e.g. a methyl grou…	TS; TSase; TMS; HsT422; MGC88736
6620136	2782.14	654.274	56	1227.54	260.17	55	0	RefSeq	NM_002473.3		4627	51317362	NM_002473.3	MYH9	22	22q12.3d	Homo sapiens myosin, heavy chain 9, non-muscle (MYH9), mRNA.						Bundle of microfilaments and other proteins found in fibroblasts [goid 1725] [evidence IEA]; An area of close contact between a lymphocyte (T-, B-, or natural killer cell) and a target cell formed through the clustering of particular signaling and adhesion molecules and their associated membrane rafts on both the lymphocyte and the target cell and facilitating activation of the lymphocyte, transf…	A process that is carried out at the cellular level which results in the formation, arrangement of constituent parts, or disassembly of the microtubule spindle during a meiotic cell cycle [goid 212] [evidence IEA]; The change in form (cell shape and size) that occurs when relatively unspecialized cells, e.g. embryonic or regenerative cells, acquire specialized structural and/or functional feature…	Catalysis of movement along a polymeric molecule such as a microfilament or microtubule, coupled to the hydrolysis of a nucleoside triphosphate [goid 3774] [evidence IEA]; Interacting selectively with any protein or protein complex (a complex of two or more proteins that may include other nonprotein molecules) [goid 5515] [evidence IEA]; Interacting selectively with ATP, adenosine 5'-triphosphate…	NMMHCA; DFNA17; EPSTS; MHA; MGC104539; FTNS; NMHC-II-A
3710647	1730.16	376.861	44	757.949	337.443	40	0	RefSeq	NM_006454.2		10608	10947033	NM_006454.2	MXD4	4	4p16.3b	Homo sapiens MAX dimerization protein 4 (MXD4), mRNA.						A membrane-bounded organelle of eukaryotic cells in which chromosomes are housed and replicated. In most cells, the nucleus contains all of the cell's chromosomes except the organellar chromosomes, and is the site of RNA synthesis and processing. In some species, or in specialized cell types, RNA metabolism or DNA replication may be absent [goid 5634] [evidence IEA]	Any process that stops, prevents or reduces the frequency, rate or extent of transcription from an RNA polymerase II promoter [goid 122] [pmid 8521822] [evidence TAS]; Any process that modulates the frequency, rate or extent of DNA-dependent transcription [goid 6355] [evidence IEA]; Any process that stops, prevents or reduces the rate or extent of cell proliferation [goid 8285] [pmid 8521822] [ev…	Interacting selectively with DNA (deoxyribonucleic acid) [goid 3677] [evidence IEA]; The function of a transcription cofactor that represses transcription from a RNA polymerase II promoter; does not bind DNA itself [goid 3714] [pmid 8521822] [evidence TAS]; Interacting selectively with any protein or protein complex (a complex of two or more proteins that may include other nonprotein molecules) […	MSTP149; MAD4; MST149
70070	1023.86	203.495	79	447.651	102.325	68	0	RefSeq	NM_000837.1		2907	57165372	NM_000837.1	GRINA	8	8q24.3g	Homo sapiens glutamate receptor, ionotropic, N-methyl D-aspartate-associated protein 1 (glutamate binding) (GRINA), transcript variant 1, mRNA.						Double layer of lipid molecules that encloses all cells, and, in eukaryotes, many organelles; may be a single or double lipid bilayer; also includes associated proteins [goid 16020] [evidence IEA]; Penetrating at least one phospholipid bilayer of a membrane. May also refer to the state of being buried in the bilayer with no exposure outside the bilayer. When used to describe a protein, indicates …			HNRGW; NMDARA1; TMBIM3; MGC99687
10546	2767.31	492.475	96	1206.49	362.823	85	0	RefSeq	NM_001026.3		6229	71490412	NM_001026.3	RPS24	10	10q22.3c	Homo sapiens ribosomal protein S24 (RPS24), transcript variant 2, mRNA.						The living contents of a cell; the matter contained within (but not including) the plasma membrane, usually taken to exclude large vacuoles and masses of secretory or ingested material. In eukaryotes it includes the nucleus and cytoplasm [goid 5622] [evidence IEA]; A membrane-bounded organelle of eukaryotic cells in which chromosomes are housed and replicated. In most cells, the nucleus contains …	Any process involved in the conversion of a primary ribosomal RNA (rRNA) transcript into one or more mature rRNA molecules [goid 6364] [pmid 18230666] [evidence IMP]; The successive addition of amino acid residues to a nascent polypeptide chain during protein biosynthesis [goid 6414] [pmid 15189156] [evidence EXP]; Any process of regulating the production and elimination of erythrocytes within an…	Interacting selectively with a nucleotide, any compound consisting of a nucleoside that is esterified with (ortho)phosphate or an oligophosphate at any hydroxyl group on the ribose or deoxyribose moiety [goid 166] [evidence IEA]; The action of a molecule that contributes to the structural integrity of the ribosome [goid 3735] [pmid 18412286] [evidence NAS]; Interacting selectively with a translat…	DKFZp686N1586; DBA3
4490739	2855.3	741.641	69	1239.17	666.876	74	0	RefSeq	NM_176895.1		8611	29171737	NM_176895.1	PPAP2A	5	5q11.2e	Homo sapiens phosphatidic acid phosphatase type 2A (PPAP2A), transcript variant 2, mRNA.						That fraction of cells, prepared by disruptive biochemical methods, that includes the plasma and other membranes [goid 5624] [pmid 9468526] [evidence IDA]; That part of the cytoplasm that does not contain membranous or particulate subcellular components [goid 5829] [pmid 9705349] [evidence EXP]; The membrane surrounding a cell that separates the cell from its external environment. It consists of …	The process of removing one or more phosphoric residues from a protein [goid 6470] [evidence IEA]; The initiation of the activity of the inactive enzyme protein kinase C as the result of a series of molecular signals generated as a consequence of a G-protein coupled receptor binding to its physiological ligand [goid 7205] [pmid 9468526] [evidence TAS]; Any process that stops, prevents or reduces …	Catalysis of the reaction: a 3-sn-phosphatidate + H2O = a 1,2-diacyl-sn-glycerol + phosphate [goid 8195] [pmid 9468526] [evidence IDA]; Catalysis of the reaction: a 3-sn-phosphatidate + H2O = a 1,2-diacyl-sn-glycerol + phosphate [goid 8195] [pmid 9570154] [evidence NAS]; Catalysis of the reaction: a 3-sn-phosphatidate + H2O = a 1,2-diacyl-sn-glycerol + phosphate [goid 8195] [pmid 9705349] [eviden…	PAP2a2; LLP1a; PAP-2a; LPP1; PAP2alpha2; PAP2; PAPalpha1
7400626	4086.94	801.695	68	1773.6	299.996	55	0	RefSeq	NM_003998.2		4790	34577121	NM_003998.2	NFKB1	4	4q24b	Homo sapiens nuclear factor of kappa light polypeptide gene enhancer in B-cells 1 (NFKB1), mRNA.						A membrane-bounded organelle of eukaryotic cells in which chromosomes are housed and replicated. In most cells, the nucleus contains all of the cell's chromosomes except the organellar chromosomes, and is the site of RNA synthesis and processing. In some species, or in specialized cell types, RNA metabolism or DNA replication may be absent [goid 5634] [pmid 11819787] [evidence IDA]; That part of …	Any process that modulates the frequency, rate or extent of DNA-dependent transcription [goid 6355] [evidence IEA]; The synthesis of RNA from a DNA template by RNA polymerase II (Pol II), originating at a Pol II-specific promoter. Includes transcription of messenger RNA (mRNA) and certain small nuclear RNAs (snRNAs) [goid 6366] [pmid 1992489] [evidence TAS]; A form of programmed cell death induce…	The function of binding to a specific DNA sequence in order to modulate transcription. The transcription factor may or may not also interact selectively with a protein or macromolecular complex [goid 3700] [pmid 10928981] [evidence TAS]; Interacting selectively with any protein or protein complex (a complex of two or more proteins that may include other nonprotein molecules) [goid 5515] [pmid 161…	NF-kappa-B; DKFZp686C01211; MGC54151; NFKB-p105; NFKB-p50; EBP-1; KBF1
7610152	1416.76	263.492	74	609.129	138.833	60	0	RefSeq	NM_014847.2		9898	40254860	NM_014847.2	UBAP2L	1	1q21.3d	Homo sapiens ubiquitin associated protein 2-like (UBAP2L), mRNA.								Interacting selectively with any protein or protein complex (a complex of two or more proteins that may include other nonprotein molecules) [goid 5515] [pmid 14667819] [evidence IPI]	NICE-4; KIAA0144; FLJ42300
1470551	1643.79	356.739	71	703.685	170.681	51	0	RefSeq	NM_015187.3		23231	154689718	NM_015187.3	SEL1L3	4	4p15.2c	Homo sapiens sel-1 suppressor of lin-12-like 3 (C. elegans) (SEL1L3), mRNA.									FLJ21629; FLJ41299; DKFZp781J1697
2070494	1157.86	178.695	62	494.858	77.3248	58	0	RefSeq	NM_199413.1		9055	40807442	NM_199413.1	PRC1	15	15q26.1c	Homo sapiens protein regulator of cytokinesis 1 (PRC1), transcript variant 2, mRNA.						A membrane-bounded organelle of eukaryotic cells in which chromosomes are housed and replicated. In most cells, the nucleus contains all of the cell's chromosomes except the organellar chromosomes, and is the site of RNA synthesis and processing. In some species, or in specialized cell types, RNA metabolism or DNA replication may be absent [goid 5634] [pmid 9885575] [evidence TAS]; All of the con…	Lengthening of the distance between poles of the mitotic spindle [goid 22] [pmid 9885575] [evidence TAS]; A cellular process resulting in the division of the cytoplasm of a cell and its separation into two daughter cells. Cytokinesis usually occurs after growth, replication, and segregation of cellular components [goid 910] [pmid 9885575] [evidence TAS]; The progression of biochemical and morphol…	Interacting selectively with any protein or protein complex (a complex of two or more proteins that may include other nonprotein molecules) [goid 5515] [pmid 14744859] [evidence IPI]	MGC1671; ASE1; MGC3669
3890408	1357.08	237.156	65	578.256	80.9775	59	0	RefSeq	NM_001042576.1		6238	110611217	NM_001042576.1	RRBP1	20	20p12.1a	Homo sapiens ribosome binding protein 1 homolog 180kDa (dog) (RRBP1), transcript variant 1, mRNA.						The irregular network of unit membranes, visible only by electron microscopy, that occurs in the cytoplasm of many eukaryotic cells. The membranes form a complex meshwork of tubular channels, which are often expanded into slitlike cavities called cisternae. The ER takes two forms, rough (or granular), with ribosomes adhering to the outer surface, and smooth (with no ribosomes attached) [goid 5783…	The chemical reactions and pathways resulting in the formation of a protein. This is a ribosome-mediated process in which the information in messenger RNA (mRNA) is used to specify the sequence of amino acids in the protein [goid 6412] [pmid 9628588] [evidence TAS]; The cascade of processes by which a signal interacts with a receptor, causing a change in the level or activity of a second messenge…	Combining with an extracellular or intracellular messenger to initiate a change in cell activity [goid 4872] [pmid 9628588] [evidence TAS]; Combining with an extracellular or intracellular messenger to initiate a change in cell activity [goid 4872] [evidence IEA]	DKFZp586A1420; MGC157721; ES130; FLJ36146; MGC157720; ES/130; hES
4480341	1640.27	320.204	50	697.833	321.345	69	0	RefSeq	NM_014762.3		1718	114155130	NM_014762.3	DHCR24	1	1p32.3b	Homo sapiens 24-dehydrocholesterol reductase (DHCR24), mRNA.						The lipid bilayer surrounding any of the compartments of the Golgi apparatus [goid 139] [evidence IEA]; A membrane-bounded organelle of eukaryotic cells in which chromosomes are housed and replicated. In most cells, the nucleus contains all of the cell's chromosomes except the organellar chromosomes, and is the site of RNA synthesis and processing. In some species, or in specialized cell types, R…	The chemical reactions and pathways resulting in the formation of cholesterol, cholest-5-en-3 beta-ol, the principal sterol of vertebrates and the precursor of many steroids, including bile acids and steroid hormones [goid 6695] [evidence ISS]; The chemical reactions and pathways resulting in the formation of cholesterol, cholest-5-en-3 beta-ol, the principal sterol of vertebrates and the precurs…	Catalysis of an oxidation-reduction (redox) reaction, a reversible chemical reaction in which the oxidation state of an atom or atoms within a molecule is altered. One substrate acts as a hydrogen or electron donor and becomes oxidized, while the other acts as hydrogen or electron acceptor and becomes reduced [goid 16491] [evidence IEA]; Interacting selectively with any enzyme [goid 19899] [pmid …	Nbla03646; seladin-1; SELADIN1; KIAA0018
3400438	3573.6	688.329	64	1503.58	236.824	62	0	RefSeq	NM_002116.5		3105	52426770	NM_002116.5	HLA-A	6	6p21.33b	Homo sapiens major histocompatibility complex, class I, A (HLA-A), mRNA.						Double layer of lipid molecules that encloses all cells, and, in eukaryotes, many organelles; may be a single or double lipid bilayer; also includes associated proteins [goid 16020] [evidence IEA]; A transmembrane protein complex composed of a MHC class I alpha chain and an invariant beta2-microglobin chain, and with or without a bound peptide antigen. Class I here refers to classical class I mol…	Any immune system process that functions in the calibrated response of an organism to a potential internal or invasive threat [goid 6955] [evidence IEA]; The process by which an antigen-presenting cell expresses antigen (peptide or lipid) on its cell surface in association with an MHC protein complex [goid 19882] [evidence IEA]; The process by which an antigen-presenting cell expresses a peptide …	Interacting selectively with any protein or protein complex (a complex of two or more proteins that may include other nonprotein molecules) [goid 5515] [pmid 12414957] [evidence IPI]; Interacting selectively with any protein or protein complex (a complex of two or more proteins that may include other nonprotein molecules) [goid 5515] [pmid 17353931] [evidence IPI]; Combining with an MHC class I p…
6510176	8533.67	1973.61	56	3568.27	1229.87	56	0	RefSeq	NM_006082.2		10376	57013275	NM_006082.2	TUBA1B	12	12q13.12b	Homo sapiens tubulin, alpha 1b (TUBA1B), mRNA.						Any of the long, generally straight, hollow tubes of internal diameter 12-15 nm and external diameter 24 nm found in a wide variety of eukaryotic cells; each consists (usually) of 13 protofilaments of polymeric tubulin, staggered in such a manner that the tubulin monomers are arranged in a helical pattern on the microtubular surface, and with the alpha/beta axes of the tubulin subunits parallel t…	Movement of organelles, other microtubules and other particles along microtubules, mediated by motor proteins [goid 7018] [evidence IEA]; The process of creating protein polymers, compounds composed of a large number of component monomers; polymeric proteins may be made up of different or identical monomers. Polymerization occurs by the addition of extra monomers to an existing poly- or oligomeri…	Interacting selectively with a nucleotide, any compound consisting of a nucleoside that is esterified with (ortho)phosphate or an oligophosphate at any hydroxyl group on the ribose or deoxyribose moiety [goid 166] [evidence IEA]; Catalysis of the reaction: GTP + H2O = GDP + phosphate [goid 3924] [evidence IEA]; The action of a molecule that contributes to the structural integrity of a complex or …	K-ALPHA-1
630196	2373.31	426.128	68	991.65	298.589	62	0	RefSeq	XM_939056.2		649970	113425601	XM_939056.2	LOC649970			PREDICTED: Homo sapiens similar to creatine kinase, mitochondrial 1B precursor (LOC649970), mRNA.
2060440	2436.15	640.58	77	1010.86	161.48	51	0	RefSeq	NM_005461.3		9935	31652256	NM_005461.3	MAFB	20	20q12b	Homo sapiens v-maf musculoaponeurotic fibrosarcoma oncogene homolog B (avian) (MAFB), mRNA.						A membrane-bounded organelle of eukaryotic cells in which chromosomes are housed and replicated. In most cells, the nucleus contains all of the cell's chromosomes except the organellar chromosomes, and is the site of RNA synthesis and processing. In some species, or in specialized cell types, RNA metabolism or DNA replication may be absent [goid 5634] [pmid 8001130] [evidence TAS]; Any complex, d…	The process whereby segments assume individual identities; exemplified in insects by the actions of the products of the homeotic genes [goid 7379] [evidence IEA]; The process whose specific outcome is the progression of sensory organs over time, from its formation to the mature structure [goid 7423] [pmid 8001130] [evidence TAS]; The process of gaseous exchange between an organism and its environ…	The function of binding to a specific DNA sequence in order to modulate transcription. The transcription factor may or may not also interact selectively with a protein or macromolecular complex [goid 3700] [evidence IEA]; Interacting selectively with a transcription factor, any protein required to initiate or regulate transcription [goid 8134] [pmid 10698492] [evidence IDA]; Interacting selective…	KRML; MGC43127
4200259	2466.28	620.429	76	1021.19	278.718	56	0	RefSeq	NM_198830.1		47	38569422	NM_198830.1	ACLY	17	17q21.2b	Homo sapiens ATP citrate lyase (ACLY), transcript variant 2, mRNA.						All of the contents of a cell excluding the plasma membrane and nucleus, but including other subcellular structures [goid 5737] [evidence IEA]; That part of the cytoplasm that does not contain membranous or particulate subcellular components [goid 5829] [pmid 1371749] [evidence EXP]; Citrate lyase is a multienzyme complex with three constituents: the alpha subunit, citrate-ACP transferase; the be…	The chemical reactions and pathways involving citrate, 2-hydroxy-1,2,3-propanetricarboyxlate. Citrate is widely distributed in nature and is an important intermediate in the TCA cycle and the glyoxylate cycle [goid 6101] [pmid 1371749] [evidence TAS]; The chemical reactions and pathways resulting in the breakdown of ATP, adenosine 5'-triphosphate, a universally important coenzyme and enzyme regul…	Interacting selectively with a nucleotide, any compound consisting of a nucleoside that is esterified with (ortho)phosphate or an oligophosphate at any hydroxyl group on the ribose or deoxyribose moiety [goid 166] [evidence IEA]; Interacting selectively with magnesium (Mg) ions [goid 287] [evidence IEA]; Catalysis of the reaction: ADP + phosphate + acetyl-CoA + oxaloacetate = ATP + citrate + CoA …	CLATP; ATPCL; ACL
1440612	1024.97	192.086	83	423.944	147.172	75	0	RefSeq	NM_014038.1		28969	7661743	NM_014038.1	BZW2	7	7p21.1b	Homo sapiens basic leucine zipper and W2 domains 2 (BZW2), mRNA.							The biological process whose specific outcome is the progression of a multicellular organism over time from an initial condition (e.g. a zygote or a young adult) to a later condition (e.g. a multicellular animal or an aged adult) [goid 7275] [evidence IEA]; The process whose specific outcome is the progression of nervous tissue over time, from its formation to its mature state [goid 7399] [eviden…	Interacting selectively with any protein or protein complex (a complex of two or more proteins that may include other nonprotein molecules) [goid 5515] [pmid 17353931] [evidence IPI]; The selective, often stoichiometric, interaction of a molecule with one or more specific sites on another molecule [goid 5488] [evidence IEA]; Interacting selectively with any protein or protein complex (a complex o…	MST017; MSTP017; HSPC028
7330392	1199.04	201.755	67	495.61	82.9604	57	0	RefSeq	NM_000593.5		6890	53759115	NM_000593.5	TAP1	6	6p21.32a	Homo sapiens transporter 1, ATP-binding cassette, sub-family B (MDR/TAP) (TAP1), mRNA.						The irregular network of unit membranes, visible only by electron microscopy, that occurs in the cytoplasm of many eukaryotic cells. The membranes form a complex meshwork of tubular channels, which are often expanded into slitlike cavities called cisternae. The ER takes two forms, rough (or granular), with ribosomes adhering to the outer surface, and smooth (with no ribosomes attached) [goid 5783…	The directed movement of oligopeptides into, out of, within or between cells. Oligopeptides are molecules that contain a small number (2 to 20) of amino-acid residues connected by peptide linkages [goid 6857] [evidence IEA]; Reactions, triggered in response to the presence of a foreign body or the occurrence of an injury, which result in restriction of damage to the organism attacked or preventio…	Interacting selectively with a nucleotide, any compound consisting of a nucleoside that is esterified with (ortho)phosphate or an oligophosphate at any hydroxyl group on the ribose or deoxyribose moiety [goid 166] [evidence IEA]; Enables the directed movement of substances (such as macromolecules, small molecules, ions) into, out of, within or between cells [goid 5215] [evidence IEA]; Interacting…	ABC17; PSF1; FLJ26666; ABCB2; TAP1N; APT1; D6S114E; RING4; FLJ41500; TAP1*0102N
1980246	1136.89	275.173	84	463.609	88.0318	58	0	RefSeq	NM_018728.2		55930	153945714	NM_018728.2	MYO5C	15	15q21.2c	Homo sapiens myosin VC (MYO5C), mRNA.						A protein complex, formed of one or more myosin heavy chains plus associated light chains and other proteins, that functions as a molecular motor; uses the energy of ATP hydrolysis to move actin filaments or to move vesicles or other cargo on fixed actin filaments; has magnesium-ATPase activity and binds actin. Myosin classes are distinguished based on sequence features of the motor, or head, dom…		Interacting selectively with a nucleotide, any compound consisting of a nucleoside that is esterified with (ortho)phosphate or an oligophosphate at any hydroxyl group on the ribose or deoxyribose moiety [goid 166] [evidence IEA]; Catalysis of movement along a polymeric molecule such as a microfilament or microtubule, coupled to the hydrolysis of a nucleoside triphosphate [goid 3774] [evidence IEA…	MGC74969
1510703	1770.22	344.328	86	713.589	314.019	81	0	RefSeq	NM_138431.1		113655	19923956	NM_138431.1	MFSD3	8	8q24.3h	Homo sapiens major facilitator superfamily domain containing 3 (MFSD3), mRNA.						Double layer of lipid molecules that encloses all cells, and, in eukaryotes, many organelles; may be a single or double lipid bilayer; also includes associated proteins [goid 16020] [evidence IEA]; Penetrating at least one phospholipid bilayer of a membrane. May also refer to the state of being buried in the bilayer with no exposure outside the bilayer. When used to describe a protein, indicates …	The directed movement of substances (such as macromolecules, small molecules, ions) into, out of, within or between cells, or within a multicellular organism [goid 6810] [evidence IEA]
6660343	959.625	197.474	73	384.3	101.017	79	0	RefSeq	NM_006328.2		10432	50593004	NM_006328.2	RBM14	11	11q13.1e	Homo sapiens RNA binding motif protein 14 (RBM14), mRNA.						A protein complex that enables the RNA polymerase II-general RNA polymerase II transcription factor complex to react to transcriptional activator proteins; also enhances the level of basal transcription [goid 119] [pmid 11443112] [evidence NAS]; A membrane-bounded organelle of eukaryotic cells in which chromosomes are housed and replicated. In most cells, the nucleus contains all of the cell's ch…	The process whereby new strands of DNA are synthesized. The template for replication can either be an existing DNA molecule or RNA [goid 6260] [pmid 11443112] [evidence NAS]; The process of restoring DNA after damage. Genomes are subject to damage by chemical and physical agents in the environment (e.g. UV and ionizing radiations, chemical mutagens, fungal and bacterial toxins, etc.) and by free …	Interacting selectively with a nucleotide, any compound consisting of a nucleoside that is esterified with (ortho)phosphate or an oligophosphate at any hydroxyl group on the ribose or deoxyribose moiety [goid 166] [evidence IEA]; Interacting selectively with an RNA molecule or a portion thereof [goid 3723] [pmid 11443112] [evidence NAS]; Functions to mediate the interaction of transcriptional act…	SYTIP1; COAA; SIP; DKFZp779J0927
6200468	1589.86	362.242	81	633.094	112.919	65	0	RefSeq	NM_001827.1		1164	4502858	NM_001827.1	CKS2	9	9q22.2a	Homo sapiens CDC28 protein kinase regulatory subunit 2 (CKS2), mRNA.							Any process that modulates the frequency, rate or extent of CDK activity [goid 79] [pmid 2227411] [evidence TAS]; The progression of biochemical and morphological phases and events that occur in a cell during successive cell replication or nuclear replication events. Canonically, the cell cycle comprises the replication and segregation of genetic material followed by the division of the cell, but…	Modulates the activity of a cyclin-dependent protein kinase, enzymes of the protein kinase family that are regulated through association with cyclins and other proteins [goid 16538] [evidence IEA]	CKSHS2
6270450	1735.67	392.877	78	687.687	139.203	61	0	RefSeq	NM_006836.1		10985	54607052	NM_006836.1	GCN1L1	12	12q24.23c-q24.31a	Homo sapiens GCN1 general control of amino-acid synthesis 1-like 1 (yeast) (GCN1L1), mRNA.						All of the contents of a cell excluding the plasma membrane and nucleus, but including other subcellular structures [goid 5737] [pmid 9234705] [evidence NAS]; An intracellular organelle, about 200 A in diameter, consisting of RNA and protein. It is the site of protein biosynthesis resulting from translation of messenger RNA (mRNA). It consists of two subunits, one large and one small, each contai…	Any process that modulates the frequency, rate or extent of the chemical reactions and pathways resulting in the formation of proteins by the translation of mRNA [goid 6417] [evidence IEA]	Interacting selectively with any protein or protein complex (a complex of two or more proteins that may include other nonprotein molecules) [goid 5515] [pmid 17353931] [evidence IPI]; Functions during translation by binding nucleic acids during polypeptide synthesis at the ribosome [goid 8135] [pmid 9234705] [evidence NAS]	GCN1; GCN1L; KIAA0219
2450093	1282.57	243.697	79	508.085	140.284	61	0	RefSeq	NM_007126.2		7415	7669552	NM_007126.2	VCP	9	9p13.3b	Homo sapiens valosin-containing protein (VCP), mRNA.						Any of the small, heterogeneous, artifactual, vesicular particles, 50-150 nm in diameter, that are formed when some eukaryotic cells are homogenized and that sediment on centrifugation at 100000 g [goid 5792] [evidence IEA]; A membrane-bounded organelle of eukaryotic cells in which chromosomes are housed and replicated. In most cells, the nucleus contains all of the cell's chromosomes except the …	Upregulation of the activity of a caspase, any of a group of cysteine proteases involved in apoptosis [goid 6919] [evidence IEA]; The repair of double-strand breaks in DNA via homologous and nonhomologous mechanisms to reform a continuous DNA helix [goid 6302] [pmid 10855792] [evidence IDA]; The directed movement of substances (such as macromolecules, small molecules, ions) into, out of, within o…	Interacting selectively with a nucleotide, any compound consisting of a nucleoside that is esterified with (ortho)phosphate or an oligophosphate at any hydroxyl group on the ribose or deoxyribose moiety [goid 166] [evidence IEA]; Interacting selectively with any protein or protein complex (a complex of two or more proteins that may include other nonprotein molecules) [goid 5515] [evidence IEA]; I…	IBMPFD; MGC8560; TERA; p97; MGC131997
5310634	6415.64	1026.4	60	2499.72	647.729	59	0	RefSeq	NM_004104.4		2194	41872630	NM_004104.4	FASN	17	17q25.3g	Homo sapiens fatty acid synthase (FASN), mRNA.						All of the contents of a cell excluding the plasma membrane and nucleus, but including other subcellular structures [goid 5737] [evidence IEA]; A compound membranous cytoplasmic organelle of eukaryotic cells, consisting of flattened, ribosome-free vesicles arranged in a more or less regular stack. The Golgi apparatus differs from the endoplasmic reticulum in often having slightly thicker membrane…	The chemical reactions and pathways resulting in the formation of a fatty acid, any of the aliphatic monocarboxylic acids that can be liberated by hydrolysis from naturally occurring fats and oils. Fatty acids are predominantly straight-chain acids of 4 to 24 carbon atoms, which may be saturated or unsaturated; branched fatty acids and hydroxy fatty acids also occur, and very long chain acids of …	Enables the directed movement of acyl groups into, out of, within or between cells [goid 36] [evidence IEA]; Catalysis of the reaction: acetyl-CoA + [acyl-carrier protein] = CoA + acetyl-[acyl-carrier protein] [goid 4313] [evidence IEA]; Catalysis of the reaction: acetyl-CoA + [acyl-carrier protein] = CoA + acetyl-[acyl-carrier protein] [goid 4313] [pmid 7567999] [evidence EXP]; Catalysis of the …	MGC14367; MGC15706; FAS; OA-519
2450167	1578.53	333.557	77	609.733	255.715	59	0	RefSeq	NM_000992.2		6159	17105395	NM_000992.2	RPL29	3	3p21.1e	Homo sapiens ribosomal protein L29 (RPL29), mRNA.						The living contents of a cell; the matter contained within (but not including) the plasma membrane, usually taken to exclude large vacuoles and masses of secretory or ingested material. In eukaryotes it includes the nucleus and cytoplasm [goid 5622] [evidence IEA]; That part of the cytoplasm that does not contain membranous or particulate subcellular components [goid 5829] [pmid 14567916] [eviden…	The successive addition of amino acid residues to a nascent polypeptide chain during protein biosynthesis [goid 6414] [pmid 15189156] [evidence EXP]; Attachment of the blastocyst to the uterine lining [goid 7566] [pmid 8662616] [evidence TAS]	Interacting selectively with an RNA molecule or a portion thereof [goid 3723] [pmid 8597591] [evidence TAS]; The action of a molecule that contributes to the structural integrity of the ribosome [goid 3735] [pmid 8597591] [evidence TAS]; Interacting selectively with any protein or protein complex (a complex of two or more proteins that may include other nonprotein molecules) [goid 5515] [pmid 173…	HUMRPL29; MGC88589; HIP
3370577	995.224	251.405	75	383.616	72.0082	72	0	RefSeq	NM_201414.1		351	41406056	NM_201414.1	APP	21	21q21.3a	Homo sapiens amyloid beta (A4) precursor protein (APP), transcript variant 3, mRNA.						The space external to the outermost structure of a cell. For cells without external protective or external encapsulating structures this refers to space outside of the plasma membrane. This term covers the host cell environment outside an intracellular parasite [goid 5576] [pmid 2110384] [evidence EXP]; The space external to the outermost structure of a cell. For cells without external protective…	The regulation of the levels, transport, and metabolism of copper ions within a cell or between a cell and its external environment [goid 6878] [pmid 15910549] [evidence TAS]; A type of vesicle-mediated transport in which cells take up external materials or membrane constituents by the invagination of small region of the plasma membrane to form a new membrane-bounded vesicle [goid 6897] [evidence…	Stops, prevents or reduces the activity of serine-type endopeptidases, enzymes that catalyze the hydrolysis of nonterminal peptide bonds in a polypeptide chain; a serine residue (and a histidine residue) are at the active center of the enzyme [goid 4867] [pmid 10652580] [evidence IDA]; Stops, prevents or reduces the activity of serine-type endopeptidases, enzymes that catalyze the hydrolysis of n…	AD1; ABETA; CTFgamma; APPI; ABPP; CVAP; PN2; AAA
4210095	4060.14	767.405	68	1561.35	234.87	68	0	RefSeq	NM_001001586.1		476	48762681	NM_001001586.1	ATP1A1	1	1p13.1c	Homo sapiens ATPase, Na+/K+ transporting, alpha 1 polypeptide (ATP1A1), transcript variant 2, mRNA.						Any of the small, heterogeneous, artifactual, vesicular particles, 50-150 nm in diameter, that are formed when some eukaryotic cells are homogenized and that sediment on centrifugation at 100000 g [goid 5792] [evidence IEA]; The region of the plasma membrane that includes the basal end and sides of the cell. Often used in reference to animal polarized epithelial membranes, where the basal membran…	Any process that modulates the extent of heart contraction, changing the force with which blood is propelled [goid 2026] [evidence IEA]; The directed movement of substances (such as macromolecules, small molecules, ions) into, out of, within or between cells, or within a multicellular organism [goid 6810] [evidence IEA]; The directed movement of cations, atoms or small molecules with a net positi…	Catalysis of the reaction: 4-nitrophenyl phosphate + H2O = 4-nitrophenol + phosphate [goid 3869] [evidence IEA]; Catalysis of the transfer of a solute or solutes from one side of a membrane to the other according to the reaction: ATP + H2O + Na+(in) + K+(out) = ADP + phosphate + Na+(out) + K+(in) [goid 5391] [evidence IEA]; Interacting selectively with any protein or protein complex (a complex of…	MGC3285; MGC51750
520463	999.279	192.145	67	384.226	165.565	75	0	RefSeq	NM_001039966.1		2852	91106713	NM_001039966.1	GPER	7	7p22.3b	Homo sapiens G protein-coupled estrogen receptor 1 (GPER), transcript variant 3, mRNA.						The lipid bilayer surrounding any of the compartments of the Golgi apparatus [goid 139] [evidence IEA]; The irregular network of unit membranes, visible only by electron microscopy, that occurs in the cytoplasm of many eukaryotic cells. The membranes form a complex meshwork of tubular channels, which are often expanded into slitlike cavities called cisternae. The ER takes two forms, rough (or gra…	The cascade of processes by which a signal interacts with a receptor, causing a change in the level or activity of a second messenger or other downstream target, and ultimately effecting a change in the functioning of the cell [goid 7165] [evidence IEA]; The series of molecular signals generated as a consequence of a G-protein coupled receptor binding to its physiological ligand [goid 7186] [pmid…	Combining with an extracellular or intracellular messenger to initiate a change in cell activity [goid 4872] [evidence IEA]; Combining with a purine nucleotide and transmitting the signal to a heterotrimeric G-protein complex to initiate a change in cell activity [goid 45028] [evidence IEA]; Combining with an extracellular or intracellular messenger to initiate a change in cell activity [goid 487…	LyGPR; DRY12; GPCR-Br; LERGU; MGC99678; GPR30; CEPR; CMKRL2; FEG-1; LERGU2
5310168	1035.22	204.979	60	397.736	98.3735	62	0	RefSeq	NM_005514.5		3106	52426771	NM_005514.5	HLA-B	6	6p21.33a	Homo sapiens major histocompatibility complex, class I, B (HLA-B), mRNA.						Double layer of lipid molecules that encloses all cells, and, in eukaryotes, many organelles; may be a single or double lipid bilayer; also includes associated proteins [goid 16020] [evidence IEA]; Penetrating at least one phospholipid bilayer of a membrane. May also refer to the state of being buried in the bilayer with no exposure outside the bilayer. When used to describe a protein, indicates …	The process by which an antigen-presenting cell expresses a peptide antigen on its cell surface in association with an MHC class I protein complex. Class I here refers to classical class I molecules [goid 2474] [evidence IEA]; Any immune system process that functions in the calibrated response of an organism to a potential internal or invasive threat [goid 6955] [evidence IEA]; The process by whi…	Combining with an MHC class I protein complex to initiate a change in cellular activity. Class I here refers to classical class I molecules [goid 32393] [pmid 518865] [evidence NAS]; Elemental activities, such as catalysis or binding, describing the actions of a gene product at the molecular level. A given gene product may exhibit one or more molecular functions [goid 3674] [evidence ND ]; Combin…	AS; HLA-B-5501; SPDA1; HLA B
1230470	1087.94	208.636	78	416.819	84.3413	80	0	RefSeq	NM_021205.4		58480	45827773	NM_021205.4	RHOU	1	1q42.13c	Homo sapiens ras homolog gene family, member U (RHOU), mRNA.						The lipid bilayer surrounding any of the compartments of the Golgi apparatus [goid 139] [evidence IEA]; The living contents of a cell; the matter contained within (but not including) the plasma membrane, usually taken to exclude large vacuoles and masses of secretory or ingested material. In eukaryotes it includes the nucleus and cytoplasm [goid 5622] [evidence IEA]; A compound membranous cytopla…	Progression from G1 phase to S phase of the mitotic cell cycle [goid 82] [evidence IEA]; Any series of molecular signals in which a small monomeric GTPase relays one or more of the signals [goid 7264] [evidence IEA]; Any process that modulates the surface configuration of a cell [goid 8360] [evidence IEA]; A series of molecular signals within the cell that are mediated by a member of the Rac fami…	Interacting selectively with a nucleotide, any compound consisting of a nucleoside that is esterified with (ortho)phosphate or an oligophosphate at any hydroxyl group on the ribose or deoxyribose moiety [goid 166] [evidence IEA]; Interacting selectively with magnesium (Mg) ions [goid 287] [evidence IEA]; Catalysis of the reaction: GTP + H2O = GDP + phosphate [goid 3924] [evidence IEA]; Interactin…	WRCH1; CDC42L1; hG28K; ARHU; FLJ10616; fJ646B12.2; DJ646B12.2
6450300	1330.43	202.554	68	505.383	95.38	66	0	RefSeq	NM_015721.2		50628	122939156	NM_015721.2	GEMIN4	17	17p13.3f	Homo sapiens gem (nuclear organelle) associated protein 4 (GEMIN4), mRNA.						A membrane-bounded organelle of eukaryotic cells in which chromosomes are housed and replicated. In most cells, the nucleus contains all of the cell's chromosomes except the organellar chromosomes, and is the site of RNA synthesis and processing. In some species, or in specialized cell types, RNA metabolism or DNA replication may be absent [goid 5634] [evidence IEA]; That part of the nuclear cont…	The formation and assembly from one or more snRNA and multiple protein components of a ribonucleoprotein complex that in involved in formation of the spliceosome [goid 387] [pmid 15130578] [evidence EXP]; Any process involved in the conversion of a primary ribosomal RNA (rRNA) transcript into one or more mature rRNA molecules [goid 6364] [pmid 10725331] [evidence TAS]; Any process involved in the…	Interacting selectively with any protein or protein complex (a complex of two or more proteins that may include other nonprotein molecules) [goid 5515] [pmid 11714716] [evidence IPI]	HC56; p97; DKFZP434B131; DKFZP434D174; HHRF-1; HCAP1
4490577	1120.58	391.911	69	423.037	107.593	72	0	RefSeq	NM_006009.2		7846	17986282	NM_006009.2	TUBA1A	12	12q13.12b	Homo sapiens tubulin, alpha 1a (TUBA1A), mRNA.						Any of the long, generally straight, hollow tubes of internal diameter 12-15 nm and external diameter 24 nm found in a wide variety of eukaryotic cells; each consists (usually) of 13 protofilaments of polymeric tubulin, staggered in such a manner that the tubulin monomers are arranged in a helical pattern on the microtubular surface, and with the alpha/beta axes of the tubulin subunits parallel t…	Movement of organelles, other microtubules and other particles along microtubules, mediated by motor proteins [goid 7018] [evidence IEA]; The process of creating protein polymers, compounds composed of a large number of component monomers; polymeric proteins may be made up of different or identical monomers. Polymerization occurs by the addition of extra monomers to an existing poly- or oligomeri…	Interacting selectively with a nucleotide, any compound consisting of a nucleoside that is esterified with (ortho)phosphate or an oligophosphate at any hydroxyl group on the ribose or deoxyribose moiety [goid 166] [evidence IEA]; Catalysis of the reaction: GTP + H2O = GDP + phosphate [goid 3924] [evidence IEA]; The action of a molecule that contributes to the structural integrity of a complex or …	LIS3; FLJ25113; TUBA3; B-ALPHA-1
4280113	3244.63	568.74	72	1222.67	189.976	60	0	RefSeq	NM_020529.1		4792	10092618	NM_020529.1	NFKBIA	14	14q13.2b	Homo sapiens nuclear factor of kappa light polypeptide gene enhancer in B-cells inhibitor, alpha (NFKBIA), mRNA.						A membrane-bounded organelle of eukaryotic cells in which chromosomes are housed and replicated. In most cells, the nucleus contains all of the cell's chromosomes except the organellar chromosomes, and is the site of RNA synthesis and processing. In some species, or in specialized cell types, RNA metabolism or DNA replication may be absent [goid 5634] [pmid 7679069] [evidence IDA]; All of the con…	The vectorial transfer of a protein from the cytoplasm into the nucleus, through the nuclear pore and across the nuclear envelope [goid 60] [evidence IEA]; A form of programmed cell death induced by external or internal signals that trigger the activity of proteolytic caspases, whose actions dismantle the cell and result in cell death. Apoptosis begins internally with condensation and subsequent …	Interacting selectively with a nuclear localization sequence, a specific peptide sequence that acts as a signal to localize the protein within the nucleus [goid 8139] [pmid 1493333] [evidence IPI]; Interacting selectively with a ubiquitin protein ligase enzyme, any of the E3 proteins [goid 31625] [pmid 9859996] [evidence IPI]; Interacting selectively with an identical protein or proteins [goid 42…	IKBA; NFKBI; MAD-3
3310288	1071.12	241.679	63	403.411	121.04	62	0	RefSeq	XM_929980.2		647000	113424152	XM_929980.2	LOC647000	13	13q14.11b	PREDICTED: Homo sapiens similar to tubulin, beta 5 (LOC647000), mRNA.
1300601	2853.4	806.494	84	1070.15	342.346	64	0	RefSeq	NM_003033.2		6482	27765097	NM_003033.2	ST3GAL1	8	8q24.22c	Homo sapiens ST3 beta-galactoside alpha-2,3-sialyltransferase 1 (ST3GAL1), transcript variant 1, mRNA.						The space external to the outermost structure of a cell. For cells without external protective or external encapsulating structures this refers to space outside of the plasma membrane. This term covers the host cell environment outside an intracellular parasite [goid 5576] [evidence IEA]; A compound membranous cytoplasmic organelle of eukaryotic cells, consisting of flattened, ribosome-free vesic…	The addition of a sugar unit to a protein amino acid, e.g. the addition of glycan chains to proteins [goid 6486] [evidence IEA]	Catalysis of the reaction: CMP-N-acetylneuraminate + beta-D-galactosyl-1,3-N-acetyl-alpha-D-galactosaminyl-R = CMP + alpha-N-acetylneuraminyl-2,3-beta-D-galactosyl-1,3-N-acetyl-alpha-D-galactosaminyl-R [goid 3836] [pmid 10504389] [evidence TAS]	Gal-NAc6S; ST3O; ST3GalA; SIATFL; ST3GalA.1; 1; ST3GalIA; SIAT4A; MGC9183
5670180	1880.38	356.36	65	694.397	136.974	70	0	RefSeq	NM_001070.3		7283	34222287	NM_001070.3	TUBG1	17	17q21.31a	Homo sapiens tubulin, gamma 1 (TUBG1), mRNA.						A network of small fibers that surrounds the centrioles in cells; contains the microtubule nucleating activity of the centrosome [goid 242] [evidence IEA]; A highly compacted molecule of DNA and associated proteins resulting in a cytologically distinct structure that remains in the nucleus [goid 794] [evidence ISS]; A multiprotein complex composed of gamma-tubulin and other non-tubulin proteins. …	A process that is carried out at the cellular level which results in the formation, arrangement of constituent parts, or disassembly of the microtubule spindle during a meiotic cell cycle [goid 212] [evidence ISS]; A process that is carried out at the cellular level which results in the formation, arrangement of constituent parts, or disassembly of cytoskeletal structures comprising microtubules …	Interacting selectively with a nucleotide, any compound consisting of a nucleoside that is esterified with (ortho)phosphate or an oligophosphate at any hydroxyl group on the ribose or deoxyribose moiety [goid 166] [evidence IEA]; Catalysis of the reaction: GTP + H2O = GDP + phosphate [goid 3924] [evidence IEA]; The action of a molecule that contributes to the structural integrity of a cytoskeleta…	TUBG
1440736	1279.27	276.521	67	468.339	139.3	60	0	RefSeq	NM_000527.2		3949	8051613	NM_000527.2	LDLR	19	19p13.2b	Homo sapiens low density lipoprotein receptor (familial hypercholesterolemia) (LDLR), mRNA.						A membrane-bounded organelle that carries materials newly ingested by endocytosis. It passes many of the materials to lysosomes for degradation [goid 5768] [evidence IEA]; The membrane surrounding a cell that separates the cell from its external environment. It consists of a phospholipid bilayer and associated proteins [goid 5886] [pmid 8300609] [evidence EXP]; The membrane surrounding a cell tha…	The formation of O-glycans by addition of glycosyl groups either to the hydroxyl group of peptidyl-serine, peptidyl-threonine, peptidyl-hydroxylysine, or peptidyl-hydroxyproline, or to the phenol group of peptidyl-tyrosine [goid 6493] [pmid 6091915] [evidence TAS]; The chemical reactions and pathways involving lipids, compounds soluble in an organic solvent but not, or sparingly, in an aqueous so…	Combining with an extracellular or intracellular messenger to initiate a change in cell activity, and spanning to the membrane of either the cell or an organelle [goid 4888] [pmid 6091915] [evidence TAS]; Combining with a low-density lipoprotein to initiate a change in cell activity [goid 5041] [pmid 2777800] [evidence TAS]; Enables the directed movement of lipids into, out of, within or between …	FHC; FH
4040176	2075.77	373.342	54	759.067	194.514	70	0	RefSeq	NM_005560.3		3911	21264601	NM_005560.3	LAMA5	20	20q13.33c	Homo sapiens laminin, alpha 5 (LAMA5), mRNA.						The space external to the outermost structure of a cell. For cells without external protective or external encapsulating structures this refers to space outside of the plasma membrane. This term covers the host cell environment outside an intracellular parasite [goid 5576] [evidence IEA]; A thin sheet of proteoglycans and glycoproteins, especially laminin, secreted by cells as an extracellular ma…	Branching of the ureteric bud [goid 1658] [evidence IEA]; The process by which the anatomical structures of polarized epithelium are generated and organized. Morphogenesis pertains to the creation of form. A polarized epithelium is an epithelium where the epithelial sheet is oriented with respect to the planar axis [goid 1738] [evidence IEA]; The characteristic movement of cells from the dorsal r…	Combining with an extracellular or intracellular messenger to initiate a change in cell activity [goid 4872] [evidence IEA]; Interacting selectively with an integrin [goid 5178] [evidence IEA]; The action of a molecule that contributes to the structural integrity of a complex or assembly within or outside a cell [goid 5198] [pmid 9271224] [evidence NAS]	KIAA1907
150577	1035.59	264.772	72	376.936	71.198	68	0	RefSeq	NM_198244.1		1981	38201626	NM_198244.1	EIF4G1	3	3q27.1b	Homo sapiens eukaryotic translation initiation factor 4 gamma, 1 (EIF4G1), transcript variant 3, mRNA.						All of the contents of a cell excluding the plasma membrane and nucleus, but including other subcellular structures [goid 5737] [evidence IEA]; All of the contents of a cell excluding the plasma membrane and nucleus, but including other subcellular structures [goid 5737] [evidence NAS]; That part of the cytoplasm that does not contain membranous or particulate subcellular components [goid 5829] […	The chemical reactions and pathways involving RNA, ribonucleic acid, one of the two main type of nucleic acid, consisting of a long, unbranched macromolecule formed from ribonucleotides joined in 3',5'-phosphodiester linkage [goid 16070] [evidence IEA]; Any process that modulates the frequency, rate or extent of translational initiation [goid 6446] [pmid 9372926] [evidence NAS]; Any process that …	Interacting selectively with any protein or protein complex (a complex of two or more proteins that may include other nonprotein molecules) [goid 5515] [evidence IEA]; Interacting selectively with an RNA molecule or a portion thereof [goid 3723] [evidence IEA]; Functions in the initiation of ribosome-mediated translation of mRNA into a polypeptide [goid 3743] [pmid 9372926] [evidence TAS]; Functi…	EIF4G; p220; EIF4F; DKFZp686A1451
1510424	2201.51	392.143	66	795.379	512.562	65	0	RefSeq	NM_005980.2		6286	45827727	NM_005980.2	S100P	4	4p16.1f	Homo sapiens S100 calcium binding protein P (S100P), mRNA.						A membrane-bounded organelle of eukaryotic cells in which chromosomes are housed and replicated. In most cells, the nucleus contains all of the cell's chromosomes except the organellar chromosomes, and is the site of RNA synthesis and processing. In some species, or in specialized cell types, RNA metabolism or DNA replication may be absent [goid 5634] [pmid 15632002] [evidence IDA]; All of the co…	The orderly movement of endothelial cells into the extracellular matrix to form an endothelium [goid 43542] [pmid 15313892] [evidence IMP]	Interacting selectively with magnesium (Mg) ions [goid 287] [pmid 15632002] [evidence TAS]; Interacting selectively with calcium ions (Ca2+) [goid 5509] [pmid 1633809] [evidence TAS]; Interacting selectively with any protein or protein complex (a complex of two or more proteins that may include other nonprotein molecules), in the presence of calcium [goid 48306] [pmid 15632002] [evidence IPI]	MIG9
3830131	4818.8	966.081	56	1736.63	384.642	54	0	RefSeq	NM_032704.2		84790	31880337	NM_032704.2	TUBA1C	12	12q13.12b	Homo sapiens tubulin, alpha 1c (TUBA1C), mRNA.						Any of the long, generally straight, hollow tubes of internal diameter 12-15 nm and external diameter 24 nm found in a wide variety of eukaryotic cells; each consists (usually) of 13 protofilaments of polymeric tubulin, staggered in such a manner that the tubulin monomers are arranged in a helical pattern on the microtubular surface, and with the alpha/beta axes of the tubulin subunits parallel t…	Movement of organelles, other microtubules and other particles along microtubules, mediated by motor proteins [goid 7018] [evidence IEA]; The process of creating protein polymers, compounds composed of a large number of component monomers; polymeric proteins may be made up of different or identical monomers. Polymerization occurs by the addition of extra monomers to an existing poly- or oligomeri…	Interacting selectively with a nucleotide, any compound consisting of a nucleoside that is esterified with (ortho)phosphate or an oligophosphate at any hydroxyl group on the ribose or deoxyribose moiety [goid 166] [evidence IEA]; Catalysis of the reaction: GTP + H2O = GDP + phosphate [goid 3924] [evidence IEA]; The action of a molecule that contributes to the structural integrity of a complex or …	MGC14580; TUBA6; bcm948; MGC10851
6580474	3768.33	697.92	65	1347.83	378.125	66	0	RefSeq	NM_178014.2		203068	34222261	NM_178014.2	TUBB	6	6p21.33b	Homo sapiens tubulin, beta (TUBB), mRNA.						All of the contents of a cell excluding the plasma membrane and nucleus, but including other subcellular structures [goid 5737] [evidence IEA]; Any of the long, generally straight, hollow tubes of internal diameter 12-15 nm and external diameter 24 nm found in a wide variety of eukaryotic cells; each consists (usually) of 13 protofilaments of polymeric tubulin, staggered in such a manner that the…	Movement of organelles, other microtubules and other particles along microtubules, mediated by motor proteins [goid 7018] [evidence IEA]; The process of creating protein polymers, compounds composed of a large number of component monomers; polymeric proteins may be made up of different or identical monomers. Polymerization occurs by the addition of extra monomers to an existing poly- or oligomeri…	Interacting selectively with a nucleotide, any compound consisting of a nucleoside that is esterified with (ortho)phosphate or an oligophosphate at any hydroxyl group on the ribose or deoxyribose moiety [goid 166] [evidence IEA]; Catalysis of the reaction: GTP + H2O = GDP + phosphate [goid 3924] [evidence IEA]; The action of a molecule that contributes to the structural integrity of a complex or …	M40; OK/SW-cl.56; MGC117247; TUBB1; MGC16435; TUBB5
4180050	1018.42	207.498	75	361.872	50.4664	57	0	RefSeq	NM_003920.2		8914	52851463	NM_003920.2	TIMELESS	12	12q13.2c	Homo sapiens timeless homolog (Drosophila) (TIMELESS), mRNA.						The ordered and organized complex of DNA and protein that forms the chromosome in the nucleus [goid 790] [pmid 17102137] [evidence IDA]; A membrane-bounded organelle of eukaryotic cells in which chromosomes are housed and replicated. In most cells, the nucleus contains all of the cell's chromosomes except the organellar chromosomes, and is the site of RNA synthesis and processing. In some species…	The process by which the anatomical structures of epithelia are generated and organized. Morphogenesis pertains to the creation of form. An epithelium consists of closely packed cells arranged in one or more layers, that covers the outer surfaces of the body or lines any internal cavity or tube [goid 2009] [evidence ISS]; Any process that modulates the frequency, rate or extent of DNA-dependent t…	Interacting selectively with any protein or protein complex (a complex of two or more proteins that may include other nonprotein molecules) [goid 5515] [evidence ISS]; Interacting selectively with a nonidentical protein to form a heterodimer [goid 46982] [evidence ISS]	TIM; FLJ12640; TIM1; FLJ20714; hTIM
5310471	1153.66	272.402	72	404.948	107.536	50	0	RefSeq	NM_181803.1		11065	32967290	NM_181803.1	UBE2C	20	20q13.12b	Homo sapiens ubiquitin-conjugating enzyme E2C (UBE2C), transcript variant 6, mRNA.						That part of the nuclear content other than the chromosomes or the nucleolus [goid 5654] [pmid 15029244] [evidence EXP]; That part of the nuclear content other than the chromosomes or the nucleolus [goid 5654] [pmid 10548110] [evidence EXP]; That part of the nuclear content other than the chromosomes or the nucleolus [goid 5654] [pmid 11340163] [evidence EXP]; That part of the cytoplasm that does…	The covalent alteration of one or more amino acids occurring in a protein after the protein has been completely translated and released from the ribosome [goid 43687] [evidence IEA]; Any process that modulates the frequency, rate or extent of the chemical reactions and pathways involving a protein [goid 51246] [evidence IEA]; The chemical reactions and pathways resulting in the breakdown of a pro…	Catalysis of ATP-dependent isopeptide bond formation between the carboxy-terminal residues of a small conjugating protein such as ubiquitin or a ubiquitin-like protein, and a substrate lysine residue. This function may be performed alone or in conjunction with an E3, ubiquitin-like protein ligase [goid 19787] [evidence IEA]; Catalysis of the ligation of two substances with concomitant breaking of…	UBCH10; dJ447F3.2
6590278	1080.02	210.204	88	375.439	64.7134	68	0	RefSeq	NM_005189.1		84733	61743962	NM_005189.1	CBX2	17	17q25.3d	Homo sapiens chromobox homolog 2 (Pc class homolog, Drosophila) (CBX2), transcript variant 1, mRNA.						The ordered and organized complex of DNA and protein that forms the chromosome [goid 785] [evidence IEA]; A membrane-bounded organelle of eukaryotic cells in which chromosomes are housed and replicated. In most cells, the nucleus contains all of the cell's chromosomes except the organellar chromosomes, and is the site of RNA synthesis and processing. In some species, or in specialized cell types,…	Any process that stops, prevents or reduces the frequency, rate or extent of transcription from an RNA polymerase II promoter [goid 122] [evidence IEA]; The formation or destruction of chromatin structures [goid 6333] [evidence IEA]; Any process that modulates the frequency, rate or extent of DNA-dependent transcription [goid 6355] [evidence IEA]; Any process that stops, prevents or reduces the f…	Interacting selectively with DNA (deoxyribonucleic acid) [goid 3677] [evidence IEA]; Interacting selectively with chromatin, the network of fibers of DNA and protein that make up the chromosomes of the eukaryotic nucleus during interphase [goid 3682] [evidence IEA]; Interacting selectively with any protein or protein complex (a complex of two or more proteins that may include other nonprotein mol…	M33; CDCA6; MGC10561
3930189	1274.75	320.116	79	442.704	87.9674	89	0	RefSeq	NM_182917.2		1981	38201620	NM_182917.2	EIF4G1	3	3q27.1b	Homo sapiens eukaryotic translation initiation factor 4 gamma, 1 (EIF4G1), transcript variant 1, mRNA.						All of the contents of a cell excluding the plasma membrane and nucleus, but including other subcellular structures [goid 5737] [evidence IEA]; All of the contents of a cell excluding the plasma membrane and nucleus, but including other subcellular structures [goid 5737] [evidence NAS]; That part of the cytoplasm that does not contain membranous or particulate subcellular components [goid 5829] […	The chemical reactions and pathways involving RNA, ribonucleic acid, one of the two main type of nucleic acid, consisting of a long, unbranched macromolecule formed from ribonucleotides joined in 3',5'-phosphodiester linkage [goid 16070] [evidence IEA]; Any process that modulates the frequency, rate or extent of translational initiation [goid 6446] [pmid 9372926] [evidence NAS]; Any process that …	Interacting selectively with any protein or protein complex (a complex of two or more proteins that may include other nonprotein molecules) [goid 5515] [evidence IEA]; Interacting selectively with an RNA molecule or a portion thereof [goid 3723] [evidence IEA]; Functions in the initiation of ribosome-mediated translation of mRNA into a polypeptide [goid 3743] [pmid 9372926] [evidence TAS]; Functi…	EIF4G; p220; EIF4F; DKFZp686A1451
1470195	2636.16	508.419	55	909.822	151.034	65	0	RefSeq	NM_182776.1		4176	33469921	NM_182776.1	MCM7	7	7q22.1c	Homo sapiens minichromosome maintenance complex component 7 (MCM7), transcript variant 2, mRNA.						A membrane-bounded organelle of eukaryotic cells in which chromosomes are housed and replicated. In most cells, the nucleus contains all of the cell's chromosomes except the organellar chromosomes, and is the site of RNA synthesis and processing. In some species, or in specialized cell types, RNA metabolism or DNA replication may be absent [goid 5634] [evidence IEA]; All of the contents of a cell…	The process by which DNA replication is started; this involves the separation of a stretch of the DNA double helix, the recruitment of DNA polymerases and the initiation of polymerase action [goid 6270] [evidence IEA]; The process whereby new strands of DNA are synthesized. The template for replication can either be an existing DNA molecule or RNA [goid 6260] [pmid 12791985] [evidence EXP]; The p…	Interacting selectively with a nucleotide, any compound consisting of a nucleoside that is esterified with (ortho)phosphate or an oligophosphate at any hydroxyl group on the ribose or deoxyribose moiety [goid 166] [evidence IEA]; Interacting selectively with DNA (deoxyribonucleic acid) [goid 3677] [evidence IEA]; Interacting selectively with ATP, adenosine 5'-triphosphate, a universally important…	MCM2; CDC47; P1.1-MCM3; P1CDC47; CDABP0042; P85MCM; PNAS-146
2900121	1126.21	308.297	56	385.59	123.473	51	0	RefSeq	NM_012140.3		1468	34147605	NM_012140.3	SLC25A10	17	17q25.3f	Homo sapiens solute carrier family 25 (mitochondrial carrier; dicarboxylate transporter), member 10 (SLC25A10), nuclear gene encoding mitochondrial protein, mRNA.						A semiautonomous, self replicating organelle that occurs in varying numbers, shapes, and sizes in the cytoplasm of virtually all eukaryotic cells. It is notably the site of tissue respiration [goid 5739] [evidence IEA]; The inner, i.e. lumen-facing, lipid bilayer of the mitochondrial envelope. It is highly folded to form cristae [goid 5743] [evidence IEA]; Double layer of lipid molecules that enc…	The formation of glucose from noncarbohydrate precursors, such as pyruvate, amino acids and glycerol [goid 6094] [pmid 9733776] [evidence TAS]; The directed movement of substances (such as macromolecules, small molecules, ions) into, out of, within or between cells, or within a multicellular organism [goid 6810] [evidence IEA]; The directed movement of dicarboxylic acids into, out of, within or b…	Catalysis of the transfer of dicarboxylic acids from one side of the membrane to the other. A dicarboxylic acid is an organic acid with two COOH groups [goid 5310] [pmid 9733776] [evidence TAS]; The selective, often stoichiometric, interaction of a molecule with one or more specific sites on another molecule [goid 5488] [evidence IEA]; Catalysis of the transfer of a solute from one side of a memb…	DIC
3850468	3649.19	855.291	62	1245.03	493.09	70	0	RefSeq	NM_006210.1		5178	33354284	NM_006210.1	PEG3	19	19q13.43a	Homo sapiens paternally expressed 3 (PEG3), mRNA.						The living contents of a cell; the matter contained within (but not including) the plasma membrane, usually taken to exclude large vacuoles and masses of secretory or ingested material. In eukaryotes it includes the nucleus and cytoplasm [goid 5622] [evidence IEA]; A membrane-bounded organelle of eukaryotic cells in which chromosomes are housed and replicated. In most cells, the nucleus contains …	Any process that modulates the frequency, rate or extent of DNA-dependent transcription [goid 6355] [evidence IEA]; A form of programmed cell death induced by external or internal signals that trigger the activity of proteolytic caspases, whose actions dismantle the cell and result in cell death. Apoptosis begins internally with condensation and subsequent fragmentation of the cell nucleus (blebb…	Interacting selectively with any nucleic acid [goid 3676] [evidence IEA]; The function of binding to a specific DNA sequence in order to modulate transcription. The transcription factor may or may not also interact selectively with a protein or macromolecular complex [goid 3700] [evidence IEA]; Interacting selectively with zinc (Zn) ions [goid 8270] [evidence IEA]; Interacting selectively with an…	DKFZp781A095; ZSCAN24; KIAA0287; PW1
5870521	1346.92	294.585	54	458.053	90.5243	41	0	RefSeq	NR_001434.1		3136	30578423	NR_001434.1	HLA-H	6	6p21.33b	Homo sapiens major histocompatibility complex, class I, H (pseudogene) (HLA-H), non-coding RNA.						The membrane surrounding a cell that separates the cell from its external environment. It consists of a phospholipid bilayer and associated proteins [goid 5886] [evidence IEA]; Penetrating at least one phospholipid bilayer of a plasma membrane. May also refer to the state of being buried in the bilayer with no exposure outside the bilayer [goid 5887] [pmid 6461010] [evidence NAS]; A transmembrane…	The process by which an antigen-presenting cell expresses a peptide antigen on its cell surface in association with an MHC class I protein complex. Class I here refers to classical class I molecules [goid 2474] [evidence IEA]; Any immune system process that functions in the calibrated response of an organism to a potential internal or invasive threat [goid 6955] [pmid 6461010] [evidence NAS]; The…	Combining with an MHC class I protein complex to initiate a change in cellular activity. Class I here refers to classical class I molecules [goid 32393] [pmid 6461010] [evidence NAS]	HLAHP
6650053	1750.75	355.568	87	581.223	205.437	69	0	RefSeq	NM_002388.3		4172	33356548	NM_002388.3	MCM3	6	6p12.2a	Homo sapiens minichromosome maintenance complex component 3 (MCM3), mRNA.						A membrane-bounded organelle of eukaryotic cells in which chromosomes are housed and replicated. In most cells, the nucleus contains all of the cell's chromosomes except the organellar chromosomes, and is the site of RNA synthesis and processing. In some species, or in specialized cell types, RNA metabolism or DNA replication may be absent [goid 5634] [pmid 18029348] [evidence IDA]; A small, dens…	The process whereby new strands of DNA are synthesized. The template for replication can either be an existing DNA molecule or RNA [goid 6260] [evidence IEA]; The process whereby new strands of DNA are synthesized. The template for replication can either be an existing DNA molecule or RNA [goid 6260] [pmid 12791985] [evidence EXP]; The process by which DNA replication is started; this involves th…	Interacting selectively with a nucleotide, any compound consisting of a nucleoside that is esterified with (ortho)phosphate or an oligophosphate at any hydroxyl group on the ribose or deoxyribose moiety [goid 166] [evidence IEA]; Interacting selectively with DNA (deoxyribonucleic acid) [goid 3677] [evidence IEA]; Interacting selectively with ATP, adenosine 5'-triphosphate, a universally important…	HCC5; RLFB; P1-MCM3; MGC1157; P1.h
1510291	1747.85	401.443	64	575.573	168.202	57	0	RefSeq	NM_004219.2		9232	11038651	NM_004219.2	PTTG1	5	5q33.3d	Homo sapiens pituitary tumor-transforming 1 (PTTG1), mRNA.						A membrane-bounded organelle of eukaryotic cells in which chromosomes are housed and replicated. In most cells, the nucleus contains all of the cell's chromosomes except the organellar chromosomes, and is the site of RNA synthesis and processing. In some species, or in specialized cell types, RNA metabolism or DNA replication may be absent [goid 5634] [pmid 9811450] [evidence TAS]; All of the con…	The process of restoring DNA after damage. Genomes are subject to damage by chemical and physical agents in the environment (e.g. UV and ionizing radiations, chemical mutagens, fungal and bacterial toxins, etc.) and by free radicals or alkylating agents endogenously generated in metabolism. DNA is also damaged because of errors during its replication. A variety of different DNA repair pathways ha…	The function of binding to a specific DNA sequence in order to modulate transcription. The transcription factor may or may not also interact selectively with a protein or macromolecular complex [goid 3700] [pmid 9811450] [evidence TAS]; [goid 4869] [pmid 12194817] [evidence NAS]; Interacting selectively with any protein or protein complex (a complex of two or more proteins that may include other …	SECURIN; PTTG; MGC138276; EAP1; TUTR1; MGC126883; HPTTG
5090619	1043.74	326.449	55	342.09	61.1757	58	0	RefSeq	NM_213662.1		6774	47458819	NM_213662.1	STAT3	17	17q21.2b	Homo sapiens signal transducer and activator of transcription 3 (acute-phase response factor) (STAT3), transcript variant 3, mRNA.						A membrane-bounded organelle of eukaryotic cells in which chromosomes are housed and replicated. In most cells, the nucleus contains all of the cell's chromosomes except the organellar chromosomes, and is the site of RNA synthesis and processing. In some species, or in specialized cell types, RNA metabolism or DNA replication may be absent [goid 5634] [pmid 12444102] [evidence IDA]; A small, dens…	Any process that stops, prevents or reduces the frequency, rate or extent of transcription from an RNA polymerase II promoter [goid 122] [pmid 8675499] [evidence TAS]; Any process involved in the controlled movement of a cell [goid 6928] [pmid 9670957] [evidence TAS]; The cascade of processes by which a signal interacts with a receptor, causing a change in the level or activity of a second messen…	The function of binding to a specific DNA sequence in order to modulate transcription. The transcription factor may or may not also interact selectively with a protein or macromolecular complex [goid 3700] [pmid 7512451] [evidence TAS]; The function of binding to a specific DNA sequence in order to modulate transcription. The transcription factor may or may not also interact selectively with a pr…	APRF; FLJ20882; MGC16063
1050706	1394.34	389.746	51	453.44	141.772	64	0	RefSeq	NM_001786.2		983	16306490	NM_001786.2	CDC2	10	10q21.2a	Homo sapiens cell division cycle 2, G1 to S and G2 to M (CDC2), transcript variant 1, mRNA.						A membrane-bounded organelle of eukaryotic cells in which chromosomes are housed and replicated. In most cells, the nucleus contains all of the cell's chromosomes except the organellar chromosomes, and is the site of RNA synthesis and processing. In some species, or in specialized cell types, RNA metabolism or DNA replication may be absent [goid 5634] [pmid 18029348] [evidence IDA]; A membrane-bo…	The process of introducing a phosphate group on to a protein [goid 6468] [evidence IEA]; A process which directly inhibits any of the steps required for cell death by apoptosis [goid 6916] [pmid 11069302] [evidence IDA]; The progression of biochemical and morphological phases and events that occur in a cell during successive cell replication or nuclear replication events. Canonically, the cell cy…	Interacting selectively with a nucleotide, any compound consisting of a nucleoside that is esterified with (ortho)phosphate or an oligophosphate at any hydroxyl group on the ribose or deoxyribose moiety [goid 166] [evidence IEA]; Catalysis of the reaction: ATP + a protein = ADP + a phosphoprotein; dependent on the binding of a regulatory cyclin subunit and full activity requires stimulatory phosp…	DKFZp686L20222; CDK1; MGC111195; CDC28A
5960079	1044.79	354.995	63	339.322	113.73	67	0	Unigene		Hs.374257	NA	31873564	BX537506		8		Homo sapiens mRNA; cDNA DKFZp779K2051 (from clone DKFZp779K2051)
2850021	1376.73	346.016	75	441.864	109.964	56	0	RefSeq	NM_001004128.2		5768	52493188	NM_001004128.2	QSOX1	1	1q25.2c	Homo sapiens quiescin Q6 sulfhydryl oxidase 1 (QSOX1), transcript variant 2, mRNA.						The lipid bilayer surrounding any of the compartments of the Golgi apparatus [goid 139] [evidence IEA]; The space external to the outermost structure of a cell. For cells without external protective or external encapsulating structures this refers to space outside of the plasma membrane. This term covers the host cell environment outside an intracellular parasite [goid 5576] [evidence IEA]; That …	Any process that maintains the redox environment of a cell or compartment within a cell [goid 45454] [evidence IEA]; The process of removal or addition of one or more electrons with or without the concomitant removal or addition of a proton or protons [goid 55114] [evidence IEA]; Oxidation of two organic sulfhydryl groups (thiols) by a disulfide compound to form a disulfide bond [goid 6467] [pmid…	Catalysis of the reaction: 4 R'C(R)SH + O2 = 2 R'C(R)S-S(R)CR' + 2 H2O [goid 16972] [evidence IEA]; Catalysis of an oxidation-reduction (redox) reaction, a reversible chemical reaction in which the oxidation state of an atom or atoms within a molecule is altered. One substrate acts as a hydrogen or electron donor and becomes oxidized, while the other acts as hydrogen or electron acceptor and beco…	QSCN6; FLJ34858; Q6; QSOX1
1260162	2906.08	639.292	77	930.843	165.496	74	0	RefSeq	NM_001379.1		1786	4503350	NM_001379.1	DNMT1	19	19p13.2c	Homo sapiens DNA (cytosine-5-)-methyltransferase 1 (DNMT1), mRNA.						A compact and highly condensed form of chromatin [goid 792] [evidence IEA]; A membrane-bounded organelle of eukaryotic cells in which chromosomes are housed and replicated. In most cells, the nucleus contains all of the cell's chromosomes except the organellar chromosomes, and is the site of RNA synthesis and processing. In some species, or in specialized cell types, RNA metabolism or DNA replica…	Any process that stops, prevents or reduces the frequency, rate or extent of transcription from an RNA polymerase II promoter [goid 122] [pmid 10888872] [evidence TAS]; The covalent transfer of a methyl group to either N-6 of adenine or C-5 or N-4 of cytosine [goid 6306] [evidence IEA]; The covalent transfer of a methyl group to either N-6 of adenine or C-5 or N-4 of cytosine [goid 6306] [pmid 10…	Interacting selectively with DNA (deoxyribonucleic acid) [goid 3677] [evidence IEA]; Catalysis of the reaction: S-adenosyl-L-methionine + DNA containing cytosine = S-adenosyl-L-homocysteine + DNA containing 5-methylcytosine [goid 3886] [evidence IEA]; Catalysis of the reaction: S-adenosyl-L-methionine + DNA containing cytosine = S-adenosyl-L-homocysteine + DNA containing 5-methylcytosine [goid 38…	FLJ16293; DNMT; CXXC9; MCMT; MGC104992
1450192	926.863	167.848	68	293.066	121.383	84	0	RefSeq	NM_001002876.1		79019	50845413	NM_001002876.1	CENPM	22	22q13.2b	Homo sapiens centromere protein M (CENPM), transcript variant 2, mRNA.						The region of a chromosome that includes the centromere and associated proteins. In monocentric chromosomes, this region corresponds to a single area of the chromosome, whereas in holocentric chromosomes, it is evenly distributed along the chromosome [goid 775] [evidence IEA]; A multisubunit complex that is located at the centromeric region of a condensed chromosome and provides an attachment poi…			C22orf18; bK250D10.2; PANE1; MGC861; CENP-M
5690274	1423.97	332.048	84	449.339	85.8157	78	0	RefSeq	NM_005915.4		4175	33469920	NM_005915.4	MCM6	2	2q21.3b	Homo sapiens minichromosome maintenance complex component 6 (MCM6), mRNA.						A membrane-bounded organelle of eukaryotic cells in which chromosomes are housed and replicated. In most cells, the nucleus contains all of the cell's chromosomes except the organellar chromosomes, and is the site of RNA synthesis and processing. In some species, or in specialized cell types, RNA metabolism or DNA replication may be absent [goid 5634] [pmid 9286856] [evidence NAS]; That part of t…	The process whereby new strands of DNA are synthesized. The template for replication can either be an existing DNA molecule or RNA [goid 6260] [pmid 9286856] [evidence NAS]; The process whereby new strands of DNA are synthesized. The template for replication can either be an existing DNA molecule or RNA [goid 6260] [pmid 12791985] [evidence EXP]; The process by which interchain hydrogen bonds bet…	Interacting selectively with a nucleotide, any compound consisting of a nucleoside that is esterified with (ortho)phosphate or an oligophosphate at any hydroxyl group on the ribose or deoxyribose moiety [goid 166] [evidence IEA]; Interacting selectively with DNA (deoxyribonucleic acid) [goid 3677] [evidence IEA]; Catalysis of the reaction: NTP + H2O = NDP + phosphate to drive the unwinding of a D…	Mis5; P105MCM; MCG40308
770390	959.473	192.979	64	300.404	44.139	60	0	RefSeq	NM_001081640.1		5591	126032349	NM_001081640.1	PRKDC	8	8q11.21a-q11.21b	Homo sapiens protein kinase, DNA-activated, catalytic polypeptide (PRKDC), transcript variant 2, mRNA.						A membrane-bounded organelle of eukaryotic cells in which chromosomes are housed and replicated. In most cells, the nucleus contains all of the cell's chromosomes except the organellar chromosomes, and is the site of RNA synthesis and processing. In some species, or in specialized cell types, RNA metabolism or DNA replication may be absent [goid 5634] [evidence IEA]; That part of the nuclear cont…	Any process that contributes to the maintenance of proper telomeric length and structure by affecting and monitoring the activity of telomeric proteins and the length of telomeric DNA. These processes includes those that shorten and lengthen the telomeric DNA sequences [goid 723] [evidence IEA]; The formation of mesodermal clusters that are arranged segmentally along the anterior posterior axis o…	Interacting selectively with DNA (deoxyribonucleic acid) [goid 3677] [evidence IEA]; Catalysis of the reaction: ATP + a protein = ADP + a phosphoprotein, requiring the presence of DNA [goid 4677] [pmid 15194694] [evidence IDA]; Interacting selectively with any protein or protein complex (a complex of two or more proteins that may include other nonprotein molecules) [goid 5515] [pmid 9442054] [evi…	XRCC7; p350; DNPK1; HYRC1; HYRC; DNAPK
4260368	1323.55	237.714	69	406.125	99.3796	65	0	RefSeq	NM_181800.1		11065	32967284	NM_181800.1	UBE2C	20	20q13.12b	Homo sapiens ubiquitin-conjugating enzyme E2C (UBE2C), transcript variant 3, mRNA.						That part of the nuclear content other than the chromosomes or the nucleolus [goid 5654] [pmid 15029244] [evidence EXP]; That part of the nuclear content other than the chromosomes or the nucleolus [goid 5654] [pmid 10548110] [evidence EXP]; That part of the nuclear content other than the chromosomes or the nucleolus [goid 5654] [pmid 11340163] [evidence EXP]; That part of the cytoplasm that does…	The covalent alteration of one or more amino acids occurring in a protein after the protein has been completely translated and released from the ribosome [goid 43687] [evidence IEA]; Any process that modulates the frequency, rate or extent of the chemical reactions and pathways involving a protein [goid 51246] [evidence IEA]; The chemical reactions and pathways resulting in the breakdown of a pro…	Catalysis of ATP-dependent isopeptide bond formation between the carboxy-terminal residues of a small conjugating protein such as ubiquitin or a ubiquitin-like protein, and a substrate lysine residue. This function may be performed alone or in conjunction with an E3, ubiquitin-like protein ligase [goid 19787] [evidence IEA]; Catalysis of the ligation of two substances with concomitant breaking of…	UBCH10; dJ447F3.2
3370164	1080.23	212.585	66	330.453	63.7699	60	0	RefSeq	NM_000701.6		476	48762680	NM_000701.6	ATP1A1	1	1p13.1c	Homo sapiens ATPase, Na+/K+ transporting, alpha 1 polypeptide (ATP1A1), transcript variant 1, mRNA.						Any of the small, heterogeneous, artifactual, vesicular particles, 50-150 nm in diameter, that are formed when some eukaryotic cells are homogenized and that sediment on centrifugation at 100000 g [goid 5792] [evidence IEA]; The region of the plasma membrane that includes the basal end and sides of the cell. Often used in reference to animal polarized epithelial membranes, where the basal membran…	Any process that modulates the extent of heart contraction, changing the force with which blood is propelled [goid 2026] [evidence IEA]; The directed movement of substances (such as macromolecules, small molecules, ions) into, out of, within or between cells, or within a multicellular organism [goid 6810] [evidence IEA]; The directed movement of cations, atoms or small molecules with a net positi…	Catalysis of the reaction: 4-nitrophenyl phosphate + H2O = 4-nitrophenol + phosphate [goid 3869] [evidence IEA]; Catalysis of the transfer of a solute or solutes from one side of a membrane to the other according to the reaction: ATP + H2O + Na+(in) + K+(out) = ADP + phosphate + Na+(out) + K+(in) [goid 5391] [evidence IEA]; Interacting selectively with any protein or protein complex (a complex of…	MGC3285; MGC51750
3370703	1275.82	307.723	67	371.666	106.396	66	0	RefSeq	NM_004111.4		2237	19718776	NM_004111.4	FEN1	11	11q12.2b	Homo sapiens flap structure-specific endonuclease 1 (FEN1), mRNA.						A membrane-bounded organelle of eukaryotic cells in which chromosomes are housed and replicated. In most cells, the nucleus contains all of the cell's chromosomes except the organellar chromosomes, and is the site of RNA synthesis and processing. In some species, or in specialized cell types, RNA metabolism or DNA replication may be absent [goid 5634] [pmid 7961795] [evidence IDA]	The process whereby new strands of DNA are synthesized. The template for replication can either be an existing DNA molecule or RNA [goid 6260] [pmid 15504738] [evidence NAS]; The repair of double-strand breaks in DNA via homologous and nonhomologous mechanisms to reform a continuous DNA helix [goid 6302] [pmid 8131753] [evidence TAS]; Any process by which an organism or cell protects itself from …	Interacting selectively with magnesium (Mg) ions [goid 287] [evidence IEA]; Interacting selectively with damaged DNA [goid 3684] [pmid 8007985] [evidence TAS]; Interacting selectively with double-stranded DNA [goid 3690] [pmid 8131753] [evidence TAS]; Catalysis of the hydrolysis of ester linkages within nucleic acids by creating internal breaks [goid 4519] [pmid 8131753] [evidence TAS]; Catalysis…	RAD2; FEN-1; MF1
1500553	993.796	246.467	65	281.943	74.8272	53	0	RefSeq	NM_018454.5		51203	59710090	NM_018454.5	NUSAP1	15	15q15.1c	Homo sapiens nucleolar and spindle associated protein 1 (NUSAP1), transcript variant 2, mRNA.						A membrane-bounded organelle of eukaryotic cells in which chromosomes are housed and replicated. In most cells, the nucleus contains all of the cell's chromosomes except the organellar chromosomes, and is the site of RNA synthesis and processing. In some species, or in specialized cell types, RNA metabolism or DNA replication may be absent [goid 5634] [evidence IEA]; All of the contents of a cell…	A cell cycle process that results in the division of the cytoplasm of a cell after mitosis, resulting in the separation of the original cell into two daughter cells [goid 281] [pmid 12963707] [evidence IDA]; The progression of biochemical and morphological phases and events that occur in a cell during successive cell replication or nuclear replication events. Canonically, the cell cycle comprises…	Interacting selectively with DNA (deoxyribonucleic acid) [goid 3677] [evidence IEA]	LNP; FLJ13421; SAPL; BM037; PRO0310p1; Q0310; ANKT
2940435	3001.46	625.03	73	836.183	310.567	66	0	RefSeq	NM_003234.1		7037	4507456	NM_003234.1	TFRC	3	3q29f	Homo sapiens transferrin receptor (p90, CD71) (TFRC), mRNA.						The space external to the outermost structure of a cell. For cells without external protective or external encapsulating structures this refers to space outside of the plasma membrane. This term covers the host cell environment outside an intracellular parasite [goid 5576] [pmid 1871153] [evidence IDA]; A membrane-bounded organelle that carries materials newly ingested by endocytosis. It passes m…	The regulation of the levels, transport, and metabolism of iron ions within a cell or between a cell and its external environment [goid 6879] [pmid 1871153] [evidence NAS]; A type of vesicle-mediated transport in which cells take up external materials or membrane constituents by the invagination of small region of the plasma membrane to form a new membrane-bounded vesicle [goid 6897] [evidence IE…	Combining with an extracellular or intracellular messenger to initiate a change in cell activity [goid 4872] [evidence IEA]; Combining with transferrin to initiate a change in cell activity [goid 4998] [pmid 1871153] [evidence NAS]	TFR; TFR1; CD71; TRFR
3940392	2407.6	521.746	68	647.698	222.105	63	0	RefSeq	NM_015225.1		23273	62412855	NM_015225.1	KIAA0367	9	9q21.13c	Homo sapiens KIAA0367 (KIAA0367), mRNA.								Catalysis of an oxidation-reduction (redox) reaction, a reversible chemical reaction in which the oxidation state of an atom or atoms within a molecule is altered. One substrate acts as a hydrogen or electron donor and becomes oxidized, while the other acts as hydrogen or electron acceptor and becomes reduced [goid 16491] [evidence IEA]; Interacting selectively with a transition metal ions; a tra…	BNIPXL; BMCC1; bA214N16.3; A214N16.3
1500010	1704.3	314.334	72	433.759	56.9839	63	0	RefSeq	NM_001255.2		991	118402581	NM_001255.2	CDC20	1	1p34.2a	Homo sapiens cell division cycle 20 homolog (S. cerevisiae) (CDC20), mRNA.						That part of the nuclear content other than the chromosomes or the nucleolus [goid 5654] [pmid 15469984] [evidence EXP]; That part of the nuclear content other than the chromosomes or the nucleolus [goid 5654] [pmid 12791267] [evidence EXP]; The array of microtubules and associated molecules that forms between opposite poles of a eukaryotic cell during mitosis or meiosis and serves to move the du…	The chemical reactions and pathways resulting in the breakdown of a protein or peptide by hydrolysis of its peptide bonds, initiated by the covalent attachment of a ubiquitin moiety, or multiple ubiquitin moieties, to the protein [goid 6511] [pmid 9682218] [evidence TAS]; The progression of biochemical and morphological phases and events that occur in a cell during successive cell replication or …	Interacting selectively with any protein or protein complex (a complex of two or more proteins that may include other nonprotein molecules) [goid 5515] [pmid 17353931] [evidence IPI]; Interacting selectively with any protein or protein complex (a complex of two or more proteins that may include other nonprotein molecules) [goid 5515] [pmid 11030144] [evidence IPI]; Interacting selectively with an…	CDC20A; bA276H19.3; MGC102824; p55CDC
4390398	914.968	234.909	69	209.758	83.8344	59	0	RefSeq	NM_005564.3		3934	108936956	NM_005564.3	LCN2	9	9q34.11b	Homo sapiens lipocalin 2 (LCN2), mRNA.						The space external to the outermost structure of a cell. For cells without external protective or external encapsulating structures this refers to space outside of the plasma membrane. This term covers the host cell environment outside an intracellular parasite [goid 5576] [evidence IEA]	The directed movement of substances (such as macromolecules, small molecules, ions) into, out of, within or between cells, or within a multicellular organism [goid 6810] [evidence IEA]; The directed movement of substances (such as macromolecules, small molecules, ions) into, out of, within or between cells, or within a multicellular organism [goid 6810] [evidence IEA]	Enables the directed movement of substances (such as macromolecules, small molecules, ions) into, out of, within or between cells [goid 5215] [evidence IEA]; The selective, often stoichiometric, interaction of a molecule with one or more specific sites on another molecule [goid 5488] [evidence IEA]; Enables the directed movement of substances (such as macromolecules, small molecules, ions) into, …	NGAL
4260575	1749.43	403.248	73	322.035	162.457	52	0	RefSeq	NM_005518.2		3158	50726975	NM_005518.2	HMGCS2	1	1p12a	Homo sapiens 3-hydroxy-3-methylglutaryl-Coenzyme A synthase 2 (mitochondrial) (HMGCS2), nuclear gene encoding mitochondrial protein, mRNA.						A semiautonomous, self replicating organelle that occurs in varying numbers, shapes, and sizes in the cytoplasm of virtually all eukaryotic cells. It is notably the site of tissue respiration [goid 5739] [pmid 7851882] [evidence TAS]; The inner, i.e. lumen-facing, lipid bilayer of the mitochondrial envelope. It is highly folded to form cristae [goid 5743] [evidence IEA]; The gel-like material, wi…	The chemical reactions and pathways resulting in the formation of cholesterol, cholest-5-en-3 beta-ol, the principal sterol of vertebrates and the precursor of many steroids, including bile acids and steroid hormones [goid 6695] [evidence IEA]; The chemical reactions and pathways, including anabolism and catabolism, by which living organisms transform chemical substances. Metabolic processes typi…	Catalysis of the reaction: acetyl-CoA + H2O + acetoacetyl-CoA = (S)-3-hydroxy-3-methylglutaryl-CoA + CoA [goid 4421] [evidence IEA]; Catalysis of the reaction: acetyl-CoA + H2O + acetoacetyl-CoA = (S)-3-hydroxy-3-methylglutaryl-CoA + CoA [goid 4421] [pmid 11479731] [evidence EXP]; Catalysis of the transfer of a group, e.g. a methyl group, glycosyl group, acyl group, phosphorus-containing, or othe…
3890326	942.059	251.053	53	172.969	34.4999	56	0	RefSeq	NM_001024465.1		6648	67782306	NM_001024465.1	SOD2	6	6q25.3f	Homo sapiens superoxide dismutase 2, mitochondrial (SOD2), nuclear gene encoding mitochondrial protein, transcript variant 2, mRNA.						A semiautonomous, self replicating organelle that occurs in varying numbers, shapes, and sizes in the cytoplasm of virtually all eukaryotic cells. It is notably the site of tissue respiration [goid 5739] [pmid 15087454] [evidence TAS]; The inner, i.e. lumen-facing, lipid bilayer of the mitochondrial envelope. It is highly folded to form cristae [goid 5743] [evidence IEA]; The gel-like material, w…	A change in state or activity of a cell or an organism (in terms of movement, secretion, enzyme production, gene expression, etc.) as a result of a superoxide stimulus. Superoxide is the anion, oxygen-, formed by addition of one electron to dioxygen (O2) or any compound containing the superoxide anion [goid 303] [pmid 9462746] [evidence TAS]; A change in state or activity of a cell or an organism…	Catalysis of the reaction: 2 peroxide radical + 2 H+ = O2 + H2O2 [goid 4784] [pmid 14980699] [evidence IDA]; Catalysis of an oxidation-reduction (redox) reaction, a reversible chemical reaction in which the oxidation state of an atom or atoms within a molecule is altered. One substrate acts as a hydrogen or electron donor and becomes oxidized, while the other acts as hydrogen or electron acceptor…	MNSOD; IPO-B; Mn-SOD
3780767	1606.27	368.62	69	288.157	134.364	61	0	RefSeq	XM_001713808.1		100132564	169204330	XM_001713808.1	LOC100132564	12	12q24.32b	PREDICTED: Homo sapiens hypothetical protein LOC100132564 (LOC100132564), mRNA.
1240440	856.134	229.402	72	132.976	29.1278	69	0	RefSeq	NM_006472.2		10628	142352859	NM_006472.2	TXNIP	1	1q21.1b	Homo sapiens thioredoxin interacting protein (TXNIP), mRNA.						All of the contents of a cell excluding the plasma membrane and nucleus, but including other subcellular structures [goid 5737] [pmid 14632196] [evidence IDA]; All of the contents of a cell excluding the plasma membrane and nucleus, but including other subcellular structures [goid 5737] [evidence IEA]	The synthesis of either RNA on a template of DNA or DNA on a template of RNA [goid 6350] [evidence IEA]; Any process that modulates the frequency, rate or extent of DNA-dependent transcription [goid 6355] [evidence IEA]; A change in state or activity of a cell or an organism (in terms of movement, secretion, enzyme production, gene expression, etc.) as a result of oxidative stress, a state often …	Stops, prevents or reduces the activity of an enzyme [goid 4857] [evidence IEA]; Interacting selectively with any protein or protein complex (a complex of two or more proteins that may include other nonprotein molecules) [goid 5515] [pmid 14632196] [evidence IPI]; Stops, prevents or reduces the activity of an enzyme [goid 4857] [evidence IEA]; Interacting selectively with any protein or protein c…	EST01027; VDUP1; THIF; HHCPA78
3180609	2648.71	582.183	59	352.12	78.1834	57	0	RefSeq	NR_003286.1		100008588	124517659	NR_003286.1	LOC100008588			Homo sapiens 18S ribosomal RNA (LOC100008588), non-coding RNA.
2120524	679.643	124.868	80	84.7563	16.7307	75	0	RefSeq	NM_000599.2		3488	46094066	NM_000599.2	IGFBP5	2	2q35c	Homo sapiens insulin-like growth factor binding protein 5 (IGFBP5), mRNA.						The irregular network of unit membranes, visible only by electron microscopy, that occurs in the cytoplasm of many eukaryotic cells. The membranes form a complex meshwork of tubular channels, which are often expanded into slitlike cavities called cisternae. The ER takes two forms, rough (or granular), with ribosomes adhering to the outer surface, and smooth (with no ribosomes attached) [goid 5783…	Any process that modulates the frequency, rate or extent of cell growth [goid 1558] [evidence IEA]; The cascade of processes by which a signal interacts with a receptor, causing a change in the level or activity of a second messenger or other downstream target, and ultimately effecting a change in the functioning of the cell [goid 7165] [pmid 7525452] [evidence NAS]; Any process that stops, preve…	Interacting selectively with insulin-like growth factor I [goid 31994] [pmid 10766744] [evidence IPI]	IBP5
7650433	961.97	159.927	68	113.965	27.9528	37	0	RefSeq	NM_003254.2		7076	73858576	NM_003254.2	TIMP1	X	Xp11.23f	Homo sapiens TIMP metallopeptidase inhibitor 1 (TIMP1), mRNA.						The space external to the outermost structure of a cell. For cells without external protective or external encapsulating structures this refers to space outside of the plasma membrane. This term covers the host cell environment outside an intracellular parasite [goid 5576] [pmid 1653055] [evidence NAS]; A layer consisting mainly of proteins (especially collagen) and glycosaminoglycans (mostly as …	Any process that activates or increases the rate or extent of cell proliferation [goid 8284] [pmid 3839290] [evidence TAS]; A developmental process, independent of morphogenetic (shape) change, that is required for an erythrocyte to attain its fully functional state [goid 43249] [evidence IEA]; Any process that stops, prevents or reduces the frequency, rate or extent of membrane protein ectodomai…	Stops, prevents or reduces the activity of an enzyme [goid 4857] [evidence IEA]; Interacting selectively with any protein or protein complex (a complex of two or more proteins that may include other nonprotein molecules) [goid 5515] [pmid 2251898] [evidence IPI]; Stops, prevents or reduces the activity of metalloendopeptidases, enzymes that catalyze the hydrolysis of nonterminal peptide bonds in …	TIMP; FLJ90373; CLGI; EPA; EPO; HCI
1980309	929.405	286.385	67	106.323	28.7787	47	0	RefSeq	NM_000584.2		3576	28610153	NM_000584.2	IL8	4	4q13.3d	Homo sapiens interleukin 8 (IL8), mRNA.						The space external to the outermost structure of a cell. For cells without external protective or external encapsulating structures this refers to space outside of the plasma membrane. This term covers the host cell environment outside an intracellular parasite [goid 5576] [evidence IEA]; That part of a multicellular organism outside the cells proper, usually taken to be outside the plasma membra…	Blood vessel formation when new vessels emerge from the proliferation of pre-existing blood vessels [goid 1525] [pmid 11483765] [evidence TAS]; Any process involved in the controlled movement of a cell [goid 6928] [pmid 10820279] [evidence TAS]; The directed movement of a motile cell or organism, or the directed growth of a cell guided by a specific chemical concentration gradient. Movement may b…	Interacting selectively with the interleukin-8 receptor [goid 5153] [pmid 1840701] [evidence IPI]; Interacting selectively with any protein or protein complex (a complex of two or more proteins that may include other nonprotein molecules) [goid 5515] [pmid 10880251] [evidence IPI]; The function of a family of chemotactic pro-inflammatory activation-inducible cytokines acting primarily upon hemopo…	GCP-1; MDNCF; NAP1; CXCL8; AMCF-I; TSG-1; LYNAP; NAP-1; MONAP; GCP1; SCYB8; LUCT; K60; LECT; 3-10C; b-ENAP; NAF
5870678	1311.05	250.172	65	146.339	36.5772	70	0	RefSeq	XM_930284.1		441763	89040329	XM_930284.1	LOC441763	16		PREDICTED: Homo sapiens hypothetical LOC441763 (LOC441763), mRNA.
6280168	1488.51	380.23	69	160.641	39.118	55	0	RefSeq	NM_001085.4		12	73858562	NM_001085.4	SERPINA3	14	14q32.13b	Homo sapiens serpin peptidase inhibitor, clade A (alpha-1 antiproteinase, antitrypsin), member 3 (SERPINA3), mRNA.						The space external to the outermost structure of a cell. For cells without external protective or external encapsulating structures this refers to space outside of the plasma membrane. This term covers the host cell environment outside an intracellular parasite [goid 5576] [pmid 14718574] [evidence NAS]; The space external to the outermost structure of a cell. For cells without external protectiv…	Process involving non-antibody proteins whose concentrations in the plasma increase in response to infection or injury of homeothermic animals [goid 6953] [evidence IEA]; The immediate defensive reaction (by vertebrate tissue) to infection or injury caused by chemical or physical agents. The process is characterized by local vasodilation, extravasation of plasma into intercellular spaces and accu…	Interacting selectively with DNA (deoxyribonucleic acid) [goid 3677] [pmid 14668352] [evidence TAS]; Interacting selectively with DNA (deoxyribonucleic acid) [goid 3677] [pmid 9880565] [evidence IC ]; Interacting selectively with any protein or protein complex (a complex of two or more proteins that may include other nonprotein molecules) [goid 5515] [pmid 14687906] [evidence IPI]; Interacting se…	GIG24; GIG25; AACT; MGC88254; ACT
5340279	1800.57	438.356	73	187.731	52.5724	60	0	RefSeq	XM_001724542.1		100133565	169205201	XM_001724542.1	LOC100133565			PREDICTED: Homo sapiens similar to hCG23738 (LOC100133565), mRNA.
2190674	980.039	236.276	52	95.3021	20.276	62	0	RefSeq	NM_000599.2		3488	46094066	NM_000599.2	IGFBP5	2	2q35c	Homo sapiens insulin-like growth factor binding protein 5 (IGFBP5), mRNA.						The irregular network of unit membranes, visible only by electron microscopy, that occurs in the cytoplasm of many eukaryotic cells. The membranes form a complex meshwork of tubular channels, which are often expanded into slitlike cavities called cisternae. The ER takes two forms, rough (or granular), with ribosomes adhering to the outer surface, and smooth (with no ribosomes attached) [goid 5783…	Any process that modulates the frequency, rate or extent of cell growth [goid 1558] [evidence IEA]; The cascade of processes by which a signal interacts with a receptor, causing a change in the level or activity of a second messenger or other downstream target, and ultimately effecting a change in the functioning of the cell [goid 7165] [pmid 7525452] [evidence NAS]; Any process that stops, preve…	Interacting selectively with insulin-like growth factor I [goid 31994] [pmid 10766744] [evidence IPI]	IBP5
2630347	2190.59	648.056	62	182.447	46.3344	52	0	RefSeq	XM_001713810.1		100134364	169217195	XM_001713810.1	LOC100134364			PREDICTED: Homo sapiens hypothetical protein LOC100134364 (LOC100134364), mRNA.
6280504	1991.7	478.588	70	132.548	27.8043	62	0	RefSeq	NR_003287.1		100008589	124517661	NR_003287.1	LOC100008589			Homo sapiens 28S ribosomal RNA (LOC100008589), non-coding RNA.
4670634	3336.65	677.189	66	156.583	41.2708	44	0	RefSeq	XM_001713809.1		100132394	169216581	XM_001713809.1	LOC100132394	X	Xq22.3c	PREDICTED: Homo sapiens hypothetical protein LOC100132394 (LOC100132394), mRNA.
6290142	7460.92	1445.58	84	162.397	49.1867	81	0	RefSeq	NR_003287.1		100008589	124517661	NR_003287.1	LOC100008589			Homo sapiens 28S ribosomal RNA (LOC100008589), non-coding RNA.
4290279	1130.25	368.47	59	515.307	161.003	65	1.26373e-38	RefSeq	NM_001096.2		47	38569420	NM_001096.2	ACLY	17	17q21.2b	Homo sapiens ATP citrate lyase (ACLY), transcript variant 1, mRNA.						All of the contents of a cell excluding the plasma membrane and nucleus, but including other subcellular structures [goid 5737] [evidence IEA]; That part of the cytoplasm that does not contain membranous or particulate subcellular components [goid 5829] [pmid 1371749] [evidence EXP]; Citrate lyase is a multienzyme complex with three constituents: the alpha subunit, citrate-ACP transferase; the be…	The chemical reactions and pathways involving citrate, 2-hydroxy-1,2,3-propanetricarboyxlate. Citrate is widely distributed in nature and is an important intermediate in the TCA cycle and the glyoxylate cycle [goid 6101] [pmid 1371749] [evidence TAS]; The chemical reactions and pathways resulting in the breakdown of ATP, adenosine 5'-triphosphate, a universally important coenzyme and enzyme regul…	Interacting selectively with a nucleotide, any compound consisting of a nucleoside that is esterified with (ortho)phosphate or an oligophosphate at any hydroxyl group on the ribose or deoxyribose moiety [goid 166] [evidence IEA]; Interacting selectively with magnesium (Mg) ions [goid 287] [evidence IEA]; Catalysis of the reaction: ADP + phosphate + acetyl-CoA + oxaloacetate = ATP + citrate + CoA …	CLATP; ATPCL; ACL
6520408	1140.84	272.143	60	533.754	88.2696	63	1.84665e-37	RefSeq	NM_015935.4		51603	55956897	NM_015935.4	METTL13	1	1q24.3b	Homo sapiens methyltransferase like 13 (METTL13), transcript variant 1, mRNA.									FLJ10310; CGI-01; 5630401D24Rik
2690528	917.523	149.07	65	318.773	93.5293	59	1.0469e-36	RefSeq	NM_004169.3		6470	22547185	NM_004169.3	SHMT1	17	17p11.2f	Homo sapiens serine hydroxymethyltransferase 1 (soluble) (SHMT1), transcript variant 1, mRNA.						All of the contents of a cell excluding the plasma membrane and nucleus, but including other subcellular structures [goid 5737] [evidence IEA]; A semiautonomous, self replicating organelle that occurs in varying numbers, shapes, and sizes in the cytoplasm of virtually all eukaryotic cells. It is notably the site of tissue respiration [goid 5739] [evidence IEA]; That part of the cytoplasm that doe…	The chemical reactions and pathways involving glycine, aminoethanoic acid [goid 6544] [evidence IEA]; The chemical reactions and pathways involving L-serine, the levorotatory isomer of 2-amino-3-hydroxypropanoic acid [goid 6563] [evidence IEA]; The chemical reactions and pathways involving glycine, aminoethanoic acid [goid 6544] [evidence IEA]; The chemical reactions and pathways involving L-seri…	Catalysis of a biochemical reaction at physiological temperatures. In biologically catalyzed reactions, the reactants are known as substrates, and the catalysts are naturally occurring macromolecular substances known as enzymes. Enzymes possess specific binding sites for substrates, and are usually composed wholly or largely of protein, but RNA that has catalytic activity (ribozyme) is often also…	MGC15229; MGC24556; SHMT; CSHMT
4490528	1096.18	387.011	69	508.304	93.7486	58	4.3873e-36	RefSeq	NM_006825.2		10970	19920316	NM_006825.2	CKAP4	12	12q23.3c	Homo sapiens cytoskeleton-associated protein 4 (CKAP4), mRNA.						That fraction of cells, prepared by disruptive biochemical methods, that includes the plasma and other membranes [goid 5624] [pmid 8314870] [evidence TAS]; The irregular network of unit membranes, visible only by electron microscopy, that occurs in the cytoplasm of many eukaryotic cells. The membranes form a complex meshwork of tubular channels, which are often expanded into slitlike cavities cal…			p63; CLIMP-63; MGC99554; ERGIC-63
3290338	937.519	204.124	64	371.85	44.7839	70	1.77714e-35	RefSeq	NM_000937.2		5430	14589948	NM_000937.2	POLR2A	17	17p13.1d	Homo sapiens polymerase (RNA) II (DNA directed) polypeptide A, 220kDa (POLR2A), mRNA.						A membrane-bounded organelle of eukaryotic cells in which chromosomes are housed and replicated. In most cells, the nucleus contains all of the cell's chromosomes except the organellar chromosomes, and is the site of RNA synthesis and processing. In some species, or in specialized cell types, RNA metabolism or DNA replication may be absent [goid 5634] [pmid 7622068] [evidence NAS]; That part of t…	The joining together of exons from one or more primary transcripts of nuclear messenger RNA (mRNA) and the excision of intron sequences, via a spliceosomal mechanism, so that mRNA consisting only of the joined exons is produced [goid 398] [pmid 12226669] [evidence EXP]; The synthesis of either RNA on a template of DNA or DNA on a template of RNA [goid 6350] [evidence IEA]; Any process that modula…	Interacting selectively with magnesium (Mg) ions [goid 287] [evidence IEA]; Interacting selectively with DNA (deoxyribonucleic acid) [goid 3677] [pmid 7622068] [evidence NAS]; Catalysis of the reaction: nucleoside triphosphate + RNA(n) = diphosphate + RNA(n+1). Utilizes a DNA template, i.e. the catalysis of DNA-template-directed extension of the 3'-end of an RNA strand by one nucleotide at a time…	RpIILS; MGC75453; hsRPB1; POLRA; POLR2; RPB1; RPOL2; RPBh1; RPO2; hRPB220
3370349	641.047	125.579	67	88.54	18.7026	72	3.77625e-35	RefSeq	NM_001710.4		629	67782357	NM_001710.4	CFB	6	6p21.32b	Homo sapiens complement factor B (CFB), mRNA.						The space external to the outermost structure of a cell. For cells without external protective or external encapsulating structures this refers to space outside of the plasma membrane. This term covers the host cell environment outside an intracellular parasite [goid 5576] [evidence IEA]; The space external to the outermost structure of a cell. For cells without external protective or external en…	The hydrolysis of a peptide bond or bonds within a protein [goid 6508] [evidence IEA]; Any process involved in the activation of any of the steps of the alternative pathway of the complement cascade which allows for the direct killing of microbes and the regulation of other immune processes [goid 6957] [evidence IEA]; The hydrolysis of a peptide bond or bonds within a protein [goid 6508] [evidenc…	Catalysis of a biochemical reaction at physiological temperatures. In biologically catalyzed reactions, the reactants are known as substrates, and the catalysts are naturally occurring macromolecular substances known as enzymes. Enzymes possess specific binding sites for substrates, and are usually composed wholly or largely of protein, but RNA that has catalytic activity (ribozyme) is often also…	H2-Bf; CFAB; BFD; BF; GBG; PBF2
5870040	995.754	247.673	71	453.397	145.321	73	3.96819e-35	RefSeq	NM_003171.2		6832	31543666	NM_003171.2	SUPV3L1	10	10q21.3e	Homo sapiens suppressor of var1, 3-like 1 (S. cerevisiae) (SUPV3L1), mRNA.						A membrane-bounded organelle of eukaryotic cells in which chromosomes are housed and replicated. In most cells, the nucleus contains all of the cell's chromosomes except the organellar chromosomes, and is the site of RNA synthesis and processing. In some species, or in specialized cell types, RNA metabolism or DNA replication may be absent [goid 5634] [evidence IEA]; A semiautonomous, self replic…	The process by which interchain hydrogen bonds between two strands of DNA are broken or 'melted', generating a region of unpaired single strands [goid 32508] [pmid 12466530] [evidence IMP]	Interacting selectively with a nucleotide, any compound consisting of a nucleoside that is esterified with (ortho)phosphate or an oligophosphate at any hydroxyl group on the ribose or deoxyribose moiety [goid 166] [evidence IEA]; Interacting selectively with DNA (deoxyribonucleic acid) [goid 3677] [pmid 12466530] [evidence IMP]; Catalysis of the reaction: NTP + H2O = NDP + phosphate to drive the …	SUV3
2030414	381.96	105.823	60	948.026	184.991	73	5.11298e-35	RefSeq	NM_000055.1		590	4557350	NM_000055.1	BCHE	3	3q26.1e	Homo sapiens butyrylcholinesterase (BCHE), mRNA.						The space external to the outermost structure of a cell. For cells without external protective or external encapsulating structures this refers to space outside of the plasma membrane. This term covers the host cell environment outside an intracellular parasite [goid 5576] [pmid 14718574] [evidence NAS]; The region between the two lipid bilayers of the nuclear envelope; 20-40 nm wide [goid 5641] …	The chemical reactions and pathways involving cocaine, an alkaloid obtained from the dried leaves of the shrub Erythroxylon coca. It is a cerebral stimulant and narcotic [goid 50783] [pmid 8622553] [evidence TAS]	Interacting selectively with beta-amyloid peptide/protein and/or its precursor [goid 1540] [pmid 11569538] [evidence NAS]; Catalysis of the reaction: an acylcholine + H2O = choline + a carboxylic acid anion [goid 4104] [evidence NAS]; Catalysis of the hydrolysis of various bonds, e.g. C-O, C-N, C-C, phosphoric anhydride bonds, etc. Hydrolase is the systematic name for any enzyme of EC class 3 [go…	CHE1; E1
6420731	1023.48	231.336	66	464.329	91.6178	69	5.33058e-35	RefSeq	NM_005415.3		6574	31543629	NM_005415.3	SLC20A1	2	2q13d	Homo sapiens solute carrier family 20 (phosphate transporter), member 1 (SLC20A1), mRNA.						Penetrating at least one phospholipid bilayer of a plasma membrane. May also refer to the state of being buried in the bilayer with no exposure outside the bilayer [goid 5887] [pmid 8041748] [evidence TAS]; Double layer of lipid molecules that encloses all cells, and, in eukaryotes, many organelles; may be a single or double lipid bilayer; also includes associated proteins [goid 16020] [pmid 8041…	The chemical reactions and pathways involving the phosphate group, the anion or salt of any phosphoric acid [goid 6796] [pmid 8041748] [evidence TAS]; The directed movement of substances (such as macromolecules, small molecules, ions) into, out of, within or between cells, or within a multicellular organism [goid 6810] [pmid 8041748] [evidence TAS]; The directed movement of phosphate into, out of…	Combining with an extracellular or intracellular messenger to initiate a change in cell activity [goid 4872] [pmid 8041748] [evidence TAS]; Catalysis of the transfer of a inorganic phosphate from one side of a membrane to the other, up its concentration gradient. The transporter binds the solute and undergoes a series of conformational changes. Transport works equally well in either direction and…	Glvr-1; PiT-1; FLJ41426; GLVR1; PIT1; DKFZp686J2397
1440437	960.888	195.612	72	434.316	98.8815	79	1.1192e-34	RefSeq	NR_024275.1		151162	210033072	NR_024275.1	LOC151162	2		Homo sapiens hypothetical LOC151162 (LOC151162), non-coding RNA.
1780661	1043.83	236.496	73	476.864	107.231	58	1.67456e-34	RefSeq	NM_016219.2		11253	51477712	NM_016219.2	MAN1B1	9	9q34.3e	Homo sapiens mannosidase, alpha, class 1B, member 1 (MAN1B1), mRNA.						That fraction of cells, prepared by disruptive biochemical methods, that includes the plasma and other membranes [goid 5624] [pmid 10409699] [evidence TAS]; The irregular network of unit membranes, visible only by electron microscopy, that occurs in the cytoplasm of many eukaryotic cells. The membranes form a complex meshwork of tubular channels, which are often expanded into slitlike cavities ca…	The posttranslational glycosylation of protein via the N4 atom of peptidyl-asparagine or the N1' atom peptidyl-tryptophan [goid 6487] [pmid 10521544] [evidence NAS]; The chemical reactions and pathways, including anabolism and catabolism, by which living organisms transform chemical substances. Metabolic processes typically transform small molecules, but also include macromolecular processes such…	Catalysis of the hydrolysis of the terminal 1,2-linked alpha-D-mannose residues in the oligo-mannose oligosaccharide Man(9)(GlcNAc)(2) [goid 4571] [pmid 10521544] [evidence TAS]; Interacting selectively with calcium ions (Ca2+) [goid 5509] [pmid 10521544] [evidence TAS]; Catalysis of the hydrolysis of any glycosyl bond [goid 16798] [evidence IEA]; Catalysis of the hydrolysis of the terminal 1,2-l…	MANA-ER
6350161	1113.64	331.405	73	541.211	103.745	56	1.74274e-34	RefSeq	NM_002298.2		3936	7382490	NM_002298.2	LCP1	13	13q14.12b	Homo sapiens lymphocyte cytosolic protein 1 (L-plastin) (LCP1), mRNA.						Projection at the leading edge of a crawling cell; the protrusions are supported by a microfilament meshwork [goid 1726] [evidence IEA]; An invagination of the cell membrane formed by an actin dependent process during phagocytosis. Following internalization it is converted into a phagosome [goid 1891] [evidence IEA]; All of the contents of a cell excluding the plasma membrane and nucleus, but inc…	The assembly of actin filament bundles; actin filaments are on the same axis but may be oriented with the same or opposite polarities and may be packed with different levels of tightness [goid 51017] [evidence IEA]; The assembly of actin filament bundles; actin filaments are on the same axis but may be oriented with the same or opposite polarities and may be packed with different levels of tightn…	Interacting selectively with calcium ions (Ca2+) [goid 5509] [evidence IEA]; Interacting selectively with an identical protein or proteins [goid 42802] [evidence IEA]; Interacting selectively with an actin filament, also known as F-actin, a helical filamentous polymer of globular G-actin subunits [goid 51015] [evidence IEA]; Interacting selectively with calcium ions (Ca2+) [goid 5509] [evidence I…	L-PLASTIN; PLS2; FLJ26114; CP64; DKFZp781A23186; FLJ39956; LC64P; FLJ25423
4850059	398.856	103.245	53	1078.59	250.39	39	1.78238e-34	RefSeq	XR_016534.1		643300	113416427	XR_016534.1	LOC643300	5	5p14.3b	PREDICTED: Homo sapiens similar to 60 kDa heat shock protein, mitochondrial precursor (Hsp60) (60 kDa chaperonin) (CPN60) (Heat shock protein 60) (HSP-60) (Mitochondrial matrix protein P1) (P60 lymphocyte protein) (HuCHA60) (LOC643300), mRNA.
3450600	1010.2	255.654	71	439.04	111.466	57	2.88851e-34	RefSeq	NM_001376.2		1778	33350931	NM_001376.2	DYNC1H1	14	14q32.31b	Homo sapiens dynein, cytoplasmic 1, heavy chain 1 (DYNC1H1), mRNA.						Any of several large complexes that contain two or three dynein heavy chains and several light chains, and have microtubule motor activity [goid 30286] [evidence IEA]; All of the contents of a cell excluding the plasma membrane and nucleus, but including other subcellular structures [goid 5737] [evidence IEA]; A compound membranous cytoplasmic organelle of eukaryotic cells, consisting of flattene…	Movement of organelles, other microtubules and other particles along microtubules, mediated by motor proteins [goid 7018] [evidence IEA]; The hydrolysis of a peptide bond or bonds within a protein [goid 6508] [evidence IEA]; Movement of organelles, other microtubules and other particles along microtubules, mediated by motor proteins [goid 7018] [evidence NAS]; A process that is carried out at the…	Catalysis of movement along a microtubule, coupled to the hydrolysis of a nucleoside triphosphate (usually ATP) [goid 3777] [evidence IEA]; Interacting selectively with a nucleotide, any compound consisting of a nucleoside that is esterified with (ortho)phosphate or an oligophosphate at any hydroxyl group on the ribose or deoxyribose moiety [goid 166] [evidence IEA]; Catalysis of movement along a…	DNECL; DNCH1; HL-3; DYHC; Dnchc1; KIAA0325; DNCL; p22; DHC1a; DHC1
7210017	1142.2	281.863	66	544.851	58.08	50	9.4643e-34	RefSeq	NM_173614.2		283820	51944972	NM_173614.2	NOMO2	16	16p12.3b	Homo sapiens NODAL modulator 2 (NOMO2), transcript variant 2, mRNA.						The irregular network of unit membranes, visible only by electron microscopy, that occurs in the cytoplasm of many eukaryotic cells. The membranes form a complex meshwork of tubular channels, which are often expanded into slitlike cavities called cisternae. The ER takes two forms, rough (or granular), with ribosomes adhering to the outer surface, and smooth (with no ribosomes attached) [goid 5783…		Interacting selectively with any carbohydrate [goid 30246] [evidence IEA]	Nomo; PM5
10438	629.119	149.249	83	108.769	26.1818	68	1.18234e-33	RefSeq	NM_017753.2		54886	46877063	NM_017753.2	LPPR1	9	9q31.1a-q31.1b	Homo sapiens lipid phosphate phosphatase-related protein type 1 (LPPR1), transcript variant 2, mRNA.						Double layer of lipid molecules that encloses all cells, and, in eukaryotes, many organelles; may be a single or double lipid bilayer; also includes associated proteins [goid 16020] [evidence IEA]; Penetrating at least one phospholipid bilayer of a membrane. May also refer to the state of being buried in the bilayer with no exposure outside the bilayer. When used to describe a protein, indicates …		Catalysis of a biochemical reaction at physiological temperatures. In biologically catalyzed reactions, the reactants are known as substrates, and the catalysts are naturally occurring macromolecular substances known as enzymes. Enzymes possess specific binding sites for substrates, and are usually composed wholly or largely of protein, but RNA that has catalytic activity (ribozyme) is often also…	MGC26189; RP11-35N6.1
4540064	1028.14	153.353	68	470.37	63.5946	62	1.48036e-33	RefSeq	NM_025161.3		80233	52851424	NM_025161.3	C17orf70	17	17q25.3f	Homo sapiens chromosome 17 open reading frame 70 (C17orf70), mRNA.									FAAP100; FLJ30151; FLJ22175
2650167	919.442	191.723	77	385.478	166.88	65	1.98286e-33	RefSeq	NM_005787.4		10195	55743084	NM_005787.4	ALG3	3	3q27.1b	Homo sapiens asparagine-linked glycosylation 3 homolog (S. cerevisiae, alpha-1,3-mannosyltransferase) (ALG3), mRNA.						The irregular network of unit membranes, visible only by electron microscopy, that occurs in the cytoplasm of many eukaryotic cells. The membranes form a complex meshwork of tubular channels, which are often expanded into slitlike cavities called cisternae. The ER takes two forms, rough (or granular), with ribosomes adhering to the outer surface, and smooth (with no ribosomes attached) [goid 5783…	The addition of a sugar unit to a protein amino acid, e.g. the addition of glycan chains to proteins [goid 6486] [pmid 10581255] [evidence NAS]	Catalysis of the transfer of a mannose residue from GDP-mannose to an oligosaccharide, forming an alpha-1,3-linkage [goid 33] [pmid 10581255] [evidence IDA]; Catalysis of the transfer of an alpha-D-mannosyl residue from dolichyl-phosphate D-mannose into membrane lipid-linked oligosaccharide [goid 4584] [evidence IEA]; Catalysis of the transfer of a glycosyl group from one compound (donor) to anot…	D16Ertd36e; CDGS4; NOT56L; Not56
1450524	1054.35	149.429	66	497.231	66.0706	62	4.98676e-33	RefSeq	NM_015135.1		23165	57634533	NM_015135.1	NUP205	7	7q33c	Homo sapiens nucleoporin 205kDa (NUP205), mRNA.						A membrane-bounded organelle of eukaryotic cells in which chromosomes are housed and replicated. In most cells, the nucleus contains all of the cell's chromosomes except the organellar chromosomes, and is the site of RNA synthesis and processing. In some species, or in specialized cell types, RNA metabolism or DNA replication may be absent [goid 5634] [evidence IEA]; The double lipid bilayer encl…	The aggregation, arrangement and bonding together of the nuclear localization signal of a protein with nuclear envelope proteins such as importins [goid 59] [pmid 9348540] [evidence TAS]; The directed movement of molecules between the nucleus and the cytoplasm [goid 6913] [pmid 9348540] [evidence TAS]; The directed movement of proteins into, out of, within or between cells [goid 15031] [evidence …	Interacting selectively with any protein or protein complex (a complex of two or more proteins that may include other nonprotein molecules) [goid 5515] [pmid 9348540] [evidence IPI]	C7orf14
6760669	1157.63	260.428	56	567.585	128.553	58	5.10183e-33	RefSeq	NM_005841.1		10252	40538725	NM_005841.1	SPRY1	4	4q28.1a	Homo sapiens sprouty homolog 1, antagonist of FGF signaling (Drosophila) (SPRY1), transcript variant 1, mRNA.						All of the contents of a cell excluding the plasma membrane and nucleus, but including other subcellular structures [goid 5737] [evidence NAS]; That part of the cytoplasm that does not contain membranous or particulate subcellular components [goid 5829] [pmid 12593796] [evidence EXP]; The membrane surrounding a cell that separates the cell from its external environment. It consists of a phospholi…	The process whose specific outcome is the progression of the ureteric bud over time, from its formation to the mature structure [goid 1657] [evidence IEA]; The close range interaction of two or more cells or tissues that causes them to change their fates and specify the development of an organ [goid 1759] [evidence IEA]; The biological process whose specific outcome is the progression of a multic…	Interacting selectively with any protein or protein complex (a complex of two or more proteins that may include other nonprotein molecules) [goid 5515] [evidence IEA]	hSPRY1
3190379	765.756	206.361	73	203.445	50.283	55	5.15026e-33	RefSeq	NM_003243.2		7049	56682965	NM_003243.2	TGFBR3	1	1p22.2a-p22.1e	Homo sapiens transforming growth factor, beta receptor III (TGFBR3), mRNA.						The space external to the outermost structure of a cell. For cells without external protective or external encapsulating structures this refers to space outside of the plasma membrane. This term covers the host cell environment outside an intracellular parasite [goid 5576] [evidence IEA]; That part of a multicellular organism outside the cells proper, usually taken to be outside the plasma membra…	A transition where an epithelial cell loses apical/basolateral polarity, severs intercellular adhesive junctions, degrades basement membrane components and becomes a migratory mesenchymal cell [goid 1837] [pmid 18184661] [evidence IDA]; The developmental process by which the heart is generated and organized. The heart is a hollow, muscular organ, which, by contracting rhythmically, keeps up the c…	Combining with transforming growth factor beta to initiate a change in cell activity [goid 5024] [pmid 12958365] [evidence IDA]; Interacting selectively with a type II transforming growth factor beta receptor [goid 5114] [pmid 11157754] [evidence IDA]; Interacting selectively with any protein or protein complex (a complex of two or more proteins that may include other nonprotein molecules) [goid …	BGCAN; betaglycan
4890674	1002.48	253.721	60	452.864	91.3534	70	1.63092e-32	RefSeq	NM_014521.2		23677	83722276	NM_014521.2	SH3BP4	2	2q37.2a	Homo sapiens SH3-domain binding protein 4 (SH3BP4), mRNA.						The part of a cell or its extracellular environment in which a gene product is located. A gene product may be located in one or more parts of a cell and its location may be as specific as a particular macromolecular complex, that is, a stable, persistent association of macromolecules that function together [goid 5575] [evidence ND ]; A membrane-bounded organelle of eukaryotic cells in which chrom…	A type of vesicle-mediated transport in which cells take up external materials or membrane constituents by the invagination of small region of the plasma membrane to form a new membrane-bounded vesicle [goid 6897] [pmid 10644451] [evidence TAS]; The progression of biochemical and morphological phases and events that occur in a cell during successive cell replication or nuclear replication events.…	Elemental activities, such as catalysis or binding, describing the actions of a gene product at the molecular level. A given gene product may exhibit one or more molecular functions [goid 3674] [evidence ND ]; Mediates the transfer of a signal from the outside to the inside of a cell by means other than the introduction of the signal molecule itself into the cell [goid 4871] [pmid 10644451] [evid…	BOG25; TTP
150288	1031.74	220.692	55	456.121	107.821	62	3.44472e-32	RefSeq	NM_003334.2		7317	23510337	NM_003334.2	UBE1	X	Xp11.3a	Homo sapiens ubiquitin-activating enzyme E1 (UBE1), transcript variant 1, mRNA.									UBA1A; A1S9; A1ST; UBE1X; MGC4781; A1S9T; UBA1; GXP1
6520561	938.354	230.583	69	408.142	88.299	65	2.08497e-31	RefSeq	NM_020859.1		57619	18699721	NM_020859.1	SHRM	4	4q21.1b	Homo sapiens shroom (SHRM), mRNA.									MSTP013; KIAA1481
430224	807.038	189.772	84	320.723	55.1182	74	4.47165e-31	RefSeq	NM_001273.2		1108	51599155	NM_001273.2	CHD4	12	12p13.31d	Homo sapiens chromodomain helicase DNA binding protein 4 (CHD4), mRNA.						The ordered and organized complex of DNA and protein that forms the chromosome [goid 785] [evidence IEA]; A membrane-bounded organelle of eukaryotic cells in which chromosomes are housed and replicated. In most cells, the nucleus contains all of the cell's chromosomes except the organellar chromosomes, and is the site of RNA synthesis and processing. In some species, or in specialized cell types,…	The formation or destruction of chromatin structures [goid 6333] [evidence IEA]; Any process that modulates the frequency, rate or extent of transcription from an RNA polymerase II promoter [goid 6357] [pmid 9326634] [evidence TAS]; The alteration of DNA or protein in chromatin, which may result in changing the chromatin structure [goid 16568] [evidence IEA]	Interacting selectively with a nucleotide, any compound consisting of a nucleoside that is esterified with (ortho)phosphate or an oligophosphate at any hydroxyl group on the ribose or deoxyribose moiety [goid 166] [evidence IEA]; Interacting selectively with DNA (deoxyribonucleic acid) [goid 3677] [pmid 9326634] [evidence TAS]; Interacting selectively with chromatin, the network of fibers of DNA …	Mi-2b; Mi2-BETA; DKFZp686E06161
3990619	812.11	199.107	67	265.075	69.492	57	8.48656e-31	RefSeq	NM_001067.2		7153	19913405	NM_001067.2	TOP2A	17	17q21.2a	Homo sapiens topoisomerase (DNA) II alpha 170kDa (TOP2A), mRNA.						A highly compacted molecule of DNA and associated proteins resulting in a cytologically distinct structure [goid 793] [evidence IEA]; A membrane-bounded organelle of eukaryotic cells in which chromosomes are housed and replicated. In most cells, the nucleus contains all of the cell's chromosomes except the organellar chromosomes, and is the site of RNA synthesis and processing. In some species, o…	The process whereby new strands of DNA are synthesized. The template for replication can either be an existing DNA molecule or RNA [goid 6260] [pmid 15504738] [evidence NAS]; The process by which a transformation is induced in the topological structure of a double-stranded DNA helix, resulting in a change in linking number [goid 6265] [evidence IEA]; The re-formation of a broken phosphodiester bo…	Interacting selectively with a nucleotide, any compound consisting of a nucleoside that is esterified with (ortho)phosphate or an oligophosphate at any hydroxyl group on the ribose or deoxyribose moiety [goid 166] [evidence IEA]; Interacting selectively with chromatin, the network of fibers of DNA and protein that make up the chromosomes of the eukaryotic nucleus during interphase [goid 3682] [pm…	TOP2; TP2A
7400050	1132.21	225.028	43	539.107	114.597	67	8.68806e-31	RefSeq	NM_001029835.1		83605	71067340	NM_001029835.1	CCM2	7	7p13c	Homo sapiens cerebral cavernous malformation 2 (CCM2), transcript variant 1, mRNA.						All of the contents of a cell excluding the plasma membrane and nucleus, but including other subcellular structures [goid 5737] [pmid 16037064] [evidence IDA]	The differentiation of endothelial cells from progenitor cells during blood vessel development, and the de novo formation of blood vessels and tubes [goid 1570] [pmid 14740320] [evidence IMP]; Any series of molecular signals generated as a consequence of an integrin binding to one of its physiological ligands [goid 7229] [pmid 16037064] [evidence TAS]; A series of molecular signals in which a str…	Interacting selectively with any protein or protein complex (a complex of two or more proteins that may include other nonprotein molecules) [goid 5515] [pmid 16037064] [evidence IPI]	MGC74868; MGC4067; MGC4607; C7orf22; PP10187
6420161	994.558	286.979	76	490.753	100.331	69	1.10934e-30	RefSeq	NM_015690.2		27148	34222107	NM_015690.2	STK36	2	2q35e	Homo sapiens serine/threonine kinase 36, fused homolog (Drosophila) (STK36), mRNA.						A membrane-bounded organelle of eukaryotic cells in which chromosomes are housed and replicated. In most cells, the nucleus contains all of the cell's chromosomes except the organellar chromosomes, and is the site of RNA synthesis and processing. In some species, or in specialized cell types, RNA metabolism or DNA replication may be absent [goid 5634] [pmid 10806483] [evidence IDA]; All of the co…	The process of introducing a phosphate group on to a protein [goid 6468] [pmid 10806483] [evidence TAS]; The process of introducing a phosphate group on to a protein [goid 6468] [evidence NAS]; The process whose specific outcome is the progression of the organism over time, from the completion of embryonic development to the mature structure. See embryonic development [goid 9791] [evidence ISS]; …	Interacting selectively with a nucleotide, any compound consisting of a nucleoside that is esterified with (ortho)phosphate or an oligophosphate at any hydroxyl group on the ribose or deoxyribose moiety [goid 166] [evidence IEA]; Interacting selectively with magnesium (Mg) ions [goid 287] [pmid 10806483] [evidence IC ]; Catalysis of the reaction: ATP + a protein serine/threonine = ADP + protein s…	FU; DKFZp434N0223; KIAA1278
580678	731.005	207.841	71	199.447	70.7911	58	3.54582e-30	RefSeq	NM_001080535.1		93082	122937507	NM_001080535.1	LINCR	2	2q11.2a	Homo sapiens likely ortholog of mouse lung-inducible Neutralized-related C3HC4 RING domain protein (LINCR), mRNA.							The chemical reactions and pathways resulting in the breakdown of a protein or peptide by hydrolysis of its peptide bonds, initiated by the covalent attachment of a ubiquitin moiety, or multiple ubiquitin moieties, to the protein [goid 6511] [evidence IEA]	Interacting selectively with any protein or protein complex (a complex of two or more proteins that may include other nonprotein molecules) [goid 5515] [evidence IEA]; Interacting selectively with zinc (Zn) ions [goid 8270] [evidence IEA]; Catalysis of the ligation of two substances with concomitant breaking of a diphosphate linkage, usually in a nucleoside triphosphate. Ligase is the systematic …
2480228	647.633	171.406	63	96.6583	19.5934	56	4.09425e-30	RefSeq	NM_201553.1		2267	42544201	NM_201553.1	FGL1	8	8p22b	Homo sapiens fibrinogen-like 1 (FGL1), transcript variant 4, mRNA.						The space external to the outermost structure of a cell. For cells without external protective or external encapsulating structures this refers to space outside of the plasma membrane. This term covers the host cell environment outside an intracellular parasite [goid 5576] [evidence IEA]; A highly soluble, elongated protein complex found in blood plasma and involved in clot formation. It is conve…	The cascade of processes by which a signal interacts with a receptor, causing a change in the level or activity of a second messenger or other downstream target, and ultimately effecting a change in the functioning of the cell [goid 7165] [evidence IEA]	Interacting selectively with one or more specific sites on a receptor molecule, a macromolecule that undergoes combination with a hormone, neurotransmitter, drug or intracellular messenger to initiate a change in cell function [goid 5102] [evidence IEA]	HP-041; HFREP1; LFIRE1; MGC12455
2370255	873.136	199.164	87	410.491	85.8541	81	4.79912e-30	RefSeq	NM_002860.3		5832	62912455	NM_002860.3	ALDH18A1	10	10q23.33d	Homo sapiens aldehyde dehydrogenase 18 family, member A1 (ALDH18A1), nuclear gene encoding mitochondrial protein, transcript variant 1, mRNA.						All of the contents of a cell excluding the plasma membrane and nucleus, but including other subcellular structures [goid 5737] [evidence IEA]; A semiautonomous, self replicating organelle that occurs in varying numbers, shapes, and sizes in the cytoplasm of virtually all eukaryotic cells. It is notably the site of tissue respiration [goid 5739] [evidence IEA]; The inner, i.e. lumen-facing, lipid…	The chemical reactions and pathways resulting in the formation of proline (pyrrolidine-2-carboxylic acid), a chiral, cyclic, nonessential alpha-amino acid found in peptide linkage in proteins [goid 6561] [pmid 8761662] [evidence TAS]; The chemical reactions and pathways resulting in the formation of amino acids, organic acids containing one or more amino substituents [goid 8652] [evidence IEA]; T…	Catalysis of the reaction: ATP + L-glutamate = ADP + L-glutamate 5-phosphate [goid 4349] [evidence IEA]; Catalysis of the reaction: L-glutamate 5-semialdehyde + phosphate + NADP+ = L-gamma-glutamyl 5-phosphate + NADPH + H+ [goid 4350] [evidence IEA]; Catalysis of the transfer of a phosphate group, usually from ATP, to a substrate molecule [goid 16301] [evidence IEA]; Catalysis of an oxidation-red…	PYCS; GSAS; P5CS; MGC117316
7570148	834.724	190.898	77	340.596	85.7596	70	5.78129e-30	RefSeq	NM_032737.2		84823	27436950	NM_032737.2	LMNB2	19	19p13.3g	Homo sapiens lamin B2 (LMNB2), mRNA.						A membrane-bounded organelle of eukaryotic cells in which chromosomes are housed and replicated. In most cells, the nucleus contains all of the cell's chromosomes except the organellar chromosomes, and is the site of RNA synthesis and processing. In some species, or in specialized cell types, RNA metabolism or DNA replication may be absent [goid 5634] [evidence IEA]; The fibrous, electron-dense l…	Any process specifically pertinent to the functioning of integrated living units: cells, tissues, organs, and organisms. A process is a collection of molecular events with a defined beginning and end [goid 8150] [evidence ND ]	The action of a molecule that contributes to the structural integrity of a complex or assembly within or outside a cell [goid 5198] [evidence IEA]	LMN2; LAMB2; MGC2721
3180706	967.864	209.495	70	451.756	78.3608	63	1.38921e-29	RefSeq	NM_139235.3		65083	39777589	NM_139235.3	NOL6	9	9p13.3e	Homo sapiens nucleolar protein family 6 (RNA-associated) (NOL6), transcript variant gamma, mRNA.						A highly compacted molecule of DNA and associated proteins resulting in a cytologically distinct structure that remains in the nucleus [goid 794] [pmid 11895476] [evidence ISS]; A membrane-bounded organelle of eukaryotic cells in which chromosomes are housed and replicated. In most cells, the nucleus contains all of the cell's chromosomes except the organellar chromosomes, and is the site of RNA …		Interacting selectively with an RNA molecule or a portion thereof [goid 3723] [pmid 11895476] [evidence ISS]; Interacting selectively with any protein or protein complex (a complex of two or more proteins that may include other nonprotein molecules) [goid 5515] [evidence ISS]	MGC20838; NRAP; MGC14921; bA311H10.1; MGC14896; UTP22; FLJ21959
5890100	272.27	62.7485	88	742.656	130.343	73	1.4264e-29	RefSeq	NM_001001850.1		415117	49258195	NM_001001850.1	STX19	3	3q11.2a	Homo sapiens syntaxin 19 (STX19), mRNA.						Double layer of lipid molecules that encloses all cells, and, in eukaryotes, many organelles; may be a single or double lipid bilayer; also includes associated proteins [goid 16020] [evidence IEA]	The directed movement of proteins in a cell, including the movement of proteins between specific compartments or structures within a cell, such as organelles of a eukaryotic cell [goid 6886] [evidence IEA]; The directed movement of substances, either within a vesicle or in the vesicle membrane, into, out of or within a cell [goid 16192] [evidence IEA]	Acting as a marker to identify a membrane and interacting selectively with one or more SNAREs on another membrane to mediate membrane fusion [goid 5484] [evidence IEA]	MGC21382
5270731	954.482	223.559	77	464.924	63.327	70	1.91876e-29	RefSeq	NM_002967.2		6294	21264342	NM_002967.2	SAFB	19	19p13.3b	Homo sapiens scaffold attachment factor B (SAFB), mRNA.						A membrane-bounded organelle of eukaryotic cells in which chromosomes are housed and replicated. In most cells, the nucleus contains all of the cell's chromosomes except the organellar chromosomes, and is the site of RNA synthesis and processing. In some species, or in specialized cell types, RNA metabolism or DNA replication may be absent [goid 5634] [pmid 1324173] [evidence TAS]	Any process that results in the specification, formation or maintenance of the physical structure of eukaryotic chromatin [goid 6325] [pmid 1324173] [evidence TAS]; The synthesis of either RNA on a template of DNA or DNA on a template of RNA [goid 6350] [evidence IEA]; Any process that modulates the frequency, rate or extent of DNA-dependent transcription [goid 6355] [evidence IEA]	Interacting selectively with any nucleic acid [goid 3676] [evidence IEA]; Interacting selectively with a nucleotide, any compound consisting of a nucleoside that is esterified with (ortho)phosphate or an oligophosphate at any hydroxyl group on the ribose or deoxyribose moiety [goid 166] [evidence IEA]; Interacting selectively with DNA (deoxyribonucleic acid) [goid 3677] [evidence IEA]; Interactin…	DKFZp779C1727; SAFB1; HET; HAP
4050735	396.256	108.252	60	928.623	394.705	64	2.07963e-29	RefSeq	NM_007235.3		11260	40217845	NM_007235.3	XPOT	12	12q14.2b	Homo sapiens exportin, tRNA (nuclear export receptor for tRNAs) (XPOT), mRNA.						A membrane-bounded organelle of eukaryotic cells in which chromosomes are housed and replicated. In most cells, the nucleus contains all of the cell's chromosomes except the organellar chromosomes, and is the site of RNA synthesis and processing. In some species, or in specialized cell types, RNA metabolism or DNA replication may be absent [goid 5634] [evidence IEA]; All of the contents of a cell…	The directed movement of substances (such as macromolecules, small molecules, ions) into, out of, within or between cells, or within a multicellular organism [goid 6810] [evidence IEA]	Interacting selectively with transfer RNA [goid 49] [pmid 9512417] [evidence TAS]; The selective, often stoichiometric, interaction of a molecule with one or more specific sites on another molecule [goid 5488] [evidence IEA]	XPO3
5890131	992.824	200.98	73	495.242	101.309	68	3.22411e-29	RefSeq	NM_003681.4		8566	148235211	NM_003681.4	PDXK	21	21q22.3c	Homo sapiens pyridoxal (pyridoxine, vitamin B6) kinase (PDXK), mRNA.						All of the contents of a cell excluding the plasma membrane and nucleus, but including other subcellular structures [goid 5737] [pmid 16780588] [evidence IDA]	The chemical reactions and pathways resulting in the formation of pyridoxine, 2-methyl-3-hydroxy-4,5-bis(hydroxymethyl)pyridine, one of the vitamin B6 compounds [goid 8615] [evidence IEA]; The multiplication or reproduction of cells, resulting in the expansion of a cell population [goid 8283] [pmid 10930737] [evidence IDA]; The chemical reactions and pathways resulting in the formation of pyridox…	Catalysis of the reaction: ATP + pyridoxal = ADP + pyridoxal 5'-phosphate [goid 8478] [evidence IEA]; Interacting selectively with a nucleotide, any compound consisting of a nucleoside that is esterified with (ortho)phosphate or an oligophosphate at any hydroxyl group on the ribose or deoxyribose moiety [goid 166] [evidence IEA]; Interacting selectively with magnesium (Mg) ions [goid 287] [pmid 1…	PKH; MGC52346; FLJ31940; MGC15873; C21orf97; DKFZp566A071; MGC31754; PRED79; FLJ37311; PNK; C21orf124
1110615	369.695	104.614	74	849.755	319.558	71	4.62933e-28	RefSeq	NM_001080425.1		56271	122937244	NM_001080425.1	BEX4	X	Xq22.1e	Homo sapiens BEX family member 4 (BEX4), mRNA.						A membrane-bounded organelle of eukaryotic cells in which chromosomes are housed and replicated. In most cells, the nucleus contains all of the cell's chromosomes except the organellar chromosomes, and is the site of RNA synthesis and processing. In some species, or in specialized cell types, RNA metabolism or DNA replication may be absent [goid 5634] [evidence IEA]; All of the contents of a cell…			BEXL1; BEX4; FLJ10097
630243	919.545	174.418	59	409.613	199.67	67	1.88126e-27	RefSeq	NM_024320.2		79170	34147376	NM_024320.2	PRR15L	17	17q21.32b	Homo sapiens proline rich 15-like (PRR15L), mRNA.									MGC11242
7160707	793.939	140.094	97	339.124	73.0707	61	3.76356e-26	RefSeq	NM_020773.1		57533	29789113	NM_020773.1	TBC1D14	4	4p16.1e	Homo sapiens TBC1 domain family, member 14 (TBC1D14), mRNA.						The living contents of a cell; the matter contained within (but not including) the plasma membrane, usually taken to exclude large vacuoles and masses of secretory or ingested material. In eukaryotes it includes the nucleus and cytoplasm [goid 5622] [evidence IEA]	Any process that modulates the activity of a GTPase of the Rab family [goid 32313] [evidence IEA]	Increases the activity of a GTPase, an enzyme that catalyzes the hydrolysis of GTP [goid 5096] [evidence IEA]; Increases the rate of GTP hydrolysis by a GTPase of the Rab family [goid 5097] [evidence IEA]	FLJ32400; KIAA1322
6900563	809.733	201.617	59	310.891	69.7976	64	8.22871e-26	RefSeq	NM_000120.2		2052	4557560	NM_000120.2	EPHX1	1	1q42.12c	Homo sapiens epoxide hydrolase 1, microsomal (xenobiotic) (EPHX1), mRNA.						Any of the small, heterogeneous, artifactual, vesicular particles, 50-150 nm in diameter, that are formed when some eukaryotic cells are homogenized and that sediment on centrifugation at 100000 g [goid 5792] [evidence IEA]; Double layer of lipid molecules that encloses all cells, and, in eukaryotes, many organelles; may be a single or double lipid bilayer; also includes associated proteins [goid…	A change in state or activity of a cell or an organism (in terms of movement, secretion, enzyme production, gene expression, etc.) as a result of a toxin stimulus [goid 9636] [evidence IEA]; A change in state or activity of a cell or an organism (in terms of movement, secretion, enzyme production, gene expression, etc.) as a result of a toxin stimulus [goid 9636] [evidence IEA]; The chemical reac…	Catalysis of the reaction: an epoxide + H2O = a glycol [goid 4301] [evidence IEA]; Catalysis of the hydrolysis of various bonds, e.g. C-O, C-N, C-C, phosphoric anhydride bonds, etc. Hydrolase is the systematic name for any enzyme of EC class 3 [goid 16787] [evidence IEA]; Catalysis of the reaction: an epoxide + H2O = a glycol [goid 4301] [pmid 7516776] [evidence TAS]; Catalysis of the hydrolysis …	EPOX; MEH; EPHX
4050400	614.67	164.421	76	164.844	39.3667	73	1.76915e-25	RefSeq	NM_012484.1		3161	7108348	NM_012484.1	HMMR	5	5q34c	Homo sapiens hyaluronan-mediated motility receptor (RHAMM) (HMMR), transcript variant 1, mRNA.						All of the contents of a cell excluding the plasma membrane and nucleus, but including other subcellular structures [goid 5737] [evidence IEA]; The external part of the cell wall and/or plasma membrane [goid 9986] [evidence IEA]		Interacting selectively with hyaluronic acid, a polymer composed of repeating dimeric units of glucuronic acid and N-acetyl glucosamine [goid 5540] [evidence IEA]; Combining with an extracellular or intracellular messenger to initiate a change in cell activity [goid 4872] [evidence IEA]	RHAMM; MGC119495; IHABP; MGC119494; CD168
4120538	752.175	239.421	53	239.937	85.9129	62	2.31328e-25	RefSeq	XM_001129173.1		731314	113423132	XM_001129173.1	LOC731314			PREDICTED: Homo sapiens similar to H2A histone family, member X (LOC731314), mRNA.
160170	837.115	209.744	83	387.472	105.245	67	2.3472e-25	RefSeq	NM_182471.1		5315	33286421	NM_182471.1	PKM2	15	15q23b	Homo sapiens pyruvate kinase, muscle (PKM2), transcript variant 3, mRNA.						All of the contents of a cell excluding the plasma membrane and nucleus, but including other subcellular structures [goid 5737] [pmid 11256614] [evidence IDA]; A semiautonomous, self replicating organelle that occurs in varying numbers, shapes, and sizes in the cytoplasm of virtually all eukaryotic cells. It is notably the site of tissue respiration [goid 5739] [evidence IEA]; That part of the cy…	The chemical reactions and pathways resulting in the breakdown of a monosaccharide (generally glucose) into pyruvate, with the concomitant production of a small amount of ATP. Pyruvate may be converted to ethanol, lactate, or other small molecules, or fed into the TCA cycle [goid 6096] [evidence IEA]; The chemical reactions and pathways resulting in the breakdown of a monosaccharide (generally gl…	Interacting selectively with magnesium (Mg) ions [goid 287] [evidence IEA]; Catalysis of the reaction: ATP + pyruvate = ADP + phosphoenolpyruvate [goid 4743] [evidence IEA]; Catalysis of the transfer of a group, e.g. a methyl group, glycosyl group, acyl group, phosphorus-containing, or other groups, from one compound (generally regarded as the donor) to another compound (generally regarded as the…	PKM; THBP1; MGC3932; OIP3; PK3; TCB; CTHBP
450168	984.923	250.367	56	484.661	214.437	62	6.1342e-25	RefSeq	NM_001031684.1		6432	72534659	NM_001031684.1	SFRS7	2	2p22.1c	Homo sapiens splicing factor, arginine/serine-rich 7, 35kDa (SFRS7), mRNA.						A membrane-bounded organelle of eukaryotic cells in which chromosomes are housed and replicated. In most cells, the nucleus contains all of the cell's chromosomes except the organellar chromosomes, and is the site of RNA synthesis and processing. In some species, or in specialized cell types, RNA metabolism or DNA replication may be absent [goid 5634] [pmid 8013463] [evidence TAS]	The joining together of exons from one or more primary transcripts of nuclear messenger RNA (mRNA) and the excision of intron sequences, via a spliceosomal mechanism, so that mRNA consisting only of the joined exons is produced [goid 398] [pmid 12226669] [evidence EXP]; The process of removing sections of the primary RNA transcript to remove sequences not present in the mature form of the RNA and…	Interacting selectively with a nucleotide, any compound consisting of a nucleoside that is esterified with (ortho)phosphate or an oligophosphate at any hydroxyl group on the ribose or deoxyribose moiety [goid 166] [evidence IEA]; Interacting selectively with any nucleic acid [goid 3676] [evidence IEA]; Interacting selectively with zinc (Zn) ions [goid 8270] [evidence IEA]; Interacting selectively…	9G8; HSSG1; AAG3; ZCRB2; RBM37; ZCCHC20
2940110	660.418	152.329	62	185.598	65.3351	64	4.19168e-24	RefSeq	NM_001048201.1		29128	115430234	NM_001048201.1	UHRF1	19	19p13.3c	Homo sapiens ubiquitin-like with PHD and ring finger domains 1 (UHRF1), transcript variant 1, mRNA.						A membrane-bounded organelle of eukaryotic cells in which chromosomes are housed and replicated. In most cells, the nucleus contains all of the cell's chromosomes except the organellar chromosomes, and is the site of RNA synthesis and processing. In some species, or in specialized cell types, RNA metabolism or DNA replication may be absent [goid 5634] [evidence IEA]	The process of restoring DNA after damage. Genomes are subject to damage by chemical and physical agents in the environment (e.g. UV and ionizing radiations, chemical mutagens, fungal and bacterial toxins, etc.) and by free radicals or alkylating agents endogenously generated in metabolism. DNA is also damaged because of errors during its replication. A variety of different DNA repair pathways ha…	The function of binding to a specific DNA sequence in order to modulate transcription. The transcription factor may or may not also interact selectively with a protein or macromolecular complex [goid 3700] [pmid 1868030] [evidence TAS]; The function of binding to a specific DNA sequence in order to modulate transcription. The transcription factor may or may not also interact selectively with a pr…	Np95; hNP95; MGC138707; ICBP90; RNF106; FLJ21925
5360070	748.935	142.253	64	279.56	78.3509	64	6.03609e-24	RefSeq	NM_004701.2		9133	10938017	NM_004701.2	CCNB2	15	15q22.2a	Homo sapiens cyclin B2 (CCNB2), mRNA.						A membrane-bounded organelle of eukaryotic cells in which chromosomes are housed and replicated. In most cells, the nucleus contains all of the cell's chromosomes except the organellar chromosomes, and is the site of RNA synthesis and processing. In some species, or in specialized cell types, RNA metabolism or DNA replication may be absent [goid 5634] [evidence IEA]; That part of the cytoplasm th…	The progression of biochemical and morphological phases and events that occur in a cell during successive cell replication or nuclear replication events. Canonically, the cell cycle comprises the replication and segregation of genetic material followed by the division of the cell, but in endocycles or syncytial cells nuclear replication or nuclear division may not be followed by cell division [go…	Interacting selectively with any protein or protein complex (a complex of two or more proteins that may include other nonprotein molecules) [goid 5515] [pmid 15232106] [evidence IPI]	HsT17299
270706	785.684	182.153	68	328.096	75.2466	66	7.91188e-24	RefSeq	NM_000495.3		1287	15890084	NM_000495.3	COL4A5	X	Xq22.3c	Homo sapiens collagen, type IV, alpha 5 (COL4A5), transcript variant 1, mRNA.						The space external to the outermost structure of a cell. For cells without external protective or external encapsulating structures this refers to space outside of the plasma membrane. This term covers the host cell environment outside an intracellular parasite [goid 5576] [evidence IEA]; Any of the various assemblies in which collagen chains form a left-handed triple helix; may assemble into hig…		The action of a molecule that contributes to the structural integrity of the extracellular matrix [goid 5201] [evidence IEA]; The selective, often stoichiometric, interaction of a molecule with one or more specific sites on another molecule [goid 5488] [evidence IEA]	MGC42377; ATS; MGC167109; CA54; ASLN
3130220	592.824	102.098	66	137.033	40.6006	69	8.2045e-24	RefSeq	NM_015444.2		25907	116805333	NM_015444.2	TMEM158	3	3p21.31k	Homo sapiens transmembrane protein 158 (TMEM158), mRNA.						Double layer of lipid molecules that encloses all cells, and, in eukaryotes, many organelles; may be a single or double lipid bilayer; also includes associated proteins [goid 16020] [evidence IEA]; Penetrating at least one phospholipid bilayer of a membrane. May also refer to the state of being buried in the bilayer with no exposure outside the bilayer. When used to describe a protein, indicates …			BBP; DKFZp586E1621; RIS1; p40BBP
460711	898.586	286.631	58	395.453	87.0359	52	1.3393e-23	RefSeq	NM_015172.3		23215	115298681	NM_015172.3	BAT2D1	1	1q24.3b	Homo sapiens BAT2 domain containing 1 (BAT2D1), mRNA.									BAT2-iso; XTP2
2320170	635.262	135.153	64	151.58	58.8012	55	1.55619e-23	RefSeq	NM_003504.3		8318	34335230	NM_003504.3	CDC45L	22	22q11.21c	Homo sapiens CDC45 cell division cycle 45-like (S. cerevisiae) (CDC45L), mRNA.						A membrane-bounded organelle of eukaryotic cells in which chromosomes are housed and replicated. In most cells, the nucleus contains all of the cell's chromosomes except the organellar chromosomes, and is the site of RNA synthesis and processing. In some species, or in specialized cell types, RNA metabolism or DNA replication may be absent [goid 5634] [pmid 9660782] [evidence TAS]; That part of t…	A signal transduction based surveillance mechanism that prevents the initiation of mitosis until DNA replication is complete, thereby ensuring that progeny inherit a full complement of the genome [goid 76] [pmid 9660782] [evidence TAS]; The process whereby new strands of DNA are synthesized. The template for replication can either be an existing DNA molecule or RNA [goid 6260] [evidence IEA]; The…	Interacting selectively with any protein or protein complex (a complex of two or more proteins that may include other nonprotein molecules) [goid 5515] [pmid 10518787] [evidence IPI]	CDC45L2; CDC45; PORC-PI-1
240400	976.195	249.101	60	479.277	184.54	52	2.10538e-23	RefSeq	NM_199169.1		56937	40317615	NM_199169.1	PMEPA1	20	20q13.31a	Homo sapiens prostate transmembrane protein, androgen induced 1 (PMEPA1), transcript variant 2, mRNA.						The membrane surrounding a cell that separates the cell from its external environment. It consists of a phospholipid bilayer and associated proteins [goid 5886] [evidence IEA]; Penetrating at least one phospholipid bilayer of a membrane. May also refer to the state of being buried in the bilayer with no exposure outside the bilayer. When used to describe a protein, indicates that all or part of t…	Any series of molecular signals generated as a consequence of an androgen binding to its receptor [goid 30521] [pmid 10873380] [evidence NAS]	Elemental activities, such as catalysis or binding, describing the actions of a gene product at the molecular level. A given gene product may exhibit one or more molecular functions [goid 3674] [evidence ND ]; Interacting selectively with any protein or protein complex (a complex of two or more proteins that may include other nonprotein molecules) [goid 5515] [evidence IEA]; Interacting selective…	STAG1; PMEPA1
1940162	566.437	91.5085	70	124.781	35.6714	68	6.31289e-23	RefSeq	NM_004120.3		2634	38327557	NM_004120.3	GBP2	1	1p22.2c	Homo sapiens guanylate binding protein 2, interferon-inducible (GBP2), mRNA.						The membrane surrounding a cell that separates the cell from its external environment. It consists of a phospholipid bilayer and associated proteins [goid 5886] [evidence IEA]	Any immune system process that functions in the calibrated response of an organism to a potential internal or invasive threat [goid 6955] [evidence IEA]; Any immune system process that functions in the calibrated response of an organism to a potential internal or invasive threat [goid 6955] [pmid 1715024] [evidence TAS]	Catalysis of the reaction: GTP + H2O = GDP + phosphate [goid 3924] [evidence IEA]; Interacting selectively with GTP, guanosine triphosphate [goid 5525] [evidence IEA]; Interacting selectively with a nucleotide, any compound consisting of a nucleoside that is esterified with (ortho)phosphate or an oligophosphate at any hydroxyl group on the ribose or deoxyribose moiety [goid 166] [evidence IEA]; C…
7610524	401.777	101.753	50	923.02	160.582	49	6.51879e-23	RefSeq	NM_004679.2		9084	49355825	NM_004679.2	VCY	Y	Yq11.221a	Homo sapiens variable charge, Y-linked (VCY), mRNA.									MGC119817; BPY1; VCY1; VCY1A
4060064	709.839	170.945	56	206.1	73.7986	50	7.58942e-23	RefSeq	NM_012485.1		3161	7108350	NM_012485.1	HMMR	5	5q34c	Homo sapiens hyaluronan-mediated motility receptor (RHAMM) (HMMR), transcript variant 2, mRNA.						All of the contents of a cell excluding the plasma membrane and nucleus, but including other subcellular structures [goid 5737] [evidence IEA]; The external part of the cell wall and/or plasma membrane [goid 9986] [evidence IEA]		Interacting selectively with hyaluronic acid, a polymer composed of repeating dimeric units of glucuronic acid and N-acetyl glucosamine [goid 5540] [evidence IEA]; Combining with an extracellular or intracellular messenger to initiate a change in cell activity [goid 4872] [evidence IEA]	RHAMM; MGC119495; IHABP; MGC119494; CD168
270593	751.928	202.597	72	309.187	133.488	64	1.18685e-22	RefSeq	NM_001039966.1		2852	91106713	NM_001039966.1	GPER	7	7p22.3b	Homo sapiens G protein-coupled estrogen receptor 1 (GPER), transcript variant 3, mRNA.						The lipid bilayer surrounding any of the compartments of the Golgi apparatus [goid 139] [evidence IEA]; The irregular network of unit membranes, visible only by electron microscopy, that occurs in the cytoplasm of many eukaryotic cells. The membranes form a complex meshwork of tubular channels, which are often expanded into slitlike cavities called cisternae. The ER takes two forms, rough (or gra…	The cascade of processes by which a signal interacts with a receptor, causing a change in the level or activity of a second messenger or other downstream target, and ultimately effecting a change in the functioning of the cell [goid 7165] [evidence IEA]; The series of molecular signals generated as a consequence of a G-protein coupled receptor binding to its physiological ligand [goid 7186] [pmid…	Combining with an extracellular or intracellular messenger to initiate a change in cell activity [goid 4872] [evidence IEA]; Combining with a purine nucleotide and transmitting the signal to a heterotrimeric G-protein complex to initiate a change in cell activity [goid 45028] [evidence IEA]; Combining with an extracellular or intracellular messenger to initiate a change in cell activity [goid 487…	LyGPR; DRY12; GPCR-Br; LERGU; MGC99678; GPR30; CEPR; CMKRL2; FEG-1; LERGU2
6270706	890.752	175.215	63	420.206	91.932	57	1.33212e-22	RefSeq	NM_173156.1		9887	42475557	NM_173156.1	SMG7	1	1q25.3e	Homo sapiens Smg-7 homolog, nonsense mediated mRNA decay factor (C. elegans) (SMG7), transcript variant 1, mRNA.						A membrane-bounded organelle of eukaryotic cells in which chromosomes are housed and replicated. In most cells, the nucleus contains all of the cell's chromosomes except the organellar chromosomes, and is the site of RNA synthesis and processing. In some species, or in specialized cell types, RNA metabolism or DNA replication may be absent [goid 5634] [pmid 14636577] [evidence IDA]; All of the co…	The nonsense-mediated decay pathway for nuclear-transcribed mRNAs degrades mRNAs in which an amino-acid codon has changed to a nonsense codon; this prevents the translation of such mRNAs into truncated, and potentially harmful, proteins [goid 184] [pmid 16488880] [evidence TAS]; The directed movement of mRNA from the nucleus to the cytoplasm [goid 6406] [pmid 16488880] [evidence TAS]; Any process…	Interacting selectively with any protein or protein complex (a complex of two or more proteins that may include other nonprotein molecules) [goid 5515] [pmid 14636577] [evidence IPI]; Interacting selectively with the enzyme protein phosphatase 2A [goid 51721] [pmid 14636577] [evidence IDA]	EST1C; SMG-7; FLJ23717; C1orf16; SGA56M; KIAA0250
3450288	761.822	150.432	57	328.254	56.5686	90	2.15028e-22	RefSeq	XM_001720850.1		100134134	169163582	XM_001720850.1	LOC100134134			PREDICTED: Homo sapiens similar to peroxidasin homolog (LOC100134134), mRNA.
7400286	728.426	188.169	67	267.467	38.2099	57	2.41683e-22	RefSeq	NM_145899.1		3159	22208966	NM_145899.1	HMGA1	6	6p21.31e	Homo sapiens high mobility group AT-hook 1 (HMGA1), transcript variant 1, mRNA.						The ordered and organized complex of DNA and protein that forms the chromosome [goid 785] [evidence IEA]; A membrane-bounded organelle of eukaryotic cells in which chromosomes are housed and replicated. In most cells, the nucleus contains all of the cell's chromosomes except the organellar chromosomes, and is the site of RNA synthesis and processing. In some species, or in specialized cell types,…	Any process that modulates the frequency, rate or extent of DNA-dependent transcription [goid 6355] [evidence IEA]; The process by which interchain hydrogen bonds between two strands of DNA are broken or 'melted', generating unpaired template strands for DNA replication [goid 6268] [pmid 10428834] [evidence NAS]; The controlled breakdown of nucleosomes, the beadlike structural units of eukaryotic…	Interacting selectively with DNA (deoxyribonucleic acid) [goid 3677] [evidence IEA]; Interacting selectively with oligo(A) and oligo(T) tracts of DNA (AT DNA) [goid 3680] [pmid 10428834] [evidence TAS]; The function of binding to a specific DNA sequence in order to modulate transcription. The transcription factor may or may not also interact selectively with a protein or macromolecular complex [g…	MGC12816; MGC4854; HMG-R; MGC4242; HMGIY
2650564	525.861	120.39	88	125.31	23.9437	76	2.43986e-22	RefSeq	NM_004585.3		5920	149588790	NM_004585.3	RARRES3	11	11q12.3b	Homo sapiens retinoic acid receptor responder (tazarotene induced) 3 (RARRES3), mRNA.							Any process that stops, prevents or reduces the rate or extent of cell proliferation [goid 8285] [pmid 9843971] [evidence TAS]		MGC8906; HRASLS4; TIG3; RIG1
2190220	628.63	127.085	74	219.145	46.1229	81	3.74188e-22	RefSeq	NM_003594.3		8458	40807470	NM_003594.3	TTF2	1	1p13.1a	Homo sapiens transcription termination factor, RNA polymerase II (TTF2), mRNA.						A membrane-bounded organelle of eukaryotic cells in which chromosomes are housed and replicated. In most cells, the nucleus contains all of the cell's chromosomes except the organellar chromosomes, and is the site of RNA synthesis and processing. In some species, or in specialized cell types, RNA metabolism or DNA replication may be absent [goid 5634] [evidence IEA]; A ribonucleoprotein complex, …	The synthesis of either RNA on a template of DNA or DNA on a template of RNA [goid 6350] [evidence IEA]; The process by which transcription is completed; the formation of phosphodiester bonds ceases, the RNA-DNA hybrid dissociates, and RNA polymerase releases the DNA [goid 6353] [pmid 9748214] [evidence TAS]; Any process that modulates the frequency, rate or extent of DNA-dependent transcription …	Interacting selectively with a nucleotide, any compound consisting of a nucleoside that is esterified with (ortho)phosphate or an oligophosphate at any hydroxyl group on the ribose or deoxyribose moiety [goid 166] [evidence IEA]; Interacting selectively with DNA (deoxyribonucleic acid) [goid 3677] [evidence IEA]; Any activity that brings about termination of transcription by RNA polymerase II [go…	HuF2
2710524	736.414	234.61	62	292.706	113.011	70	4.06037e-22	RefSeq	NM_032010.1		4131	14165455	NM_032010.1	MAP1B	5	5q13.2b	Homo sapiens microtubule-associated protein 1B (MAP1B), transcript variant 2, mRNA.						That part of the cytoplasm that does not contain membranous or particulate subcellular components [goid 5829] [evidence IEA]; Any of the long, generally straight, hollow tubes of internal diameter 12-15 nm and external diameter 24 nm found in a wide variety of eukaryotic cells; each consists (usually) of 13 protofilaments of polymeric tubulin, staggered in such a manner that the tubulin monomers …	A process that results in a parallel arrangement of microtubules [goid 1578] [evidence IEA]; The process whose specific outcome is the progression of the dendrite over time, from its formation to the mature structure. A dendrite is a freely branching protoplasmic process of a nerve cell [goid 16358] [evidence IEA]	The action of a molecule that contributes to the structural integrity of a complex or assembly within or outside a cell [goid 5198] [pmid 1881920] [evidence NAS]; Interacting selectively with any protein or protein complex (a complex of two or more proteins that may include other nonprotein molecules) [goid 5515] [pmid 12147674] [evidence IPI]	FUTSCH; MAP5; DKFZp686F1345; DKFZp686E1099; FLJ38954
1980553	789.128	165.488	62	313.943	79.4344	53	4.73422e-22	RefSeq	NM_003815.3		8751	46909589	NM_003815.3	ADAM15	1	1q21.3e-q22a	Homo sapiens ADAM metallopeptidase domain 15 (ADAM15), transcript variant 2, mRNA.						Double layer of lipid molecules that encloses all cells, and, in eukaryotes, many organelles; may be a single or double lipid bilayer; also includes associated proteins [goid 16020] [evidence IEA]; Penetrating at least one phospholipid bilayer of a membrane. May also refer to the state of being buried in the bilayer with no exposure outside the bilayer. When used to describe a protein, indicates …	The hydrolysis of a peptide bond or bonds within a protein [goid 6508] [evidence IEA]; The hydrolysis of a peptide bond or bonds within a protein [goid 6508] [evidence IEA]; The hydrolysis of a peptide bond or bonds within a protein [goid 6508] [evidence IEA]; The hydrolysis of a peptide bond or bonds within a protein [goid 6508] [evidence IEA]; The hydrolysis of a peptide bond or bonds within a …	Catalysis of the hydrolysis of internal, alpha-peptide bonds in a polypeptide chain by a mechanism in which water acts as a nucleophile, one or two metal ions hold the water molecule in place, and charged amino acid side chains are ligands for the metal ions [goid 4222] [evidence IEA]; Catalysis of the hydrolysis of internal, alpha-peptide bonds in a polypeptide chain by a mechanism in which wate…	MDC15
2470427	815.231	168.6	63	370.465	142.302	66	8.23734e-22	RefSeq	NM_005789.2		10197	30410793	NM_005789.2	PSME3	17	17q21.31a	Homo sapiens proteasome (prosome, macropain) activator subunit 3 (PA28 gamma; Ki) (PSME3), transcript variant 1, mRNA.						A large multisubunit complex which catalyzes protein degradation. This complex consists of the barrel shaped proteasome core complex and one or two associated proteins or complexes that act in regulating entry into or exit from the core [goid 502] [pmid 8811196] [evidence TAS]; That part of the cytoplasm that does not contain membranous or particulate subcellular components [goid 5829] [evidence …	The chemical reactions and pathways resulting in the breakdown of a protein or peptide by hydrolysis of its peptide bonds, initiated by the covalent attachment of ubiquitin, with ubiquitin-protein ligation catalyzed by the anaphase-promoting complex, and mediated by the proteasome [goid 31145] [pmid 11285280] [evidence EXP]; Any process that stops, prevents or reduces the frequency, rate or exten…	Catalysis of the activation of the proteasome, a large multisubunit complex which performs regulated ubiquitin-dependent cytosolic and nuclear proteolysis [goid 8538] [evidence IEA]; Interacting selectively with an identical protein or proteins [goid 42802] [pmid 16169070] [evidence IPI]	PA28-gamma; Ki; PA28G; REG-GAMMA
6250064	703.314	115.556	62	257.17	62.6177	66	9.05229e-22	RefSeq	NM_002198.1		3659	4504720	NM_002198.1	IRF1	5	5q31.1b	Homo sapiens interferon regulatory factor 1 (IRF1), mRNA.						A membrane-bounded organelle of eukaryotic cells in which chromosomes are housed and replicated. In most cells, the nucleus contains all of the cell's chromosomes except the organellar chromosomes, and is the site of RNA synthesis and processing. In some species, or in specialized cell types, RNA metabolism or DNA replication may be absent [goid 5634] [evidence IEA]; A membrane-bounded organelle …	Any process that activates or increases the frequency, rate or extent of the chemical reactions and pathways resulting in the formation of interleukin-12 [goid 45084] [evidence IEA]; Any process that activates or increases the frequency, rate or extent of transcription from the RNA polymerase II promoter [goid 45944] [evidence IEA]; The synthesis of either RNA on a template of DNA or DNA on a tem…	The function of binding to a specific DNA sequence in order to modulate transcription. The transcription factor may or may not also interact selectively with a protein or macromolecular complex [goid 3700] [evidence IEA]; Interacting selectively with DNA of a specific nucleotide composition, e.g. GC-rich DNA binding, or with a specific sequence motif or type of DNA e.g. promotor binding or rDNA b…	IRF-1; MAR
2070195	767.435	175.243	68	328.693	73.69	61	3.21394e-21	RefSeq	NM_003086.2		6621	92859677	NM_003086.2	SNAPC4	9	9q34.3d	Homo sapiens small nuclear RNA activating complex, polypeptide 4, 190kDa (SNAPC4), mRNA.						A membrane-bounded organelle of eukaryotic cells in which chromosomes are housed and replicated. In most cells, the nucleus contains all of the cell's chromosomes except the organellar chromosomes, and is the site of RNA synthesis and processing. In some species, or in specialized cell types, RNA metabolism or DNA replication may be absent [goid 5634] [pmid 11056176] [evidence IC ]; A protein com…	Any process that modulates the frequency, rate or extent of DNA-dependent transcription [goid 6355] [evidence IEA]; The synthesis of small nuclear RNA (snRNA) from a DNA template by RNA Polymerase II (Pol II), originating at a Pol II promoter [goid 42795] [pmid 9418884] [evidence IDA]; The synthesis of small nuclear RNA (snRNA) from a DNA template by RNA Polymerase III (Pol III), originating at a…	The function of binding to a specific DNA sequence in order to modulate transcription. The transcription factor may or may not also interact selectively with a protein or macromolecular complex [goid 3700] [pmid 9418884] [evidence TAS]	SNAP190; FLJ13451; PTFalpha
1990736	477.004	114.297	62	961.639	156.096	45	5.18256e-21	RefSeq	NM_016378.2		51480	49619238	NM_016378.2	VCX2	X	Xp22.31c	Homo sapiens variable charge, X-linked 2 (VCX2), mRNA.						The part of a cell or its extracellular environment in which a gene product is located. A gene product may be located in one or more parts of a cell and its location may be as specific as a particular macromolecular complex, that is, a stable, persistent association of macromolecules that function together [goid 5575] [evidence ND ]	Any process specifically pertinent to the functioning of integrated living units: cells, tissues, organs, and organisms. A process is a collection of molecular events with a defined beginning and end [goid 8150] [evidence ND ]	Elemental activities, such as catalysis or binding, describing the actions of a gene product at the molecular level. A given gene product may exhibit one or more molecular functions [goid 3674] [evidence ND ]	VCX2R; VCXB; MGC118977; MGC125729; MGC125795; MGC125794; VCX-2r
780600	609.382	132.584	60	158.431	32.2826	59	8.94691e-21	RefSeq	NM_006674.2		10866	47087196	NM_006674.2	HCP5	6	6p21.33a	Homo sapiens HLA complex P5 (HCP5), mRNA.									P5-1; D6S2650E
7380279	688.108	135.939	63	254.223	52.5735	64	1.52129e-20	RefSeq	NM_024656.2		79709	31377696	NM_024656.2	GLT25D1	19	19p13.11d	Homo sapiens glycosyltransferase 25 domain containing 1 (GLT25D1), mRNA.						The irregular network of unit membranes, visible only by electron microscopy, that occurs in the cytoplasm of many eukaryotic cells. The membranes form a complex meshwork of tubular channels, which are often expanded into slitlike cavities called cisternae. The ER takes two forms, rough (or granular), with ribosomes adhering to the outer surface, and smooth (with no ribosomes attached) [goid 5783…	The chemical reactions and pathways resulting in the formation of lipopolysaccharides, any of a group of related, structurally complex components of the outer membrane of Gram-negative bacteria [goid 9103] [evidence IEA]; The chemical reactions and pathways resulting in the formation of lipopolysaccharides, any of a group of related, structurally complex components of the outer membrane of Gram-n…	Catalysis of the transfer of a glycosyl group from one compound (donor) to another (acceptor) [goid 16757] [evidence IEA]	FLJ22329; MGC117270
1230682	598.089	118.022	62	143.402	36.6575	53	2.52525e-20	RefSeq	NM_001168.2		332	59859877	NM_001168.2	BIRC5	17	17q25.3b	Homo sapiens baculoviral IAP repeat-containing 5 (BIRC5), transcript variant 1, mRNA.						The region of a chromosome that includes the centromere and associated proteins. In monocentric chromosomes, this region corresponds to a single area of the chromosome, whereas in holocentric chromosomes, it is evenly distributed along the chromosome [goid 775] [pmid 16291752] [evidence IDA]; The region of a chromosome that includes the centromere and associated proteins. In monocentric chromosom…	Progression from G2 phase to M phase of the mitotic cell cycle [goid 86] [pmid 9859993] [evidence IDA]; Progression from G2 phase to M phase of the mitotic cell cycle [goid 86] [evidence ISS]; A cellular process resulting in the division of the cytoplasm of a cell and its separation into two daughter cells. Cytokinesis usually occurs after growth, replication, and segregation of cellular componen…	[goid 4869] [evidence IEA]; Interacting selectively with any protein or protein complex (a complex of two or more proteins that may include other nonprotein molecules) [goid 5515] [pmid 12773388] [evidence IPI]; Interacting selectively with any protein or protein complex (a complex of two or more proteins that may include other nonprotein molecules) [goid 5515] [pmid 15628841] [evidence IPI]; Int…	EPR-1; API4
6020170	541.746	127.489	86	169.644	30.3198	84	3.00099e-20	RefSeq	NM_005914.2		4173	33469918	NM_005914.2	MCM4	8	8q11.21b	Homo sapiens minichromosome maintenance complex component 4 (MCM4), transcript variant 1, mRNA.						A membrane-bounded organelle of eukaryotic cells in which chromosomes are housed and replicated. In most cells, the nucleus contains all of the cell's chromosomes except the organellar chromosomes, and is the site of RNA synthesis and processing. In some species, or in specialized cell types, RNA metabolism or DNA replication may be absent [goid 5634] [pmid 8265339] [evidence NAS]; That part of t…	The process by which interchain hydrogen bonds between two strands of DNA are broken or 'melted', generating unpaired template strands for DNA replication [goid 6268] [evidence IEA]; The process whereby new strands of DNA are synthesized. The template for replication can either be an existing DNA molecule or RNA [goid 6260] [pmid 9465298] [evidence NAS]; The process whereby new strands of DNA are…	Catalysis of the reaction: NTP + H2O = NDP + phosphate to drive the unwinding of a DNA helix [goid 3678] [evidence IEA]; Interacting selectively with single-stranded DNA [goid 3697] [evidence IEA]; Interacting selectively with any protein or protein complex (a complex of two or more proteins that may include other nonprotein molecules) [goid 5515] [evidence IEA]; Catalysis of the hydrolysis of va…	P1-CDC21; CDC54; MGC33310; CDC21; hCdc21
4070647	691.452	155.46	90	300.885	70.9899	67	3.60133e-20	RefSeq	NM_001031615.1		222	73695880	NM_001031615.1	ALDH3B2	11	11q13.2a	Homo sapiens aldehyde dehydrogenase 3 family, member B2 (ALDH3B2), transcript variant 2, mRNA.							The chemical reactions and pathways involving alcohols, any of a class of compounds containing one or more hydroxyl groups attached to a saturated carbon atom, as carried out by individual cells [goid 6066] [pmid 8890755] [evidence TAS]; The chemical reactions and pathways involving aldehydes, any organic compound with the formula R-CH=O, as carried out by individual cells [goid 6081] [evidence I…	Catalysis of the reaction: 3-chloroallyl aldehyde + H2O = 2 H+ + 2 e- + 3-chloroacrylic acid [goid 4028] [pmid 8890755] [evidence TAS]; Catalysis of the reaction: an aldehyde + NAD(P)+ + H2O = an acid + NAD(P)H + H+ [goid 4030] [evidence IEA]; Catalysis of an oxidation-reduction (redox) reaction, a reversible chemical reaction in which the oxidation state of an atom or atoms within a molecule is …	ALDH8
6130193	776.952	195.082	81	371.349	54.6218	61	9.61492e-20	RefSeq	NM_024092.1		79073	13129091	NM_024092.1	TMEM109	11	11q12.2a	Homo sapiens transmembrane protein 109 (TMEM109), mRNA.						A membrane-bounded organelle of eukaryotic cells in which chromosomes are housed and replicated. In most cells, the nucleus contains all of the cell's chromosomes except the organellar chromosomes, and is the site of RNA synthesis and processing. In some species, or in specialized cell types, RNA metabolism or DNA replication may be absent [goid 5634] [evidence IEA]; The outer, i.e. cytoplasm-fac…			MGC5508
5050735	702.43	220.01	53	293.597	65.8775	96	1.0871e-19	RefSeq	NM_024956.3		80021	52851436	NM_024956.3	TMEM62	15	15q15.2b	Homo sapiens transmembrane protein 62 (TMEM62), mRNA.						Double layer of lipid molecules that encloses all cells, and, in eukaryotes, many organelles; may be a single or double lipid bilayer; also includes associated proteins [goid 16020] [evidence IEA]; Penetrating at least one phospholipid bilayer of a membrane. May also refer to the state of being buried in the bilayer with no exposure outside the bilayer. When used to describe a protein, indicates …			FLJ23375
10414	767.17	166.026	56	350.386	98.2373	76	2.37276e-19	RefSeq	NM_004219.2		9232	11038651	NM_004219.2	PTTG1	5	5q33.3d	Homo sapiens pituitary tumor-transforming 1 (PTTG1), mRNA.						A membrane-bounded organelle of eukaryotic cells in which chromosomes are housed and replicated. In most cells, the nucleus contains all of the cell's chromosomes except the organellar chromosomes, and is the site of RNA synthesis and processing. In some species, or in specialized cell types, RNA metabolism or DNA replication may be absent [goid 5634] [pmid 9811450] [evidence TAS]; All of the con…	The process of restoring DNA after damage. Genomes are subject to damage by chemical and physical agents in the environment (e.g. UV and ionizing radiations, chemical mutagens, fungal and bacterial toxins, etc.) and by free radicals or alkylating agents endogenously generated in metabolism. DNA is also damaged because of errors during its replication. A variety of different DNA repair pathways ha…	The function of binding to a specific DNA sequence in order to modulate transcription. The transcription factor may or may not also interact selectively with a protein or macromolecular complex [goid 3700] [pmid 9811450] [evidence TAS]; [goid 4869] [pmid 12194817] [evidence NAS]; Interacting selectively with any protein or protein complex (a complex of two or more proteins that may include other …	SECURIN; PTTG; MGC138276; EAP1; TUTR1; MGC126883; HPTTG
520195	642.381	156.536	81	276.939	92.1467	82	7.58397e-19	RefSeq	NM_032323.1		84283	14150097	NM_032323.1	TMEM79	1	1q22d	Homo sapiens transmembrane protein 79 (TMEM79), mRNA.						Double layer of lipid molecules that encloses all cells, and, in eukaryotes, many organelles; may be a single or double lipid bilayer; also includes associated proteins [goid 16020] [evidence IEA]; Penetrating at least one phospholipid bilayer of a membrane. May also refer to the state of being buried in the bilayer with no exposure outside the bilayer. When used to describe a protein, indicates …			FLJ16057; MGC13102; FLJ32254
4890731	715.135	154.224	72	321.578	62.8971	68	9.11893e-19	RefSeq	NM_007370.3		5985	31795541	NM_007370.3	RFC5	12	12q24.23a	Homo sapiens replication factor C (activator 1) 5, 36.5kDa (RFC5), transcript variant 1, mRNA.						A membrane-bounded organelle of eukaryotic cells in which chromosomes are housed and replicated. In most cells, the nucleus contains all of the cell's chromosomes except the organellar chromosomes, and is the site of RNA synthesis and processing. In some species, or in specialized cell types, RNA metabolism or DNA replication may be absent [goid 5634] [evidence IEA]; That part of the nuclear cont…	The process whereby new strands of DNA are synthesized. The template for replication can either be an existing DNA molecule or RNA [goid 6260] [pmid 8999859] [evidence NAS]; The process whereby new strands of DNA are synthesized. The template for replication can either be an existing DNA molecule or RNA [goid 6260] [pmid 12791985] [evidence EXP]; The process of restoring DNA after damage. Genomes…	Interacting selectively with a nucleotide, any compound consisting of a nucleoside that is esterified with (ortho)phosphate or an oligophosphate at any hydroxyl group on the ribose or deoxyribose moiety [goid 166] [evidence IEA]; Catalysis of the reaction: ATP + H2O = ADP + phosphate to drive the opening of the ring structure of the PCNA complex, or any of the related sliding clamp complexes, and…	MGC1155; RFC36
4220259	742.223	140.839	86	359.731	57.9635	65	9.16137e-19	RefSeq	NM_001336.2		1522	22538441	NM_001336.2	CTSZ	20	20q13.32b	Homo sapiens cathepsin Z (CTSZ), mRNA.						A cytoplasmic, membrane-bounded organelle that is found in most animal cells and that contains a variety of hydrolases, most of which have their maximal activities in the pH range 5-6. The contained enzymes display latency if properly isolated. About 40 different lysosomal hydrolases are known and lysosomes have a great variety of morphologies and functions [goid 5764] [evidence IEA]; The irregul…	The hydrolysis of a peptide bond or bonds within a protein [goid 6508] [pmid 9642240] [evidence TAS]; The hydrolysis of a peptide bond or bonds within a protein [goid 6508] [evidence IEA]	Catalysis of the hydrolysis of internal, alpha-peptide bonds in a polypeptide chain by a mechanism in which the sulfhydryl group of a cysteine residue at the active center acts as a nucleophile [goid 4197] [evidence IEA]; Catalysis of the hydrolysis of a peptide bond. A peptide bond is a covalent bond formed when the carbon atom from the carboxyl group of one amino acid shares electrons with the …	CTSX
4040653	416.941	99.6794	55	844.591	220.761	64	9.59444e-19	RefSeq	NR_024510.1		728855	213972563	NR_024510.1	LOC728855	1		Homo sapiens hypothetical LOC728855 (LOC728855), non-coding RNA.
4880433	652.324	140.689	73	271.578	66.8233	76	1.04624e-18	RefSeq	NM_002168.2		3418	28178831	NM_002168.2	IDH2	15	15q26.1b	Homo sapiens isocitrate dehydrogenase 2 (NADP+), mitochondrial (IDH2), nuclear gene encoding mitochondrial protein, mRNA.						A semiautonomous, self replicating organelle that occurs in varying numbers, shapes, and sizes in the cytoplasm of virtually all eukaryotic cells. It is notably the site of tissue respiration [goid 5739] [evidence IEA]	The chemical reactions and pathways involving carbohydrates, any of a group of organic compounds based of the general formula Cx(H2O)y. Includes the formation of carbohydrate derivatives by the addition of a carbohydrate residue to another molecule [goid 5975] [pmid 8954790] [evidence NAS]; A modification of the TCA cycle occurring in some plants and microorganisms, in which isocitrate is cleaved…	Interacting selectively with magnesium (Mg) ions [goid 287] [evidence IEA]; Catalysis of the reaction: isocitrate + NADP+ = 2-oxoglutarate + CO2 + NADPH + H+ [goid 4450] [evidence IEA]; Catalysis of an oxidation-reduction (redox) reaction, a reversible chemical reaction in which the oxidation state of an atom or atoms within a molecule is altered. One substrate acts as a hydrogen or electron dono…	ICD-M; IDHM; IDH; IDP; mNADP-IDH
1500753	784.246	137.692	59	373.309	78.5382	68	1.66056e-18	RefSeq	NM_020442.3		57176	55741844	NM_020442.3	VARS2	6	6p21.33a	Homo sapiens valyl-tRNA synthetase 2, mitochondrial (putative) (VARS2), nuclear gene encoding mitochondrial protein, mRNA.						All of the contents of a cell excluding the plasma membrane and nucleus, but including other subcellular structures [goid 5737] [evidence IEA]; A semiautonomous, self replicating organelle that occurs in varying numbers, shapes, and sizes in the cytoplasm of virtually all eukaryotic cells. It is notably the site of tissue respiration [goid 5739] [evidence IEA]	The process of coupling valine to valyl-tRNA, catalyzed by valyl-tRNA synthetase. In tRNA aminoacylation, the amino acid is first activated by linkage to AMP and then transferred to either the 2'- or the 3'-hydroxyl group of the 3'-adenosine residue of the tRNA [goid 6438] [evidence IEA]	Interacting selectively with a nucleotide, any compound consisting of a nucleoside that is esterified with (ortho)phosphate or an oligophosphate at any hydroxyl group on the ribose or deoxyribose moiety [goid 166] [evidence IEA]; Catalysis of the reaction: ATP + L-valine + tRNA(Val) = AMP + diphosphate + L-valyl-tRNA(Val) [goid 4832] [evidence IEA]; Interacting selectively with ATP, adenosine 5'-…	VARS2L; MGC138259; VARSL; MGC142165
4730605	566.081	143.834	63	156.228	39.4345	64	1.68104e-18	RefSeq	NM_198436.1		6790	38327569	NM_198436.1	AURKA	20	20q13.2d-q13.31a	Homo sapiens aurora kinase A (AURKA), transcript variant 5, mRNA.						A membrane-bounded organelle of eukaryotic cells in which chromosomes are housed and replicated. In most cells, the nucleus contains all of the cell's chromosomes except the organellar chromosomes, and is the site of RNA synthesis and processing. In some species, or in specialized cell types, RNA metabolism or DNA replication may be absent [goid 5634] [pmid 9153231] [evidence TAS]; A structure co…	Progression through the phases of the mitotic cell cycle, the most common eukaryotic cell cycle, which canonically comprises four successive phases called G1, S, G2, and M and includes replication of the genome and the subsequent segregation of chromosomes into daughter cells. In some variant cell cycles nuclear replication or nuclear division may not be followed by cell division, or G1 and G2 ph…	Interacting selectively with a nucleotide, any compound consisting of a nucleoside that is esterified with (ortho)phosphate or an oligophosphate at any hydroxyl group on the ribose or deoxyribose moiety [goid 166] [evidence IEA]; Catalysis of the reaction: ATP + a protein serine/threonine = ADP + protein serine/threonine phosphate [goid 4674] [evidence IEA]; Interacting selectively with any prote…	STK15; STK7; AURA; AIK; BTAK; AURORA2; ARK1; MGC34538; STK6
4730196	610.954	164.517	80	233.899	75.7376	69	2.72419e-18	RefSeq	NM_003258.2		7083	142380763	NM_003258.2	TK1		17q25.3b	Homo sapiens thymidine kinase 1, soluble (TK1), mRNA.						All of the contents of a cell excluding the plasma membrane and nucleus, but including other subcellular structures [goid 5737] [evidence IEA]; That part of the cytoplasm that does not contain membranous or particulate subcellular components [goid 5829] [pmid 2026611] [evidence EXP]	The chemical reactions and pathways involving nucleobases, nucleosides, nucleotides and nucleic acids [goid 6139] [pmid 3335503] [evidence TAS]; The process whereby new strands of DNA are synthesized. The template for replication can either be an existing DNA molecule or RNA [goid 6260] [evidence IEA]	Interacting selectively with a nucleotide, any compound consisting of a nucleoside that is esterified with (ortho)phosphate or an oligophosphate at any hydroxyl group on the ribose or deoxyribose moiety [goid 166] [evidence IEA]; Catalysis of the reaction: ATP + thymidine = ADP + thymidine 5'-phosphate [goid 4797] [pmid 3335503] [evidence TAS]; Interacting selectively with ATP, adenosine 5'-triph…	TK2
10332	835.878	170.681	57	398.203	58.4732	53	2.84822e-18	RefSeq	NM_022740.2		28996	46852175	NM_022740.2	HIPK2	7	7q34b	Homo sapiens homeodomain interacting protein kinase 2 (HIPK2), mRNA.						A membrane-bounded organelle of eukaryotic cells in which chromosomes are housed and replicated. In most cells, the nucleus contains all of the cell's chromosomes except the organellar chromosomes, and is the site of RNA synthesis and processing. In some species, or in specialized cell types, RNA metabolism or DNA replication may be absent [goid 5634] [pmid 12220523] [evidence IDA]; All of the co…	The synthesis of either RNA on a template of DNA or DNA on a template of RNA [goid 6350] [evidence IEA]; Any process that modulates the frequency, rate or extent of DNA-dependent transcription [goid 6355] [evidence IEA]; The process of introducing a phosphate group on to a protein [goid 6468] [evidence IEA]; A form of programmed cell death induced by external or internal signals that trigger the …	Interacting selectively with a nucleotide, any compound consisting of a nucleoside that is esterified with (ortho)phosphate or an oligophosphate at any hydroxyl group on the ribose or deoxyribose moiety [goid 166] [evidence IEA]; The function of a transcription cofactor that represses transcription from a RNA polymerase II promoter; does not bind DNA itself [goid 3714] [pmid 9748262] [evidence TA…	PRO0593
1450064	739.47	171.575	66	331.166	134.933	58	6.57521e-18	RefSeq	NM_005789.2		10197	30410793	NM_005789.2	PSME3	17	17q21.31a	Homo sapiens proteasome (prosome, macropain) activator subunit 3 (PA28 gamma; Ki) (PSME3), transcript variant 1, mRNA.						A large multisubunit complex which catalyzes protein degradation. This complex consists of the barrel shaped proteasome core complex and one or two associated proteins or complexes that act in regulating entry into or exit from the core [goid 502] [pmid 8811196] [evidence TAS]; That part of the cytoplasm that does not contain membranous or particulate subcellular components [goid 5829] [evidence …	The chemical reactions and pathways resulting in the breakdown of a protein or peptide by hydrolysis of its peptide bonds, initiated by the covalent attachment of ubiquitin, with ubiquitin-protein ligation catalyzed by the anaphase-promoting complex, and mediated by the proteasome [goid 31145] [pmid 11285280] [evidence EXP]; Any process that stops, prevents or reduces the frequency, rate or exten…	Catalysis of the activation of the proteasome, a large multisubunit complex which performs regulated ubiquitin-dependent cytosolic and nuclear proteolysis [goid 8538] [evidence IEA]; Interacting selectively with an identical protein or proteins [goid 42802] [pmid 16169070] [evidence IPI]	PA28-gamma; Ki; PA28G; REG-GAMMA
6660446	701.53	175.892	63	288.48	88.3742	57	8.87939e-18	RefSeq	NM_015426.2		25886	31377769	NM_015426.2	WDR51A	3	3p21.1e	Homo sapiens WD repeat domain 51A (WDR51A), mRNA.									MGC131902; DKFZP434C245
2480722	738.423	204.549	71	365.143	156.116	74	1.34422e-17	RefSeq	NM_014176.2		29089	142369556	NM_014176.2	UBE2T	1	1q32.1d	Homo sapiens ubiquitin-conjugating enzyme E2T (putative) (UBE2T), mRNA.						A membrane-bounded organelle of eukaryotic cells in which chromosomes are housed and replicated. In most cells, the nucleus contains all of the cell's chromosomes except the organellar chromosomes, and is the site of RNA synthesis and processing. In some species, or in specialized cell types, RNA metabolism or DNA replication may be absent [goid 5634] [pmid 18029348] [evidence IDA]; A small, dens…	The chemical reactions and pathways resulting in the breakdown of a protein or peptide by hydrolysis of its peptide bonds, initiated by the covalent attachment of a ubiquitin moiety, or multiple ubiquitin moieties, to the protein [goid 6511] [evidence IEA]; The covalent alteration of one or more amino acids occurring in a protein after the protein has been completely translated and released from …	Catalysis of the reaction: ATP + ubiquitin + protein lysine = AMP + diphosphate + protein N-ubiquityllysine [goid 4842] [evidence IEA]; Catalysis of the ligation of two substances with concomitant breaking of a diphosphate linkage, usually in a nucleoside triphosphate. Ligase is the systematic name for any enzyme of EC class 6 [goid 16874] [evidence IEA]	HSPC150; PIG50
4120193	655.265	169.885	85	296.186	86.8872	72	1.58742e-17	RefSeq	NM_144707.1		150696	21389622	NM_144707.1	PROM2	2	2q11.1c	Homo sapiens prominin 2 (PROM2), mRNA.						The membrane surrounding a cell that separates the cell from its external environment. It consists of a phospholipid bilayer and associated proteins [goid 5886] [evidence IEA]; A specialized eukaryotic organelle that consists of a filiform extrusion of the cell surface. Each cilium is bounded by an extrusion of the cytoplasmic membrane, and contains a regular longitudinal array of microtubules, a…			PROM-2; MGC138714
6280360	753.189	150.302	69	350.963	79.7906	56	1.90644e-17	RefSeq	NM_003119.2		6687	40806171	NM_003119.2	SPG7	16	16q24.3b	Homo sapiens spastic paraplegia 7 (pure and complicated autosomal recessive) (SPG7), nuclear gene encoding mitochondrial protein, transcript variant 1, mRNA.						A semiautonomous, self replicating organelle that occurs in varying numbers, shapes, and sizes in the cytoplasm of virtually all eukaryotic cells. It is notably the site of tissue respiration [goid 5739] [pmid 9635427] [evidence TAS]; Double layer of lipid molecules that encloses all cells, and, in eukaryotes, many organelles; may be a single or double lipid bilayer; also includes associated prot…	The hydrolysis of a peptide bond or bonds within a protein [goid 6508] [pmid 9635427] [evidence TAS]; A process that is carried out at the cellular level which results in the formation, arrangement of constituent parts, or disassembly of a mitochondrion; includes mitochondrial morphology and distribution, and replication of the mitochondrial genome as well as synthesis of new mitochondrial compon…	Interacting selectively with a nucleotide, any compound consisting of a nucleoside that is esterified with (ortho)phosphate or an oligophosphate at any hydroxyl group on the ribose or deoxyribose moiety [goid 166] [evidence IEA]; Catalysis of the hydrolysis of internal, alpha-peptide bonds in a polypeptide chain by a mechanism in which water acts as a nucleophile, one or two metal ions hold the w…	CAR; FLJ37308; SPG5C; MGC126332; CMAR; MGC126331; PGN
5910689	763.437	162.765	61	351.75	69.3228	56	2.80367e-17	RefSeq	NM_001002800.1		10051	50658062	NM_001002800.1	SMC4	3	3q26.1a	Homo sapiens structural maintenance of chromosomes 4 (SMC4), transcript variant 2, mRNA.						A multisubunit protein complex that plays a central role in chromosome condensation [goid 796] [pmid 11850403] [evidence TAS]; A membrane-bounded organelle of eukaryotic cells in which chromosomes are housed and replicated. In most cells, the nucleus contains all of the cell's chromosomes except the organellar chromosomes, and is the site of RNA synthesis and processing. In some species, or in sp…	The progression of biochemical and morphological phases and events that occur in a cell during successive cell replication or nuclear replication events. Canonically, the cell cycle comprises the replication and segregation of genetic material followed by the division of the cell, but in endocycles or syncytial cells nuclear replication or nuclear division may not be followed by cell division [go…	Interacting selectively with a nucleotide, any compound consisting of a nucleoside that is esterified with (ortho)phosphate or an oligophosphate at any hydroxyl group on the ribose or deoxyribose moiety [goid 166] [evidence IEA]; Interacting selectively with any protein or protein complex (a complex of two or more proteins that may include other nonprotein molecules) [goid 5515] [evidence IEA]; I…	SMC4L1; CAPC; hCAP-C
6840066	304.059	91.5735	69	699.127	165.006	58	3.49492e-17	RefSeq	NM_207465.1		400754	46409549	NM_207465.1	FLJ45337	1	1p32.3a	Homo sapiens FLJ45337 protein (FLJ45337), mRNA.
1300392	679.045	183.639	82	328.285	84.3304	78	3.49714e-17	RefSeq	NM_198488.2		286077	87080810	NM_198488.2	FAM83H	8	8q24.3g	Homo sapiens family with sequence similarity 83, member H (FAM83H), mRNA.							The formation of bone or of a bony substance, or the conversion of fibrous tissue or of cartilage into bone or a bony substance [goid 1503] [evidence IEA]		FLJ46072
1400673	672.375	134.798	63	271.104	64.1565	59	3.83093e-17	RefSeq	NM_080668.2		113130	34147481	NM_080668.2	CDCA5	11	11q13.1c	Homo sapiens cell division cycle associated 5 (CDCA5), mRNA.						A membrane-bounded organelle of eukaryotic cells in which chromosomes are housed and replicated. In most cells, the nucleus contains all of the cell's chromosomes except the organellar chromosomes, and is the site of RNA synthesis and processing. In some species, or in specialized cell types, RNA metabolism or DNA replication may be absent [goid 5634] [evidence ISS]; All of the contents of a cell…	Progression from G1 phase to S phase of the mitotic cell cycle [goid 82] [pmid 15837422] [evidence IDA]; The progression of biochemical and morphological phases and events that occur in a cell during successive cell replication or nuclear replication events. Canonically, the cell cycle comprises the replication and segregation of genetic material followed by the division of the cell, but in endoc…	Interacting selectively with chromatin, the network of fibers of DNA and protein that make up the chromosomes of the eukaryotic nucleus during interphase [goid 3682] [pmid 15837422] [evidence TAS]; Interacting selectively with any protein or protein complex (a complex of two or more proteins that may include other nonprotein molecules) [goid 5515] [evidence ISS]	MGC16386
7000743	712.981	201.978	73	316.594	125.069	54	4.72981e-17	RefSeq	NR_003105.1		55055	110578651	NR_003105.1	ZWILCH	15	15q22.31c	Homo sapiens Zwilch, kinetochore associated, homolog (Drosophila) (ZWILCH), transcript variant 2, transcribed RNA.						A multisubunit complex that is located at the centromeric region of a condensed chromosome and provides an attachment point for the spindle microtubules [goid 777] [evidence IEA]	The progression of biochemical and morphological phases and events that occur in a cell during successive cell replication or nuclear replication events. Canonically, the cell cycle comprises the replication and segregation of genetic material followed by the division of the cell, but in endocycles or syncytial cells nuclear replication or nuclear division may not be followed by cell division [go…	Interacting selectively with any protein or protein complex (a complex of two or more proteins that may include other nonprotein molecules) [goid 5515] [pmid 12686595] [evidence IPI]	FLJ10036; FLJ16343; KNTC1AP; MGC111034; hZwilch
3890228	630.936	145.879	91	282.322	91.7601	71	5.89022e-17	RefSeq	NM_005797.2		10205	21536270	NM_005797.2	MPZL2	11	11q23.3d	Homo sapiens myelin protein zero-like 2 (MPZL2), transcript variant 1, mRNA.						Any of the various filamentous elements that form the internal framework of cells, and typically remain after treatment of the cells with mild detergent to remove membrane constituents and soluble components of the cytoplasm. The term embraces intermediate filaments, microfilaments, microtubules, the microtrabecular lattice, and other structures characterized by a polymeric filamentous nature and…	The attachment of a cell, either to another cell or to an underlying substrate such as the extracellular matrix, via cell adhesion molecules [goid 7155] [evidence IEA]; The attachment of an adhesion molecule in one cell to an identical molecule in an adjacent cell [goid 7156] [pmid 9585423] [evidence TAS]; The process by which anatomical structures are generated and organized. Morphogenesis perta…	Interacting selectively with any protein or protein complex (a complex of two or more proteins that may include other nonprotein molecules) [goid 5515] [evidence IEA]	MPZL2; EVA
130414	360.087	98.3503	67	730.568	292.905	73	8.61157e-17	RefSeq	XM_001726158.1		730167	169162375	XM_001726158.1	LOC730167		1q25.2a	PREDICTED: Homo sapiens similar to protein tyrosine phosphatase 4a1, transcript variant 1 (LOC730167), mRNA.
5860358	725.373	194.511	72	350.97	85.7528	64	1.20268e-16	RefSeq	NM_138793.2		124583	31543621	NM_138793.2	CANT1	17	17q25.3c	Homo sapiens calcium activated nucleotidase 1 (CANT1), mRNA.						The irregular network of unit membranes, visible only by electron microscopy, that occurs in the cytoplasm of many eukaryotic cells. The membranes form a complex meshwork of tubular channels, which are often expanded into slitlike cavities called cisternae. The ER takes two forms, rough (or granular), with ribosomes adhering to the outer surface, and smooth (with no ribosomes attached) [goid 5783…	Any process that activates or increases the frequency, rate or extent of an I-kappaB kinase/NF-kappaB induced cascade [goid 43123] [pmid 12761501] [evidence IMP]	Mediates the transfer of a signal from the outside to the inside of a cell by means other than the introduction of the signal molecule itself into the cell [goid 4871] [pmid 12761501] [evidence IMP]; Interacting selectively with calcium ions (Ca2+) [goid 5509] [evidence IEA]; Catalysis of the hydrolysis of various bonds, e.g. C-O, C-N, C-C, phosphoric anhydride bonds, etc. Hydrolase is the system…	SHAPY; SCAN-1
4280100	758.24	216.02	65	355.169	75.6231	52	1.81395e-16	RefSeq	NM_005245.3		2195	75813622	NM_005245.3	FAT1	4	4q35.2a	Homo sapiens FAT tumor suppressor homolog 1 (Drosophila) (FAT1), mRNA.									ME5; hFat1; CDHF7; FAT1
290468	692.773	131.743	79	342.874	63.6935	72	3.30003e-16	RefSeq	NM_012154.2		27161	29171733	NM_012154.2	EIF2C2	8	8q24.3c	Homo sapiens eukaryotic translation initiation factor 2C, 2 (EIF2C2), mRNA.						The part of a cell or its extracellular environment in which a gene product is located. A gene product may be located in one or more parts of a cell and its location may be as specific as a particular macromolecular complex, that is, a stable, persistent association of macromolecules that function together [goid 5575] [evidence ND ]; All of the contents of a cell excluding the plasma membrane and…	The chemical reactions and pathways resulting in the formation of a protein. This is a ribosome-mediated process in which the information in messenger RNA (mRNA) is used to specify the sequence of amino acids in the protein [goid 6412] [pmid 10534406] [evidence NAS]; Any process by which RNA molecules inactivate expression of target genes [goid 31047] [evidence IEA]	Interacting selectively with any nucleic acid [goid 3676] [evidence IEA]; Functions in the initiation of ribosome-mediated translation of mRNA into a polypeptide [goid 3743] [pmid 10534406] [evidence NAS]; Interacting selectively with any protein or protein complex (a complex of two or more proteins that may include other nonprotein molecules) [goid 5515] [pmid 14749716] [evidence IPI]	MGC3183; Q10; AGO2
6100040	653.488	135.731	63	288.741	45.0183	77	3.34658e-16	RefSeq	NM_001080453.1		26173	122937316	NM_001080453.1	INTS1	7	7p22.3b	Homo sapiens integrator complex subunit 1 (INTS1), mRNA.						A membrane-bounded organelle of eukaryotic cells in which chromosomes are housed and replicated. In most cells, the nucleus contains all of the cell's chromosomes except the organellar chromosomes, and is the site of RNA synthesis and processing. In some species, or in specialized cell types, RNA metabolism or DNA replication may be absent [goid 5634] [evidence IEA]; Double layer of lipid molecul…		Interacting selectively with monomeric or multimeric forms of actin, including actin filaments [goid 3779] [evidence IEA]	KIAA1440; DKFZp586J0619; INT1
6590592	686.785	174.178	51	236.577	62.0715	41	3.42463e-16	RefSeq	NM_001006946.1		6382	55749479	NM_001006946.1	SDC1	2	2p24.1d	Homo sapiens syndecan 1 (SDC1), transcript variant 1, mRNA.						Penetrating at least one phospholipid bilayer of a plasma membrane. May also refer to the state of being buried in the bilayer with no exposure outside the bilayer [goid 5887] [pmid 2324102] [evidence TAS]; Double layer of lipid molecules that encloses all cells, and, in eukaryotes, many organelles; may be a single or double lipid bilayer; also includes associated proteins [goid 16020] [evidence …		Interacting selectively with any protein component of any cytoskeleton (actin, microtubule, or intermediate filament cytoskeleton) [goid 8092] [evidence IEA]	syndecan; SDC; CD138; SYND1
5960224	756.502	205.847	72	370.186	94.7393	54	3.46504e-16	RefSeq	NR_002734.1		26255	84872014	NR_002734.1	PTTG3P	8	8q13.1b	Homo sapiens pituitary tumor-transforming 3 (pseudogene) (PTTG3P), non-coding RNA.									rcPTTG1
2070059	717.4	145.974	65	342.515	62.3315	65	4.5644e-16	RefSeq	NM_032789.1		84875	14249457	NM_032789.1	PARP10	8	8q24.3g	Homo sapiens poly (ADP-ribose) polymerase family, member 10 (PARP10), mRNA.						That fraction of cells, prepared by disruptive biochemical methods, that is not soluble in water [goid 5626] [evidence IEA]; A membrane-bounded organelle of eukaryotic cells in which chromosomes are housed and replicated. In most cells, the nucleus contains all of the cell's chromosomes except the organellar chromosomes, and is the site of RNA synthesis and processing. In some species, or in spec…		Catalysis of the reaction: NAD+ + (ADP-D-ribosyl)(n)-acceptor = nicotinamide + (ADP-D-ribosyl)(n+1)-acceptor [goid 3950] [evidence IEA]; Catalysis of the transfer of a glycosyl group from one compound (donor) to another (acceptor) [goid 16757] [evidence IEA]	FLJ14464
6110181	642.541	154.506	76	277.895	73.4567	62	5.57866e-16	RefSeq	NM_005845.2		10257	34452699	NM_005845.2	ABCC4	13	13q32.1a	Homo sapiens ATP-binding cassette, sub-family C (CFTR/MRP), member 4 (ABCC4), mRNA.						The part of a cell or its extracellular environment in which a gene product is located. A gene product may be located in one or more parts of a cell and its location may be as specific as a particular macromolecular complex, that is, a stable, persistent association of macromolecules that function together [goid 5575] [evidence ND ]; That fraction of cells, prepared by disruptive biochemical meth…	The directed movement of charged atoms or small charged molecules into, out of, within or between cells [goid 6811] [evidence IEA]; Any process specifically pertinent to the functioning of integrated living units: cells, tissues, organs, and organisms. A process is a collection of molecular events with a defined beginning and end [goid 8150] [evidence ND ]	Interacting selectively with a nucleotide, any compound consisting of a nucleoside that is esterified with (ortho)phosphate or an oligophosphate at any hydroxyl group on the ribose or deoxyribose moiety [goid 166] [evidence IEA]; Catalysis of facilitated diffusion of a chloride (by an energy-independent process) involving passage through a transmembrane aqueous pore or channel without evidence fo…	MOATB; EST170205; MRP4; MOAT-B
4860458	693.924	167.133	83	346.772	63.1515	68	7.24254e-16	RefSeq	NM_023079.3		65264	150417998	NM_023079.3	UBE2Z	17	17q21.32c	Homo sapiens ubiquitin-conjugating enzyme E2Z (UBE2Z), mRNA.						A membrane-bounded organelle of eukaryotic cells in which chromosomes are housed and replicated. In most cells, the nucleus contains all of the cell's chromosomes except the organellar chromosomes, and is the site of RNA synthesis and processing. In some species, or in specialized cell types, RNA metabolism or DNA replication may be absent [goid 5634] [pmid 18029348] [evidence IDA]; A membrane-bo…	The chemical reactions and pathways resulting in the breakdown of a protein or peptide by hydrolysis of its peptide bonds, initiated by the covalent attachment of a ubiquitin moiety, or multiple ubiquitin moieties, to the protein [goid 6511] [evidence IEA]; A form of programmed cell death induced by external or internal signals that trigger the activity of proteolytic caspases, whose actions dism…	Catalysis of the reaction: ATP + ubiquitin + protein lysine = AMP + diphosphate + protein N-ubiquityllysine [goid 4842] [evidence IEA]; Catalysis of the ligation of two substances with concomitant breaking of a diphosphate linkage, usually in a nucleoside triphosphate. Ligase is the systematic name for any enzyme of EC class 6 [goid 16874] [evidence IEA]; Catalysis of ATP-dependent isopeptide bon…	HOYS7; FLJ13855; USE1
3060767	209.303	38.2859	68	562.694	114.367	75	1.04931e-15	RefSeq	NM_024641.2		79694	41393555	NM_024641.2	MANEA	6	6q16.1e	Homo sapiens mannosidase, endo-alpha (MANEA), mRNA.						The lipid bilayer surrounding any of the compartments of the Golgi apparatus [goid 139] [evidence IEA]; A compound membranous cytoplasmic organelle of eukaryotic cells, consisting of flattened, ribosome-free vesicles arranged in a more or less regular stack. The Golgi apparatus differs from the endoplasmic reticulum in often having slightly thicker membranes, appearing in sections as a characteri…		Catalysis of the hydrolysis of the terminal alpha-glucosyl-(1,3)-mannosyl unit from Glc-Man(9)-(GlcNAc)(2) oligosaccharide component of the glycoprotein produced in the Golgi membrane [goid 4569] [evidence IEA]; Catalysis of the hydrolysis of various bonds, e.g. C-O, C-N, C-C, phosphoric anhydride bonds, etc. Hydrolase is the systematic name for any enzyme of EC class 3 [goid 16787] [evidence IEA]	FLJ12838; hEndo; DKFZp686D20120
870209	596.97	175.062	68	247.101	51.3785	78	1.10466e-15	RefSeq	XM_001720739.1		100134304	169217794	XM_001720739.1	LOC100134304			PREDICTED: Homo sapiens similar to hCG1983233 (LOC100134304), mRNA.
1070300	736.23	180.239	67	342.798	88.6116	50	1.23255e-15	RefSeq	NM_181673.1		8473	32307149	NM_181673.1	OGT	X	Xq13.1d	Homo sapiens O-linked N-acetylglucosamine (GlcNAc) transferase (UDP-N-acetylglucosamine:polypeptide-N-acetylglucosaminyl transferase) (OGT), transcript variant 2, mRNA.						A membrane-bounded organelle of eukaryotic cells in which chromosomes are housed and replicated. In most cells, the nucleus contains all of the cell's chromosomes except the organellar chromosomes, and is the site of RNA synthesis and processing. In some species, or in specialized cell types, RNA metabolism or DNA replication may be absent [goid 5634] [pmid 9083067] [evidence TAS]; All of the con…	The formation of O-glycans by addition of glycosyl groups either to the hydroxyl group of peptidyl-serine, peptidyl-threonine, peptidyl-hydroxylysine, or peptidyl-hydroxyproline, or to the phenol group of peptidyl-tyrosine [goid 6493] [pmid 9083067] [evidence TAS]; The cascade of processes by which a signal interacts with a receptor, causing a change in the level or activity of a second messenger…	Interacting selectively with any protein or protein complex (a complex of two or more proteins that may include other nonprotein molecules) [goid 5515] [pmid 12670868] [evidence IPI]; Catalysis of the transfer of an N-acetylglucosaminyl residue from UDP-N-acetyl-glucosamine to an oligosaccharide [goid 8375] [pmid 9083068] [evidence TAS]; Catalysis of the transfer of a glycosyl group from one comp…	O-GLCNAC; MGC22921; HRNT1; FLJ23071
360735	658.419	153.504	63	305.349	105.051	79	1.95329e-15	RefSeq	NM_000291.2		5230	22095338	NM_000291.2	PGK1	X	Xq21.1a	Homo sapiens phosphoglycerate kinase 1 (PGK1), mRNA.						All of the contents of a cell excluding the plasma membrane and nucleus, but including other subcellular structures [goid 5737] [evidence IEA]	The chemical reactions and pathways resulting in the breakdown of a monosaccharide (generally glucose) into pyruvate, with the concomitant production of a small amount of ATP. Pyruvate may be converted to ethanol, lactate, or other small molecules, or fed into the TCA cycle [goid 6096] [evidence IEA]; The process of introducing a phosphate group into a molecule, usually with the formation of a ph…	Interacting selectively with a nucleotide, any compound consisting of a nucleoside that is esterified with (ortho)phosphate or an oligophosphate at any hydroxyl group on the ribose or deoxyribose moiety [goid 166] [evidence IEA]; Catalysis of the reaction: ATP + 3-phospho-D-glycerate = ADP + 3-phospho-D-glyceroyl phosphate [goid 4618] [evidence ISS]; Interacting selectively with ATP, adenosine 5'…	MGC117307; MIG10; MGC8947; PGKA; MGC142128
5900575	634.91	155.253	69	285.438	63.7923	74	2.07723e-15	RefSeq	NM_001024736.1		80381	67188442	NM_001024736.1	CD276	15	15q24.1b	Homo sapiens CD276 molecule (CD276), transcript variant 1, mRNA. XM_945872 XM_945874						The side of the plasma membrane that is opposite to the side that faces the cytoplasm [goid 9897] [evidence IEA]; The side of the plasma membrane that is opposite to the side that faces the cytoplasm [goid 9897] [pmid 15188059] [evidence NAS]; Double layer of lipid molecules that encloses all cells, and, in eukaryotes, many organelles; may be a single or double lipid bilayer; also includes associ…	The multiplication or reproduction of cells, resulting in the expansion of a cell population [goid 8283] [pmid 11224528] [evidence NAS]; Any process that activates or increases the frequency, rate or extent of bone mineralization [goid 30501] [evidence IEA]; Any process that activates or increases the rate or extent of T cell proliferation [goid 42102] [pmid 11224528] [evidence IDA]; Any process …	Interacting selectively with one or more specific sites on a receptor molecule, a macromolecule that undergoes combination with a hormone, neurotransmitter, drug or intracellular messenger to initiate a change in cell function [goid 5102] [evidence IEA]; Interacting selectively with one or more specific sites on a receptor molecule, a macromolecule that undergoes combination with a hormone, neuro…	B7-H3; B7H3
7000431	722.214	132.569	64	343.109	77.5935	57	2.54728e-15	RefSeq	NM_024569.3		9019	46358425	NM_024569.3	MPZL1	1	1q24.2a	Homo sapiens myelin protein zero-like 1 (MPZL1), transcript variant 2, mRNA.						Penetrating at least one phospholipid bilayer of a plasma membrane. May also refer to the state of being buried in the bilayer with no exposure outside the bilayer [goid 5887] [pmid 9792637] [evidence TAS]; Double layer of lipid molecules that encloses all cells, and, in eukaryotes, many organelles; may be a single or double lipid bilayer; also includes associated proteins [goid 16020] [evidence …	The series of molecular signals generated as a consequence of a transmembrane receptor tyrosine kinase binding to its physiological ligand [goid 7169] [pmid 10681522] [evidence TAS]; Any process that mediates the transfer of information from one cell to another [goid 7267] [pmid 9792637] [evidence TAS]	The action of a molecule that contributes to the structural integrity of a complex or assembly within or outside a cell [goid 5198] [pmid 9792637] [evidence TAS]; Interacting selectively with any protein or protein complex (a complex of two or more proteins that may include other nonprotein molecules) [goid 5515] [pmid 9792637] [evidence IPI]; Interacting selectively with any protein or protein c…	PZR; PZRa; PZRb; FLJ21047; PZR1b
7610301	643.225	157.776	74	291.15	110.66	65	3.50606e-15	RefSeq	NM_004643.1		8106	4758875	NM_004643.1	PABPN1	14	14q11.2f	Homo sapiens poly(A) binding protein, nuclear 1 (PABPN1), mRNA.						A membrane-bounded organelle of eukaryotic cells in which chromosomes are housed and replicated. In most cells, the nucleus contains all of the cell's chromosomes except the organellar chromosomes, and is the site of RNA synthesis and processing. In some species, or in specialized cell types, RNA metabolism or DNA replication may be absent [goid 5634] [pmid 18029348] [evidence IDA]; A membrane-bo…	The joining together of exons from one or more primary transcripts of nuclear messenger RNA (mRNA) and the excision of intron sequences, via a spliceosomal mechanism, so that mRNA consisting only of the joined exons is produced [goid 398] [pmid 12226669] [evidence EXP]; A process whereby force is generated within muscle tissue, resulting in a change in muscle geometry. Force generation involves a…	Interacting selectively with a nucleotide, any compound consisting of a nucleoside that is esterified with (ortho)phosphate or an oligophosphate at any hydroxyl group on the ribose or deoxyribose moiety [goid 166] [evidence IEA]; Interacting selectively with an RNA molecule or a portion thereof [goid 3723] [pmid 9462747] [evidence TAS]; Interacting selectively with any protein or protein complex …	OPMD; PABP2; PAB2
4760474	739.991	156.173	48	347.328	77.7843	65	4.44417e-15	RefSeq	NM_006000.1		7277	17921988	NM_006000.1	TUBA4A	2	2q35f	Homo sapiens tubulin, alpha 4a (TUBA4A), mRNA.						Any of the long, generally straight, hollow tubes of internal diameter 12-15 nm and external diameter 24 nm found in a wide variety of eukaryotic cells; each consists (usually) of 13 protofilaments of polymeric tubulin, staggered in such a manner that the tubulin monomers are arranged in a helical pattern on the microtubular surface, and with the alpha/beta axes of the tubulin subunits parallel t…	Movement of organelles, other microtubules and other particles along microtubules, mediated by motor proteins [goid 7018] [evidence IEA]; The process of creating protein polymers, compounds composed of a large number of component monomers; polymeric proteins may be made up of different or identical monomers. Polymerization occurs by the addition of extra monomers to an existing poly- or oligomeri…	Interacting selectively with a nucleotide, any compound consisting of a nucleoside that is esterified with (ortho)phosphate or an oligophosphate at any hydroxyl group on the ribose or deoxyribose moiety [goid 166] [evidence IEA]; Catalysis of the reaction: GTP + H2O = GDP + phosphate [goid 3924] [evidence IEA]; The action of a molecule that contributes to the structural integrity of a complex or …	TUBA1; H2-ALPHA; FLJ30169
2120754	612.033	132.707	91	300.518	64.9725	82	7.50592e-15	RefSeq	XM_001714477.1		100130886	169216387	XM_001714477.1	LOC100130886			PREDICTED: Homo sapiens hypothetical protein LOC100130886 (LOC100130886), mRNA.
3360669	677.671	143.293	73	319.579	63.0643	59	7.60007e-15	RefSeq	NM_015720.1		50512	7657464	NM_015720.1	PODXL2	3	3q21.3b	Homo sapiens podocalyxin-like 2 (PODXL2), mRNA.						Penetrating at least one phospholipid bilayer of a plasma membrane. May also refer to the state of being buried in the bilayer with no exposure outside the bilayer [goid 5887] [pmid 10722749] [evidence TAS]; Double layer of lipid molecules that encloses all cells, and, in eukaryotes, many organelles; may be a single or double lipid bilayer; also includes associated proteins [goid 16020] [evidence…	The attachment of a cell, either to another cell or to an underlying substrate such as the extracellular matrix, via cell adhesion molecules [goid 7155] [evidence IEA]	Interacting selectively with any protein or protein complex (a complex of two or more proteins that may include other nonprotein molecules) [goid 5515] [evidence IEA]; Interacting selectively with any glycan (polysaccharide) containing a substantial proportion of aminomonosaccharide residues [goid 5539] [pmid 10722749] [evidence TAS]	PODLX2
4290687	716.504	158.661	62	334.159	63.126	53	7.99114e-15	RefSeq	NM_020170.3		56926	52353964	NM_020170.3	NCLN	19	19p13.3f	Homo sapiens nicalin homolog (zebrafish) (NCLN), mRNA.						A membrane-bounded organelle of eukaryotic cells in which chromosomes are housed and replicated. In most cells, the nucleus contains all of the cell's chromosomes except the organellar chromosomes, and is the site of RNA synthesis and processing. In some species, or in specialized cell types, RNA metabolism or DNA replication may be absent [goid 5634] [pmid 18029348] [evidence IDA]; A small, dens…	The posttranslational modification of a protein, particularly secretory proteins and proteins targeted for membranes or specific cellular locations [goid 16485] [evidence IEA]
1690370	610.912	134.68	79	277.523	57.782	69	1.47435e-14	RefSeq	NM_178031.2		54972	89191854	NM_178031.2	TMEM132A	11	11q12.2a	Homo sapiens transmembrane protein 132A (TMEM132A), transcript variant 2, mRNA.						The lipid bilayer surrounding any of the compartments of the Golgi apparatus [goid 139] [evidence IEA]; The irregular network of unit membranes, visible only by electron microscopy, that occurs in the cytoplasm of many eukaryotic cells. The membranes form a complex meshwork of tubular channels, which are often expanded into slitlike cavities called cisternae. The ER takes two forms, rough (or gra…			DKFZp547E212; HSPA5BP1; FLJ20539; GBP; MGC138669
3460014	203.409	56.6309	84	520.239	116.811	79	1.55223e-14	RefSeq	NM_016613.5		51313	144445990	NM_016613.5	C4orf18	4	4q32.1d	Homo sapiens chromosome 4 open reading frame 18 (C4orf18), transcript variant 2, mRNA.						The lipid bilayer surrounding any of the compartments of the Golgi apparatus [goid 139] [evidence IEA]; A compound membranous cytoplasmic organelle of eukaryotic cells, consisting of flattened, ribosome-free vesicles arranged in a more or less regular stack. The Golgi apparatus differs from the endoplasmic reticulum in often having slightly thicker membranes, appearing in sections as a characteri…			AD021; DKFZp434L142; AD036; FLJ38155
3890255	660.817	148.181	71	316.959	54.3519	66	2.11953e-14	RefSeq	NM_001068.2		7155	19913407	NM_001068.2	TOP2B	3	3p24.2a	Homo sapiens topoisomerase (DNA) II beta 180kDa (TOP2B), mRNA.						A compact and highly condensed form of chromatin [goid 792] [pmid 9049244] [evidence IDA]; A membrane-bounded organelle of eukaryotic cells in which chromosomes are housed and replicated. In most cells, the nucleus contains all of the cell's chromosomes except the organellar chromosomes, and is the site of RNA synthesis and processing. In some species, or in specialized cell types, RNA metabolism…	The characteristic movement of immature neurons from germinal zones to specific positions where they will reside as they mature [goid 1764] [evidence IEA]; The process by which a transformation is induced in the topological structure of a double-stranded DNA helix, resulting in a change in linking number [goid 6265] [evidence IEA]; Generation of a long process of a neuron, that carries efferent (…	Interacting selectively with a nucleotide, any compound consisting of a nucleoside that is esterified with (ortho)phosphate or an oligophosphate at any hydroxyl group on the ribose or deoxyribose moiety [goid 166] [evidence IEA]; Interacting selectively with chromatin, the network of fibers of DNA and protein that make up the chromosomes of the eukaryotic nucleus during interphase [goid 3682] [pm…	top2beta; TOPIIB
2640341	731.589	174.217	54	345.238	63.7094	54	2.35002e-14	RefSeq	NM_004117.2		2289	17149847	NM_004117.2	FKBP5	6	6p21.31c-p21.31b	Homo sapiens FK506 binding protein 5 (FKBP5), mRNA.						A membrane-bounded organelle of eukaryotic cells in which chromosomes are housed and replicated. In most cells, the nucleus contains all of the cell's chromosomes except the organellar chromosomes, and is the site of RNA synthesis and processing. In some species, or in specialized cell types, RNA metabolism or DNA replication may be absent [goid 5634] [evidence IEA]; All of the contents of a cell…	The process of assisting in the covalent and noncovalent assembly of single chain polypeptides or multisubunit complexes into the correct tertiary structure [goid 6457] [pmid 9001212] [evidence TAS]	Catalysis of the reaction: peptidyl-proline (omega=180) = peptidyl-proline (omega=0) [goid 3755] [evidence IEA]; Interacting selectively with any protein or protein complex (a complex of two or more proteins that may include other nonprotein molecules) [goid 5515] [pmid 9660753] [evidence IPI]; Interacting selectively with the immunosuppressant FK506 [goid 5528] [pmid 9001212] [evidence TAS]; Cat…	FKBP54; P54; PPIase; Ptg-10; MGC111006; FKBP51
2810367	511.525	141.888	72	186.165	53.7497	80	2.69593e-14	RefSeq	NM_005689.1		10058	9955962	NM_005689.1	ABCB6	2	2q35f	Homo sapiens ATP-binding cassette, sub-family B (MDR/TAP), member 6 (ABCB6), nuclear gene encoding mitochondrial protein, mRNA.						A semiautonomous, self replicating organelle that occurs in varying numbers, shapes, and sizes in the cytoplasm of virtually all eukaryotic cells. It is notably the site of tissue respiration [goid 5739] [pmid 10837493] [evidence IDA]; The double lipid bilayer enclosing the mitochondrion and separating its contents from the cell cytoplasm; includes the intermembrane space [goid 5740] [pmid 108374…	The directed movement of substances (such as macromolecules, small molecules, ions) into, out of, within or between cells, or within a multicellular organism [goid 6810] [pmid 10837493] [evidence IDA]; The regulation of the levels, transport, and metabolism of iron ions within a cell or between a cell and its external environment [goid 6879] [pmid 11977179] [evidence NAS]	Interacting selectively with a nucleotide, any compound consisting of a nucleoside that is esterified with (ortho)phosphate or an oligophosphate at any hydroxyl group on the ribose or deoxyribose moiety [goid 166] [evidence IEA]; Interacting selectively with ATP, adenosine 5'-triphosphate, a universally important coenzyme and enzyme regulator [goid 5524] [pmid 10837493] [evidence IDA]; Catalysis …	ABC; EST45597; PRP; MTABC3; ABC14; umat; FLJ22414
2340241	700.4	143.022	59	347.164	63.0292	68	4.50029e-14	RefSeq	NM_014214.1		3613	7657235	NM_014214.1	IMPA2	18	18p11.21e	Homo sapiens inositol(myo)-1(or 4)-monophosphatase 2 (IMPA2), mRNA.							The chemical reactions and pathways involving the phosphate group, the anion or salt of any phosphoric acid [goid 6796] [pmid 9322233] [evidence TAS]; The cascade of processes by which a signal interacts with a receptor, causing a change in the level or activity of a second messenger or other downstream target, and ultimately effecting a change in the functioning of the cell [goid 7165] [pmid 932…	Interacting selectively with magnesium (Mg) ions [goid 287] [evidence IEA]; Catalysis of the reaction: myo-inositol 1-phosphate + H2O = myo-inositol + phosphate [goid 8934] [pmid 9322233] [evidence TAS]; Catalysis of the hydrolysis of various bonds, e.g. C-O, C-N, C-C, phosphoric anhydride bonds, etc. Hydrolase is the systematic name for any enzyme of EC class 3 [goid 16787] [evidence IEA]; Catal…
6650220	622.108	147.669	52	248.796	67.88	62	4.51648e-14	RefSeq	NM_021826.4		60493	40806183	NM_021826.4	FASTKD5	20	20p13c	Homo sapiens FAST kinase domains 5 (FASTKD5), mRNA.							A form of programmed cell death induced by external or internal signals that trigger the activity of proteolytic caspases, whose actions dismantle the cell and result in cell death. Apoptosis begins internally with condensation and subsequent fragmentation of the cell nucleus (blebbing) while the plasma membrane remains intact. Other characteristics of apoptosis include DNA fragmentation and the …	Catalysis of the phosphorylation of an amino acid residue in a protein, usually according to the reaction: a protein + ATP = a phosphoprotein + ADP [goid 4672] [evidence IEA]; Interacting selectively with ATP, adenosine 5'-triphosphate, a universally important coenzyme and enzyme regulator [goid 5524] [evidence IEA]	FLJ13149; dJ1187M17.5
1580402	660.739	141.545	63	307.319	100.221	63	4.7452e-14	RefSeq	NM_178148.1		347734	30026033	NM_178148.1	SLC35B2	6	6p21.1b	Homo sapiens solute carrier family 35, member B2 (SLC35B2), mRNA.						The lipid bilayer surrounding any of the compartments of the Golgi apparatus [goid 139] [evidence IEA]; A compound membranous cytoplasmic organelle of eukaryotic cells, consisting of flattened, ribosome-free vesicles arranged in a more or less regular stack. The Golgi apparatus differs from the endoplasmic reticulum in often having slightly thicker membranes, appearing in sections as a characteri…	The directed movement of substances (such as macromolecules, small molecules, ions) into, out of, within or between cells, or within a multicellular organism [goid 6810] [evidence IEA]; Any process that activates or increases the frequency, rate or extent of an I-kappaB kinase/NF-kappaB induced cascade [goid 43123] [pmid 12761501] [evidence IMP]; The directed movement of 3'-phosphoadenosine 5'-ph…	Mediates the transfer of a signal from the outside to the inside of a cell by means other than the introduction of the signal molecule itself into the cell [goid 4871] [pmid 12761501] [evidence IMP]; Catalysis of the transfer of 3'-phosphoadenosine 5'-phosphosulfate, a naturally occurring mixed anhydride synthesized from adenosine 5'-phosphosulfatefrom one side of a membrane to the other [goid 46…	UGTrel4; SLL; PAPST1
730671	647.499	202.481	62	303.552	51.8937	70	6.60333e-14	RefSeq	NM_014384.2		27034	111120326	NM_014384.2	ACAD8	11	11q25e	Homo sapiens acyl-Coenzyme A dehydrogenase family, member 8 (ACAD8), nuclear gene encoding mitochondrial protein, mRNA.						A semiautonomous, self replicating organelle that occurs in varying numbers, shapes, and sizes in the cytoplasm of virtually all eukaryotic cells. It is notably the site of tissue respiration [goid 5739] [evidence IEA]	The synthesis of either RNA on a template of DNA or DNA on a template of RNA [goid 6350] [evidence IEA]; Any process that modulates the frequency, rate or extent of DNA-dependent transcription [goid 6355] [evidence IEA]; The chemical reactions and pathways involving lipids, compounds soluble in an organic solvent but not, or sparingly, in an aqueous solvent. Includes fatty acids; neutral fats, ot…	Catalysis of the reaction: acyl-CoA + acceptor = 2,3-dehydroacyl-CoA + reduced acceptor [goid 3995] [pmid 10524212] [evidence TAS]; Any molecular entity that serves as an electron acceptor and electron donor in an electron transport system [goid 9055] [evidence IEA]; Interacting selectively with FAD, flavin-adenine dinucleotide, the coenzyme or the prosthetic group of various flavoprotein oxidore…	FLJ22590; ACAD-8
4850632	692.603	156.748	64	333.828	146.433	57	7.0435e-14	RefSeq	NM_024079.4		79053	91984776	NM_024079.4	ALG8	11	11q14.1a	Homo sapiens asparagine-linked glycosylation 8, alpha-1,3-glucosyltransferase homolog (S. cerevisiae) (ALG8), transcript variant 1, mRNA.						The irregular network of unit membranes, visible only by electron microscopy, that occurs in the cytoplasm of many eukaryotic cells. The membranes form a complex meshwork of tubular channels, which are often expanded into slitlike cavities called cisternae. The ER takes two forms, rough (or granular), with ribosomes adhering to the outer surface, and smooth (with no ribosomes attached) [goid 5783…	The posttranslational glycosylation of protein via the N4 atom of peptidyl-asparagine or the N1' atom peptidyl-tryptophan [goid 6487] [pmid 12480927] [evidence IMP]	Catalysis of the transfer of a mannose residue from GDP-mannose to an oligosaccharide, forming an alpha-1,3-linkage [goid 33] [pmid 12480927] [evidence IMP]; Catalysis of the transfer of a glycosyl group from one compound (donor) to another (acceptor) [goid 16757] [evidence IEA]; Catalysis of the transfer of a group, e.g. a methyl group, glycosyl group, acyl group, phosphorus-containing, or other…	MGC2840
2190010	526.531	106.829	72	191.04	32.0237	65	9.16552e-14	RefSeq	NM_013277.2		29127	21361396	NM_013277.2	RACGAP1	12	12q13.13a	Homo sapiens Rac GTPase activating protein 1 (RACGAP1), mRNA.						A structure in the head of a spermatozoon that contains acid hydrolases, and is concerned with the breakdown of the outer membrane of the ovum during fertilization. It lies just beneath the plasma membrane and is derived from the lysosome [goid 1669] [evidence IEA]; The living contents of a cell; the matter contained within (but not including) the plasma membrane, usually taken to exclude large v…	A cellular process resulting in the division of the cytoplasm of a cell and its separation into two daughter cells. Cytokinesis usually occurs after growth, replication, and segregation of cellular components [goid 910] [pmid 11085985] [evidence IDA]; The process of formation of a ring composed of actin, myosin, and associated proteins that will function in cytokinesis [goid 915] [pmid 16129829] …	Increases the activity of a GTPase, an enzyme that catalyzes the hydrolysis of GTP [goid 5096] [pmid 10979956] [evidence IDA]; Interacting selectively with a protein C-terminus, the end of any peptide chain at which the 1-carboxy function of a constituent amino acid is not attached in peptide linkage to another amino-acid residue [goid 8022] [pmid 11278976] [evidence IPI]; Interacting selectively…	HsCYK-4; MgcRacGAP; ID-GAP
4280592	617.839	162.416	58	240.939	138.719	50	1.14696e-13	RefSeq	NM_006361.5		10481	84043952	NM_006361.5	HOXB13	17	17q21.32c	Homo sapiens homeobox B13 (HOXB13), mRNA.						A membrane-bounded organelle of eukaryotic cells in which chromosomes are housed and replicated. In most cells, the nucleus contains all of the cell's chromosomes except the organellar chromosomes, and is the site of RNA synthesis and processing. In some species, or in specialized cell types, RNA metabolism or DNA replication may be absent [goid 5634] [evidence IEA]	Any process that modulates the frequency, rate or extent of DNA-dependent transcription [goid 6355] [evidence IEA]; The biological process whose specific outcome is the progression of a multicellular organism over time from an initial condition (e.g. a zygote or a young adult) to a later condition (e.g. a multicellular animal or an aged adult) [goid 7275] [evidence IEA]; The process whose specifi…	The function of binding to a specific DNA sequence in order to modulate transcription. The transcription factor may or may not also interact selectively with a protein or macromolecular complex [goid 3700] [evidence IEA]; Interacting selectively with DNA of a specific nucleotide composition, e.g. GC-rich DNA binding, or with a specific sequence motif or type of DNA e.g. promotor binding or rDNA b…	PSGD
60630	568.218	118.003	69	233.025	61.9182	64	2.12513e-13	RefSeq	NM_000169.2		2717	125661058	NM_000169.2	GLA	X	Xq22.1c	Homo sapiens galactosidase, alpha (GLA), mRNA.						The space external to the outermost structure of a cell. For cells without external protective or external encapsulating structures this refers to space outside of the plasma membrane. This term covers the host cell environment outside an intracellular parasite [goid 5576] [pmid 1332979] [evidence IMP]; The space external to the outermost structure of a cell. For cells without external protective…	The chemical reactions and pathways, including anabolism and catabolism, by which living organisms transform chemical substances. Metabolic processes typically transform small molecules, but also include macromolecular processes such as DNA repair and replication, and protein synthesis and degradation [goid 8152] [evidence IEA]; The chemical reactions and pathways involving oligosaccharides, mole…	Catalysis of the hydrolysis of any O-glycosyl bond [goid 4553] [evidence IEA]; Catalysis of the hydrolysis of terminal, non-reducing alpha-D-galactose residues in alpha-D-galactosides, including galactose oligosaccharides, galactomannans and galactohydrolase [goid 4557] [pmid 16372133] [evidence IMP]; Catalysis of the hydrolysis of terminal, non-reducing alpha-D-galactose residues in alpha-D-gala…	GALA
2650082	537.88	129.97	63	186.789	47.6874	57	2.88914e-13	RefSeq	NM_003190.3		6892	27436892	NM_003190.3	TAPBP	6	6p21.32a	Homo sapiens TAP binding protein (tapasin) (TAPBP), transcript variant 1, mRNA.						The lipid bilayer surrounding any of the compartments of the Golgi apparatus [goid 139] [pmid 11884415] [evidence IDA]; The irregular network of unit membranes, visible only by electron microscopy, that occurs in the cytoplasm of many eukaryotic cells. The membranes form a complex meshwork of tubular channels, which are often expanded into slitlike cavities called cisternae. The ER takes two form…	The aggregation, arrangement and bonding together of a set of components to form a protein complex [goid 6461] [pmid 9271576] [evidence TAS]; The directed movement of substances from the Golgi back to the endoplasmic reticulum, mediated by vesicles bearing specific protein coats such as COPI or COG [goid 6890] [pmid 11884415] [evidence NAS]; Any immune system process that functions in the calibra…	Catalysis of the reaction: peptide antigen(in) + ATP = peptide antigen(out) + ADP + phosphate [goid 15433] [pmid 9238042] [evidence TAS]; Interacting selectively with major histocompatibility complex class I molecules; a set of molecules displayed on cell surfaces that are responsible for lymphocyte recognition and antigen presentation [goid 42288] [pmid 12788224] [evidence TAS]; Interacting sele…	TAPA; NGS17; TPSN; TPN
160097	550.669	143.213	69	203.987	59.8881	54	4.10843e-13	RefSeq	NM_014791.2		9833	41281490	NM_014791.2	MELK	9	9p13.2b	Homo sapiens maternal embryonic leucine zipper kinase (MELK), mRNA.						All of the contents of a cell excluding the plasma membrane and nucleus, but including other subcellular structures [goid 5737] [evidence IEA]	The process of introducing a phosphate group on to a protein [goid 6468] [evidence IEA]	Interacting selectively with a nucleotide, any compound consisting of a nucleoside that is esterified with (ortho)phosphate or an oligophosphate at any hydroxyl group on the ribose or deoxyribose moiety [goid 166] [evidence IEA]; Catalysis of the reaction: ATP + a protein serine/threonine = ADP + protein serine/threonine phosphate [goid 4674] [evidence IEA]; Interacting selectively with any prote…	KIAA0175; HPK38
150474	666.087	157.68	66	332.673	102.155	65	4.12113e-13	RefSeq	NM_001218.3		771	45935381	NM_001218.3	CA12	15	15q22.2b	Homo sapiens carbonic anhydrase XII (CA12), transcript variant 1, mRNA.						All of the contents of a cell excluding the plasma membrane and nucleus, but including other subcellular structures [goid 5737] [pmid 18029348] [evidence IDA]; The membrane surrounding a cell that separates the cell from its external environment. It consists of a phospholipid bilayer and associated proteins [goid 5886] [pmid 18029348] [evidence IDA]; Penetrating at least one phospholipid bilayer …	The chemical reactions and pathways involving compounds containing a single carbon atom [goid 6730] [evidence IEA]; The chemical reactions and pathways involving compounds containing a single carbon atom [goid 6730] [evidence IEA]	Catalysis of the reaction: H2CO3 = CO2 + H2O [goid 4089] [pmid 9636197] [evidence TAS]; Interacting selectively with zinc (Zn) ions [goid 8270] [pmid 9636197] [evidence TAS]; Catalysis of the cleavage of C-C, C-O, C-N and other bonds by other means than by hydrolysis or oxidation, or conversely adding a group to a double bond. They differ from other enzymes in that two substrates are involved in …	FLJ20151; CAXII; HsT18816
7570753	540.76	114.103	91	250.212	65.3372	81	4.87093e-13	RefSeq	NM_018936.2		56133	14195608	NM_018936.2	PCDHB2	5	5q31.3b	Homo sapiens protocadherin beta 2 (PCDHB2), mRNA.						The membrane surrounding a cell that separates the cell from its external environment. It consists of a phospholipid bilayer and associated proteins [goid 5886] [evidence IEA]; Penetrating at least one phospholipid bilayer of a plasma membrane. May also refer to the state of being buried in the bilayer with no exposure outside the bilayer [goid 5887] [pmid 10380929] [evidence TAS]	The attachment of a cell, either to another cell or to an underlying substrate such as the extracellular matrix, via cell adhesion molecules [goid 7155] [pmid 10380929] [evidence TAS]; The attachment of an adhesion molecule in one cell to an identical molecule in an adjacent cell [goid 7156] [evidence IEA]; The process of communication from a neuron to a target (neuron, muscle, or secretory cell)…	Interacting selectively with calcium ions (Ca2+) [goid 5509] [evidence IEA]; Interacting selectively with any protein or protein complex (a complex of two or more proteins that may include other nonprotein molecules) [goid 5515] [pmid 11322959] [evidence NAS]	MGC111392; PCDH-BETA2
3840181	221.669	70.7031	60	596.867	101.679	44	6.74292e-13	RefSeq	NM_024641.2		79694	41393555	NM_024641.2	MANEA	6	6q16.1e	Homo sapiens mannosidase, endo-alpha (MANEA), mRNA.						The lipid bilayer surrounding any of the compartments of the Golgi apparatus [goid 139] [evidence IEA]; A compound membranous cytoplasmic organelle of eukaryotic cells, consisting of flattened, ribosome-free vesicles arranged in a more or less regular stack. The Golgi apparatus differs from the endoplasmic reticulum in often having slightly thicker membranes, appearing in sections as a characteri…		Catalysis of the hydrolysis of the terminal alpha-glucosyl-(1,3)-mannosyl unit from Glc-Man(9)-(GlcNAc)(2) oligosaccharide component of the glycoprotein produced in the Golgi membrane [goid 4569] [evidence IEA]; Catalysis of the hydrolysis of various bonds, e.g. C-O, C-N, C-C, phosphoric anhydride bonds, etc. Hydrolase is the systematic name for any enzyme of EC class 3 [goid 16787] [evidence IEA]	FLJ12838; hEndo; DKFZp686D20120
5910349	494.942	113.043	76	176.979	47.8045	66	6.85392e-13	RefSeq	NM_182513.1		147841	32698865	NM_182513.1	SPC24	19	19p13.2b	Homo sapiens SPC24, NDC80 kinetochore complex component, homolog (S. cerevisiae) (SPC24), mRNA.						A multisubunit complex that is located at the centromeric region of a condensed chromosome and provides an attachment point for the spindle microtubules [goid 777] [evidence IEA]; A membrane-bounded organelle of eukaryotic cells in which chromosomes are housed and replicated. In most cells, the nucleus contains all of the cell's chromosomes except the organellar chromosomes, and is the site of RN…	The progression of biochemical and morphological phases and events that occur in a cell during successive cell replication or nuclear replication events. Canonically, the cell cycle comprises the replication and segregation of genetic material followed by the division of the cell, but in endocycles or syncytial cells nuclear replication or nuclear division may not be followed by cell division [go…	Interacting selectively with any protein or protein complex (a complex of two or more proteins that may include other nonprotein molecules) [goid 5515] [pmid 15961401] [evidence IPI]	SPBC24; FLJ90806
5700373	577.454	119.927	60	233.125	68.2938	60	7.61863e-13	RefSeq	NM_004237.2		9319	20149561	NM_004237.2	TRIP13	5	5p15.33d	Homo sapiens thyroid hormone receptor interactor 13 (TRIP13), mRNA.						A membrane-bounded organelle of eukaryotic cells in which chromosomes are housed and replicated. In most cells, the nucleus contains all of the cell's chromosomes except the organellar chromosomes, and is the site of RNA synthesis and processing. In some species, or in specialized cell types, RNA metabolism or DNA replication may be absent [goid 5634] [pmid 7776974] [evidence TAS]	The synthesis of RNA from a DNA template by RNA polymerase II (Pol II), originating at a Pol II-specific promoter. Includes transcription of messenger RNA (mRNA) and certain small nuclear RNAs (snRNAs) [goid 6366] [pmid 7776974] [evidence TAS]	Interacting selectively with a nucleotide, any compound consisting of a nucleoside that is esterified with (ortho)phosphate or an oligophosphate at any hydroxyl group on the ribose or deoxyribose moiety [goid 166] [evidence IEA]; The function that links a sequence-specific transcription factor to the core RNA polymerase II complex but does not bind DNA itself [goid 3712] [pmid 7776974] [evidence …	16E1BP
5420309	447.968	106.964	83	141.926	36.4869	70	7.62964e-13	RefSeq	NM_198434.1		6790	38327565	NM_198434.1	AURKA	20	20q13.2d-q13.31a	Homo sapiens aurora kinase A (AURKA), transcript variant 3, mRNA.						A membrane-bounded organelle of eukaryotic cells in which chromosomes are housed and replicated. In most cells, the nucleus contains all of the cell's chromosomes except the organellar chromosomes, and is the site of RNA synthesis and processing. In some species, or in specialized cell types, RNA metabolism or DNA replication may be absent [goid 5634] [pmid 9153231] [evidence TAS]; A structure co…	Progression through the phases of the mitotic cell cycle, the most common eukaryotic cell cycle, which canonically comprises four successive phases called G1, S, G2, and M and includes replication of the genome and the subsequent segregation of chromosomes into daughter cells. In some variant cell cycles nuclear replication or nuclear division may not be followed by cell division, or G1 and G2 ph…	Interacting selectively with a nucleotide, any compound consisting of a nucleoside that is esterified with (ortho)phosphate or an oligophosphate at any hydroxyl group on the ribose or deoxyribose moiety [goid 166] [evidence IEA]; Catalysis of the reaction: ATP + a protein serine/threonine = ADP + protein serine/threonine phosphate [goid 4674] [evidence IEA]; Interacting selectively with any prote…	STK15; STK7; AURA; AIK; BTAK; AURORA2; ARK1; MGC34538; STK6
7330053	581.22	124.619	65	246.728	49.0768	61	9.93544e-13	RefSeq	NM_018950.1		3134	9665231	NM_018950.1	HLA-F	6	6p22.1a	Homo sapiens major histocompatibility complex, class I, F (HLA-F), mRNA.						Double layer of lipid molecules that encloses all cells, and, in eukaryotes, many organelles; may be a single or double lipid bilayer; also includes associated proteins [goid 16020] [evidence IEA]; A transmembrane protein complex composed of a MHC class I alpha chain and an invariant beta2-microglobin chain, and with or without a bound peptide antigen. Class I here refers to classical class I mol…	Any immune system process that functions in the calibrated response of an organism to a potential internal or invasive threat [goid 6955] [evidence IEA]; The process by which an antigen-presenting cell expresses antigen (peptide or lipid) on its cell surface in association with an MHC protein complex [goid 19882] [evidence IEA]; Any immune system process that functions in the calibrated response …	Combining with an MHC class I protein complex to initiate a change in cellular activity. Class I here refers to classical class I molecules [goid 32393] [pmid 1688605] [evidence TAS]	HLA-5.4; HLAF; HLA-CDA12
6480474	521.939	144.882	67	193.508	77.8547	63	1.13818e-12	RefSeq	NM_002714.2		5514	25777670	NM_002714.2	PPP1R10	6	6p21.33b	Homo sapiens protein phosphatase 1, regulatory (inhibitor) subunit 10 (PPP1R10), mRNA.						A membrane-bounded organelle of eukaryotic cells in which chromosomes are housed and replicated. In most cells, the nucleus contains all of the cell's chromosomes except the organellar chromosomes, and is the site of RNA synthesis and processing. In some species, or in specialized cell types, RNA metabolism or DNA replication may be absent [goid 5634] [pmid 9461602] [evidence TAS]	The synthesis of either RNA on a template of DNA or DNA on a template of RNA [goid 6350] [evidence IEA]; The directed movement of a protein from the cytoplasm to the nucleus [goid 6606] [pmid 9461602] [evidence TAS]	Interacting selectively with DNA (deoxyribonucleic acid) [goid 3677] [evidence IEA]; Interacting selectively with an RNA molecule or a portion thereof [goid 3723] [evidence IEA]; Stops, prevents or reduces the activity of a protein phosphatase, an enzyme that hydrolyzes phosphate groups from proteins [goid 4864] [evidence IEA]; Interacting selectively with any protein or protein complex (a comple…	CAT53; FB19; PNUTS
1050195	468.189	134.164	51	124.824	35.2041	68	1.85595e-12	RefSeq	NM_005733.1		10112	5032012	NM_005733.1	KIF20A	5	5q31.2c	Homo sapiens kinesin family member 20A (KIF20A), mRNA.						That part of the nuclear content other than the chromosomes or the nucleolus [goid 5654] [pmid 12939256] [evidence EXP]; A compound membranous cytoplasmic organelle of eukaryotic cells, consisting of flattened, ribosome-free vesicles arranged in a more or less regular stack. The Golgi apparatus differs from the endoplasmic reticulum in often having slightly thicker membranes, appearing in section…	Movement of organelles, other microtubules and other particles along microtubules, mediated by motor proteins [goid 7018] [evidence IEA]; The directed movement of proteins into, out of, within or between cells [goid 15031] [evidence IEA]; The directed movement of substances, either within a vesicle or in the vesicle membrane, into, out of or within a cell [goid 16192] [pmid 9438855] [evidence TAS]	Interacting selectively with a nucleotide, any compound consisting of a nucleoside that is esterified with (ortho)phosphate or an oligophosphate at any hydroxyl group on the ribose or deoxyribose moiety [goid 166] [evidence IEA]; Catalysis of movement along a microtubule, coupled to the hydrolysis of a nucleoside triphosphate (usually ATP) [goid 3777] [evidence IEA]; Enables the directed movement…	RAB6KIFL; MKLP2; FLJ21151
7330326	657.7	163.563	58	305.623	126.595	52	2.44063e-12	RefSeq	NM_015726.2		50717	30089953	NM_015726.2	WDR42A	1	1q23.2d	Homo sapiens WD repeat domain 42A (WDR42A), mRNA.									MGC117276; DKFZp781G1096; H326; FLJ35857; MGC99640; MGC118891
2450201	644.946	154.251	53	310.651	87.7942	71	2.57685e-12	RefSeq	NM_005845.2		10257	34452699	NM_005845.2	ABCC4	13	13q32.1a	Homo sapiens ATP-binding cassette, sub-family C (CFTR/MRP), member 4 (ABCC4), mRNA.						The part of a cell or its extracellular environment in which a gene product is located. A gene product may be located in one or more parts of a cell and its location may be as specific as a particular macromolecular complex, that is, a stable, persistent association of macromolecules that function together [goid 5575] [evidence ND ]; That fraction of cells, prepared by disruptive biochemical meth…	The directed movement of charged atoms or small charged molecules into, out of, within or between cells [goid 6811] [evidence IEA]; Any process specifically pertinent to the functioning of integrated living units: cells, tissues, organs, and organisms. A process is a collection of molecular events with a defined beginning and end [goid 8150] [evidence ND ]	Interacting selectively with a nucleotide, any compound consisting of a nucleoside that is esterified with (ortho)phosphate or an oligophosphate at any hydroxyl group on the ribose or deoxyribose moiety [goid 166] [evidence IEA]; Catalysis of facilitated diffusion of a chloride (by an energy-independent process) involving passage through a transmembrane aqueous pore or channel without evidence fo…	MOATB; EST170205; MRP4; MOAT-B
2070520	566.624	99.7396	62	249.742	71.0591	74	2.65122e-12	RefSeq	NM_031942.4		83879	88999585	NM_031942.4	CDCA7	2	2q31.1e	Homo sapiens cell division cycle associated 7 (CDCA7), transcript variant 1, mRNA.						A membrane-bounded organelle of eukaryotic cells in which chromosomes are housed and replicated. In most cells, the nucleus contains all of the cell's chromosomes except the organellar chromosomes, and is the site of RNA synthesis and processing. In some species, or in specialized cell types, RNA metabolism or DNA replication may be absent [goid 5634] [pmid 11598121] [evidence IDA]	The synthesis of either RNA on a template of DNA or DNA on a template of RNA [goid 6350] [evidence IEA]; Any process that modulates the frequency, rate or extent of DNA-dependent transcription [goid 6355] [evidence IEA]; Any process that modulates the frequency, rate or extent of cell proliferation [goid 42127] [pmid 11598121] [evidence IDA]		MGC34109; JPO1; FLJ14736; FLJ14722
4200343	637.249	128.1	62	315.746	66.679	69	2.89572e-12	RefSeq	NM_001033028.1		23191	74271906	NM_001033028.1	CYFIP1	15	15q11.2c	Homo sapiens cytoplasmic FMR1 interacting protein 1 (CYFIP1), transcript variant 2, mRNA.						Projection at the leading edge of a crawling cell; the protrusions are supported by a microfilament meshwork [goid 1726] [evidence ISS]; All of the contents of a cell excluding the plasma membrane and nucleus, but including other subcellular structures [goid 5737] [evidence IEA]; Any of the discrete particles (nerve-ending particles) formed from the clublike presynaptic nerve endings that resist …	The biological process whose specific outcome is the progression of a multicellular organism over time from an initial condition (e.g. a zygote or a young adult) to a later condition (e.g. a multicellular animal or an aged adult) [goid 7275] [evidence IEA]; The process whose specific outcome is the progression of nervous tissue over time, from its formation to its mature state [goid 7399] [eviden…	Interacting selectively with any protein or protein complex (a complex of two or more proteins that may include other nonprotein molecules) [goid 5515] [pmid 16260607] [evidence IPI]; Interacting selectively with any protein or protein complex (a complex of two or more proteins that may include other nonprotein molecules) [goid 5515] [evidence ISS]; Interacting selectively with Rac protein, any m…	FLJ45151; SHYC; P140SRA-1
4590369	551.673	136.433	75	255.597	52.4772	73	7.69386e-12	RefSeq	XM_001132928.1		728969	113404705	XM_001132928.1	LOC728969	1	1p36.12b	PREDICTED: Homo sapiens similar to heparan sulfate 6-O-sulfotransferase 1 (LOC728969), mRNA.
5050047	610.346	177.866	68	300.296	69.8043	66	9.12966e-12	RefSeq	NM_021174.4		57805	40548406	NM_021174.4	KIAA1967	8	8p21.3a	Homo sapiens KIAA1967 (KIAA1967), transcript variant 1, mRNA.						A membrane-bounded organelle of eukaryotic cells in which chromosomes are housed and replicated. In most cells, the nucleus contains all of the cell's chromosomes except the organellar chromosomes, and is the site of RNA synthesis and processing. In some species, or in specialized cell types, RNA metabolism or DNA replication may be absent [goid 5634] [pmid 15824730] [evidence IDA]; All of the co…	A form of programmed cell death induced by external or internal signals that trigger the activity of proteolytic caspases, whose actions dismantle the cell and result in cell death. Apoptosis begins internally with condensation and subsequent fragmentation of the cell nucleus (blebbing) while the plasma membrane remains intact. Other characteristics of apoptosis include DNA fragmentation and the …	Elemental activities, such as catalysis or binding, describing the actions of a gene product at the molecular level. A given gene product may exhibit one or more molecular functions [goid 3674] [evidence ND ]; Interacting selectively with any protein or protein complex (a complex of two or more proteins that may include other nonprotein molecules) [goid 5515] [pmid 17353931] [evidence IPI]; Inter…	DBC-1; DBC1
1010470	512.173	155.651	72	220.965	85.1194	75	1.97257e-11	RefSeq	NM_178448.2		89958	31341967	NM_178448.2	C9orf140	9	9q34.3e	Homo sapiens chromosome 9 open reading frame 140 (C9orf140), mRNA.								Interacting selectively with calcium ions (Ca2+) [goid 5509] [evidence IEA]
6960037	617.279	117.848	77	302.2	44.6219	52	2.53169e-11	RefSeq	NM_014329.3		23644	45827770	NM_014329.3	EDC4	16	16q22.1b	Homo sapiens enhancer of mRNA decapping 4 (EDC4), mRNA.						A membrane-bounded organelle of eukaryotic cells in which chromosomes are housed and replicated. In most cells, the nucleus contains all of the cell's chromosomes except the organellar chromosomes, and is the site of RNA synthesis and processing. In some species, or in specialized cell types, RNA metabolism or DNA replication may be absent [goid 5634] [pmid 7520377] [evidence IDA]; All of the con…	Any process specifically pertinent to the functioning of integrated living units: cells, tissues, organs, and organisms. A process is a collection of molecular events with a defined beginning and end [goid 8150] [evidence ND ]	Elemental activities, such as catalysis or binding, describing the actions of a gene product at the molecular level. A given gene product may exhibit one or more molecular functions [goid 3674] [evidence ND ]; Interacting selectively with any protein or protein complex (a complex of two or more proteins that may include other nonprotein molecules) [goid 5515] [pmid 16364915] [evidence IPI]; Inter…	HEDLS; RCD-8; Ge-1
4670750	649.117	133.566	62	323.782	52.585	54	3.07903e-11	RefSeq	NM_001065.2		7132	23312372	NM_001065.2	TNFRSF1A	12	12p13.31d	Homo sapiens tumor necrosis factor receptor superfamily, member 1A (TNFRSF1A), mRNA.						The space external to the outermost structure of a cell. For cells without external protective or external encapsulating structures this refers to space outside of the plasma membrane. This term covers the host cell environment outside an intracellular parasite [goid 5576] [pmid 12189246] [evidence NAS]; The membrane surrounding a cell that separates the cell from its external environment. It con…	The chemical reactions and pathways involving prostaglandins, any of a group of biologically active metabolites which contain a cyclopentane ring due to the formation of a bond between two carbons of a fatty acid. They have a wide range of biological activities [goid 6693] [evidence ISS]; A form of programmed cell death induced by external or internal signals that trigger the activity of proteoly…	Combining with an extracellular or intracellular messenger to initiate a change in cell activity [goid 4872] [evidence IEA]; Combining with tumor necrosis factor, a proinflammatory cytokine produced by monocytes and macrophages, to initiate a change in cell function [goid 5031] [pmid 2158863] [evidence TAS]; Interacting selectively with any protein or protein complex (a complex of two or more pro…	TNFR1; p60; CD120a; p55-R; TNFR60; TNF-R55; TNFAR; TBP1; TNF-R-I; TNFR55; FPF; TNF-R; p55; MGC19588
1570661	515.583	124.348	54	199.089	46.9925	68	4.13435e-11	RefSeq	NM_000775.2		1573	18491007	NM_000775.2	CYP2J2	1	1p32.1c	Homo sapiens cytochrome P450, family 2, subfamily J, polypeptide 2 (CYP2J2), mRNA.						The irregular network of unit membranes, visible only by electron microscopy, that occurs in the cytoplasm of many eukaryotic cells. The membranes form a complex meshwork of tubular channels, which are often expanded into slitlike cavities called cisternae. The ER takes two forms, rough (or granular), with ribosomes adhering to the outer surface, and smooth (with no ribosomes attached) [goid 5783…	The chemical reactions and pathways involving icosanoids, any of a group of C20 polyunsaturated fatty acids [goid 6690] [pmid 8631948] [evidence TAS]; Any process that modulates the frequency, rate or extent of heart contraction. Heart contraction is the process by which the heart decreases in volume in a characteristic way to propel blood through the body [goid 8016] [pmid 8631948] [evidence TAS…	Interacting selectively with iron (Fe) ions [goid 5506] [evidence IEA]; [goid 8392] [pmid 8631948] [evidence TAS]; Any molecular entity that serves as an electron acceptor and electron donor in an electron transport system [goid 9055] [evidence IEA]; Interacting selectively with heme, any compound of iron complexed in a porphyrin (tetrapyrrole) ring [goid 20037] [evidence IEA]; Interacting select…	CPJ2
1170338	441.161	111.743	81	165.236	33.9538	77	4.43521e-11	RefSeq	NM_005505.3		949	33620766	NM_005505.3	SCARB1	12	12q24.31f	Homo sapiens scavenger receptor class B, member 1 (SCARB1), mRNA.						Integral to that fraction of cells, prepared by disruptive biochemical methods, that includes the plasma and other membranes; require detergents, such as Triton X-100, to be released from membranes [goid 299] [evidence IEA]; The membrane surrounding a cell that separates the cell from its external environment. It consists of a phospholipid bilayer and associated proteins [goid 5886] [pmid 7689561…	The multiplication or reproduction of endothelial cells, resulting in the expansion of a cell population. Endothelial cells are thin flattened cells which line the inside surfaces of body cavities, blood vessels, and lymph vessels, making up the endothelium [goid 1935] [evidence IEA]; The chemical reactions and pathways resulting in the breakdown of cholesterol, cholest-5-en-3 beta-ol, the princi…	Combining with an extracellular or intracellular messenger to initiate a change in cell activity [goid 4872] [pmid 9211901] [evidence TAS]; Enables the directed movement of substances (such as macromolecules, small molecules, ions) into, out of, within or between cells [goid 5215] [pmid 9211901] [evidence TAS]; Interacting selectively with any protein or protein complex (a complex of two or more …	SRB1; CD36L1; SR-BI; MGC138242; CLA-1; CLA1
2510477	603.898	148.346	59	291.151	79.2427	64	4.52403e-11	RefSeq	NM_080605.3		126792	116268096	NM_080605.3	B3GALT6	1	1p36.33a	Homo sapiens UDP-Gal:betaGal beta 1,3-galactosyltransferase polypeptide 6 (B3GALT6), mRNA.						A compound membranous cytoplasmic organelle of eukaryotic cells, consisting of flattened, ribosome-free vesicles arranged in a more or less regular stack. The Golgi apparatus differs from the endoplasmic reticulum in often having slightly thicker membranes, appearing in sections as a characteristic shallow semicircle so that the convex side (cis or entry face) abuts the endoplasmic reticulum, sec…	The chemical reactions and pathways resulting in the formation of glycosaminoglycans, any of a group of polysaccharides that contain amino sugars [goid 6024] [pmid 11551958] [evidence IMP]; The addition of a sugar unit to a protein amino acid, e.g. the addition of glycan chains to proteins [goid 6486] [evidence IEA]	Catalysis of the reaction: UDP-galactose + N-acetylglucosamine = galactose-beta-1,3-N-acetylglucosamine + UDP [goid 8499] [evidence IEA]; Catalysis of the transfer of a glycosyl group from one compound (donor) to another (acceptor) [goid 16757] [evidence IEA]; Interacting selectively with manganese (Mn) ions [goid 30145] [evidence IEA]; Catalysis of the reaction: 4-beta-D-galactosyl-O-beta-D-xylo…	beta3GalT6
1240379	590.628	236.073	62	286.868	80.582	68	4.88154e-11	RefSeq	NM_000692.3		219	25777729	NM_000692.3	ALDH1B1	9	9p13.1b	Homo sapiens aldehyde dehydrogenase 1 family, member B1 (ALDH1B1), nuclear gene encoding mitochondrial protein, mRNA.						A semiautonomous, self replicating organelle that occurs in varying numbers, shapes, and sizes in the cytoplasm of virtually all eukaryotic cells. It is notably the site of tissue respiration [goid 5739] [evidence IEA]; The gel-like material, with considerable fine structure, that lies in the matrix space, or lumen, of a mitochondrion. It contains the enzymes of the tricarboxylic acid cycle and, …	The chemical reactions and pathways involving carbohydrates, any of a group of organic compounds based of the general formula Cx(H2O)y. Includes the formation of carbohydrate derivatives by the addition of a carbohydrate residue to another molecule [goid 5975] [pmid 1306115] [evidence NAS]; The process of removal or addition of one or more electrons with or without the concomitant removal or addi…	Catalysis of the reaction: an aldehyde + NAD+ + H2O = an acid + NADH + H+ [goid 4029] [evidence IEA]; Catalysis of an oxidation-reduction (redox) reaction, a reversible chemical reaction in which the oxidation state of an atom or atoms within a molecule is altered. One substrate acts as a hydrogen or electron donor and becomes oxidized, while the other acts as hydrogen or electron acceptor and be…	ALDH5; ALDHX; MGC2230
5700735	554.667	125.59	65	262.61	66.2374	75	5.75171e-11	RefSeq	NM_031458.1		83666	13899296	NM_031458.1	PARP9	3	3q21.1a	Homo sapiens poly (ADP-ribose) polymerase family, member 9 (PARP9), mRNA.						A membrane-bounded organelle of eukaryotic cells in which chromosomes are housed and replicated. In most cells, the nucleus contains all of the cell's chromosomes except the organellar chromosomes, and is the site of RNA synthesis and processing. In some species, or in specialized cell types, RNA metabolism or DNA replication may be absent [goid 5634] [pmid 11110709] [evidence TAS]	The orderly movement of cells from one site to another, often during the development of a multicellular organism [goid 16477] [pmid 11110709] [evidence TAS]	Elemental activities, such as catalysis or binding, describing the actions of a gene product at the molecular level. A given gene product may exhibit one or more molecular functions [goid 3674] [pmid 11110709] [evidence ND ]; Catalysis of the reaction: NAD+ + (ADP-D-ribosyl)(n)-acceptor = nicotinamide + (ADP-D-ribosyl)(n+1)-acceptor [goid 3950] [evidence IEA]; Catalysis of the transfer of a group…	DKFZp666B0810; DKFZp686M15238; BAL1; FLJ26637; BAL; FLJ41418; MGC:7868
7320441	609.162	155.412	60	298.368	95.3867	62	6.91206e-11	RefSeq	NM_013332.3		29923	149192860	NM_013332.3	C7orf68	7	7q32.1a	Homo sapiens chromosome 7 open reading frame 68 (C7orf68), transcript variant 1, mRNA.									FLJ21076; MGC138388
110450	570.818	117.282	73	277.046	46.6032	64	7.0255e-11	RefSeq	NM_020246.2		56996	31881739	NM_020246.2	SLC12A9	7	7q22.1c	Homo sapiens solute carrier family 12 (potassium/chloride transporters), member 9 (SLC12A9), mRNA.						The membrane surrounding a cell that separates the cell from its external environment. It consists of a phospholipid bilayer and associated proteins [goid 5886] [evidence IEA]; Penetrating at least one phospholipid bilayer of a membrane. May also refer to the state of being buried in the bilayer with no exposure outside the bilayer. When used to describe a protein, indicates that all or part of t…	The directed movement of substances (such as macromolecules, small molecules, ions) into, out of, within or between cells, or within a multicellular organism [goid 6810] [evidence IEA]		FLJ46905; CIP1
6020735	496.106	126.052	68	186.466	63.1832	55	8.62762e-11	RefSeq	NM_016095.1		51659	7706366	NM_016095.1	GINS2	16	16q24.1b	Homo sapiens GINS complex subunit 2 (Psf2 homolog) (GINS2), mRNA.						A membrane-bounded organelle of eukaryotic cells in which chromosomes are housed and replicated. In most cells, the nucleus contains all of the cell's chromosomes except the organellar chromosomes, and is the site of RNA synthesis and processing. In some species, or in specialized cell types, RNA metabolism or DNA replication may be absent [goid 5634] [evidence IEA]	The process whereby new strands of DNA are synthesized. The template for replication can either be an existing DNA molecule or RNA [goid 6260] [evidence IEA]	Interacting selectively with any protein or protein complex (a complex of two or more proteins that may include other nonprotein molecules) [goid 5515] [pmid 17525332] [evidence IPI]	Pfs2; PSF2; HSPC037
6770014	582.108	162.258	66	273.372	59.8359	55	1.30228e-10	RefSeq	NM_003292.2		7175	114155141	NM_003292.2	TPR	1	1q31.1a	Homo sapiens translocated promoter region (to activated MET oncogene) (TPR), mRNA.						A membrane-bounded organelle of eukaryotic cells in which chromosomes are housed and replicated. In most cells, the nucleus contains all of the cell's chromosomes except the organellar chromosomes, and is the site of RNA synthesis and processing. In some species, or in specialized cell types, RNA metabolism or DNA replication may be absent [goid 5634] [evidence IEA]; Any of the numerous similar d…	The chemical reactions and pathways resulting in the formation of a protein. This is a ribosome-mediated process in which the information in messenger RNA (mRNA) is used to specify the sequence of amino acids in the protein [goid 6412] [evidence IEA]; The process of coupling serine to seryl-tRNA, catalyzed by seryl-tRNA synthetase. In tRNA aminoacylation, the amino acid is first activated by link…	Interacting selectively with a nucleotide, any compound consisting of a nucleoside that is esterified with (ortho)phosphate or an oligophosphate at any hydroxyl group on the ribose or deoxyribose moiety [goid 166] [evidence IEA]; Catalysis of the reaction: ATP + L-serine + tRNA(Ser) = AMP + diphosphate + L-seryl-tRNA(Ser) [goid 4828] [evidence IEA]; Interacting selectively with ATP, adenosine 5'-…
3710196	568.46	161.777	70	276.374	54.7398	64	1.37384e-10	RefSeq	NM_013993.2		780	83977449	NM_013993.2	DDR1	6	6p21.33a	Homo sapiens discoidin domain receptor tyrosine kinase 1 (DDR1), transcript variant 1, mRNA.						Double layer of lipid molecules that encloses all cells, and, in eukaryotes, many organelles; may be a single or double lipid bilayer; also includes associated proteins [goid 16020] [evidence IEA]; Penetrating at least one phospholipid bilayer of a plasma membrane. May also refer to the state of being buried in the bilayer with no exposure outside the bilayer [goid 5887] [pmid 8390675] [evidence …	The attachment of a cell, either to another cell or to an underlying substrate such as the extracellular matrix, via cell adhesion molecules [goid 7155] [evidence IEA]; The attachment of a cell, either to another cell or to an underlying substrate such as the extracellular matrix, via cell adhesion molecules [goid 7155] [evidence IEA]; The attachment of a cell, either to another cell or to an und…	Combining with an extracellular or intracellular messenger to initiate a change in cell activity [goid 4872] [evidence IEA]; Combining with an extracellular or intracellular messenger to initiate a change in cell activity [goid 4872] [evidence IEA]; Combining with an extracellular or intracellular messenger to initiate a change in cell activity [goid 4872] [evidence IEA]; Combining with an extrac…	TRKE; EDDR1; CD167; NEP; PTK3A; PTK3; DDR; CAK; NTRK4; RTK6; MCK10
6350348	540.278	133.011	76	255.137	134.7	65	1.41211e-10	RefSeq	NM_001007793.1		9184	56550080	NM_001007793.1	BUB3	10	10q26.13c	Homo sapiens BUB3 budding uninhibited by benzimidazoles 3 homolog (yeast) (BUB3), transcript variant 2, mRNA.						A multisubunit complex that is located at the centromeric region of DNA and provides an attachment point for the spindle microtubules [goid 776] [pmid 9660858] [evidence TAS]; A membrane-bounded organelle of eukaryotic cells in which chromosomes are housed and replicated. In most cells, the nucleus contains all of the cell's chromosomes except the organellar chromosomes, and is the site of RNA sy…	Progression through mitosis, the division of the eukaryotic cell nucleus to produce two daughter nuclei that, usually, contain the identical chromosome complement to their mother [goid 7067] [pmid 9660858] [evidence TAS]; A signal transduction-based surveillance mechanism that ensures accurate chromosome replication and segregation by preventing progression through a mitotic cell cycle until cond…	Interacting selectively with any protein or protein complex (a complex of two or more proteins that may include other nonprotein molecules) [goid 5515] [pmid 11283619] [evidence IPI]	BUB3L; hBUB3
3180408	571.827	125.489	78	284.728	90.0661	61	1.72557e-10	RefSeq	NM_152531.3		152002	31542773	NM_152531.3	C3orf21	3	3q29d-q29e	Homo sapiens chromosome 3 open reading frame 21 (C3orf21), mRNA.						Double layer of lipid molecules that encloses all cells, and, in eukaryotes, many organelles; may be a single or double lipid bilayer; also includes associated proteins [goid 16020] [evidence IEA]; Penetrating at least one phospholipid bilayer of a membrane. May also refer to the state of being buried in the bilayer with no exposure outside the bilayer. When used to describe a protein, indicates …			FLJ35155
150543	442.677	111.508	81	170.263	37.1	71	1.90949e-10	RefSeq	NM_030919.2		81610	116235447	NM_030919.2	FAM83D	20	20q11.23c	Homo sapiens family with sequence similarity 83, member D (FAM83D), mRNA.									C20orf129; FLJ38341; dJ616B8.3
4780129	432.976	100.117	71	138.256	32.5079	58	2.47303e-10	RefSeq	NM_016343.3		1063	55770833	NM_016343.3	CENPF	1	1q41a	Homo sapiens centromere protein F, 350/400ka (mitosin) (CENPF), mRNA.						The ordered and organized complex of DNA and protein that forms the chromosome [goid 785] [pmid 9891037] [evidence NAS]; Either of the ends of a spindle, where spindle microtubules are organized; usually contains a microtubule organizing center and accessory molecules, spindle microtubules and astral microtubules [goid 922] [pmid 7542657] [evidence IDA]; The region of a condensed chromosome kinet…	Progression through G2 phase, one of two 'gap' phases in the mitotic cell cycle; G2 is the interval between the completion of DNA synthesis and the beginning of mitosis [goid 85] [pmid 12154071] [evidence IMP]; Progression through G2 phase, one of two 'gap' phases in the mitotic cell cycle; G2 is the interval between the completion of DNA synthesis and the beginning of mitosis [goid 85] [pmid 765…	Interacting selectively with chromatin, the network of fibers of DNA and protein that make up the chromosomes of the eukaryotic nucleus during interphase [goid 3682] [pmid 9891037] [evidence NAS]; Interacting selectively with a protein C-terminus, the end of any peptide chain at which the 1-carboxy function of a constituent amino acid is not attached in peptide linkage to another amino-acid resid…	PRO1779; hcp-1; CENF
3420593	399.408	104.547	75	113.083	27.4322	61	2.76208e-10	RefSeq	NM_005573.2		4001	27436949	NM_005573.2	LMNB1	5	5q23.2e	Homo sapiens lamin B1 (LMNB1), mRNA.						A membrane-bounded organelle of eukaryotic cells in which chromosomes are housed and replicated. In most cells, the nucleus contains all of the cell's chromosomes except the organellar chromosomes, and is the site of RNA synthesis and processing. In some species, or in specialized cell types, RNA metabolism or DNA replication may be absent [goid 5634] [evidence IEA]; Any of a group of intermediat…		The action of a molecule that contributes to the structural integrity of a complex or assembly within or outside a cell [goid 5198] [evidence IEA]; The action of a molecule that contributes to the structural integrity of a complex or assembly within or outside a cell [goid 5198] [pmid 7557986] [evidence TAS]	MGC111419; LMN; ADLD; LMNB; LMN2
4900044	451.748	134.522	69	177.597	69.3976	77	3.26862e-10	RefSeq	NM_003503.2		8317	11038647	NM_003503.2	CDC7	1	1p22.2a	Homo sapiens cell division cycle 7 homolog (S. cerevisiae) (CDC7), mRNA.						A membrane-bounded organelle of eukaryotic cells in which chromosomes are housed and replicated. In most cells, the nucleus contains all of the cell's chromosomes except the organellar chromosomes, and is the site of RNA synthesis and processing. In some species, or in specialized cell types, RNA metabolism or DNA replication may be absent [goid 5634] [pmid 9250678] [evidence IDA]; That part of t…	The process of introducing a phosphate group on to a protein [goid 6468] [evidence IEA]; The process resulting in the physical partitioning and separation of a cell into daughter cells [goid 51301] [evidence IEA]; The process of formation of spermatozoa, including spermatocytogenesis and spermiogenesis [goid 7283] [evidence IEA]; The meiotic divisions undergone by the primary and secondary sperma…	Interacting selectively with a nucleotide, any compound consisting of a nucleoside that is esterified with (ortho)phosphate or an oligophosphate at any hydroxyl group on the ribose or deoxyribose moiety [goid 166] [evidence IEA]; Catalysis of the phosphorylation of an amino acid residue in a protein, usually according to the reaction: a protein + ATP = a phosphoprotein + ADP [goid 4672] [evidence…	HsCDC7; MGC126237; CDC7L1; huCDC7; MGC126238; Hsk1; MGC117361
4610669	633.455	137.582	59	304.148	45.2879	44	3.31426e-10	RefSeq	NM_002497.2		4751	49574505	NM_002497.2	NEK2	1	1q32.3a	Homo sapiens NIMA (never in mitosis gene a)-related kinase 2 (NEK2), mRNA.						A highly compacted molecule of DNA and associated proteins resulting in a cytologically distinct structure that remains in the nucleus [goid 794] [evidence IEA]; Either of the ends of a spindle, where spindle microtubules are organized; usually contains a microtubule organizing center and accessory molecules, spindle microtubules and astral microtubules [goid 922] [evidence IEA]; A membrane-bound…	The cell cycle process whereby replicated homologous chromosomes are organized and then physically separated and apportioned to two sets during the mitotic cell cycle. Each replicated chromosome, composed of two sister chromatids, aligns at the cell equator, paired with its homologous partner. One homolog of each morphologic type goes into each of the resulting chromosome sets [goid 70] [evidence…	Interacting selectively with a nucleotide, any compound consisting of a nucleoside that is esterified with (ortho)phosphate or an oligophosphate at any hydroxyl group on the ribose or deoxyribose moiety [goid 166] [evidence IEA]; Interacting selectively with magnesium (Mg) ions [goid 287] [evidence IEA]; Catalysis of the reaction: ATP + a protein serine/threonine = ADP + protein serine/threonine …	NLK1; NEK2A; HsPK 21; HsPK21
6590132	471.022	123.564	59	164.125	50.3173	57	3.379e-10	RefSeq	NM_000598.4		3486	62243067	NM_000598.4	IGFBP3	7	7p13b	Homo sapiens insulin-like growth factor binding protein 3 (IGFBP3), transcript variant 2, mRNA.						The space external to the outermost structure of a cell. For cells without external protective or external encapsulating structures this refers to space outside of the plasma membrane. This term covers the host cell environment outside an intracellular parasite [goid 5576] [pmid 14718574] [evidence NAS]; A membrane-bounded organelle of eukaryotic cells in which chromosomes are housed and replicat…	Any process that modulates the frequency, rate or extent of cell growth [goid 1558] [evidence IEA]; Any process that stops, prevents or decreases the rate of addition of phosphate groups to amino acids within a protein [goid 1933] [pmid 17591901] [evidence IDA]; Any process that stops, prevents or reduces the frequency, rate or extent of signal transduction [goid 9968] [pmid 11940579] [evidence N…	Increases the activity of a phosphatase, an enzyme which catalyzes of the removal of a phosphate group from a tyrosyl phenolic group of a protein [goid 8160] [pmid 11940579] [evidence IDA]; Interacting selectively with insulin-like growth factor I [goid 31994] [pmid 10766744] [evidence IPI]; Interacting selectively with any metal ion [goid 46872] [pmid 14576163] [evidence NAS]	IBP3; BP-53
3440754	374.534	91.6103	76	98.3189	16.0358	67	3.74351e-10	RefSeq	NM_001012633.1		9235	61658633	NM_001012633.1	IL32	16	16p13.3d	Homo sapiens interleukin 32 (IL32), transcript variant 4, mRNA.						The space external to the outermost structure of a cell. For cells without external protective or external encapsulating structures this refers to space outside of the plasma membrane. This term covers the host cell environment outside an intracellular parasite [goid 5576] [evidence IEA]; That part of a multicellular organism outside the cells proper, usually taken to be outside the plasma membra…	Reactions, triggered in response to the presence of a foreign body or the occurrence of an injury, which result in restriction of damage to the organism attacked or prevention/recovery from the infection caused by the attack [goid 6952] [pmid 1729377] [evidence TAS]; Any immune system process that functions in the calibrated response of an organism to a potential internal or invasive threat [goid…	Functions to control the survival, growth, differentiation and effector function of tissues and cells [goid 5125] [evidence IEA]	IL-32alpha; TAIFd; IL-32beta; TAIFc; TAIF; IL-32gamma; TAIFb; TAIFa; IL-32delta; NK4
450300	536.235	121.277	84	257.759	41.7234	58	5.6672e-10	RefSeq	NM_016376.3		51479	110815812	NM_016376.3	ANKFY1	17	17p13.2c	Homo sapiens ankyrin repeat and FYVE domain containing 1 (ANKFY1), transcript variant 1, mRNA.						All of the contents of a cell excluding the plasma membrane and nucleus, but including other subcellular structures [goid 5737] [evidence IEA]; A membrane-bounded organelle that carries materials newly ingested by endocytosis. It passes many of the materials to lysosomes for degradation [goid 5768] [evidence IEA]; The lipid bilayer surrounding an endosome [goid 10008] [evidence ISS]; Double layer…		Interacting selectively with any protein or protein complex (a complex of two or more proteins that may include other nonprotein molecules) [goid 5515] [evidence IEA]; Interacting selectively with zinc (Zn) ions [goid 8270] [evidence IEA]; Interacting selectively with any metal ion [goid 46872] [evidence IEA]; Interacting selectively with any protein or protein complex (a complex of two or more p…	KIAA1255; DKFZp686M19106; ANKHZN; ZFYVE14
7400433	167.534	32.8971	46	482.572	121.936	62	7.60784e-10	RefSeq	NM_000055.2		590	148277049	NM_000055.2	BCHE	3	3q26.1e	Homo sapiens butyrylcholinesterase (BCHE), mRNA.						The space external to the outermost structure of a cell. For cells without external protective or external encapsulating structures this refers to space outside of the plasma membrane. This term covers the host cell environment outside an intracellular parasite [goid 5576] [pmid 14718574] [evidence NAS]; The region between the two lipid bilayers of the nuclear envelope; 20-40 nm wide [goid 5641] …	The chemical reactions and pathways involving cocaine, an alkaloid obtained from the dried leaves of the shrub Erythroxylon coca. It is a cerebral stimulant and narcotic [goid 50783] [pmid 8622553] [evidence TAS]	Interacting selectively with beta-amyloid peptide/protein and/or its precursor [goid 1540] [pmid 11569538] [evidence NAS]; Catalysis of the reaction: an acylcholine + H2O = choline + a carboxylic acid anion [goid 4104] [evidence NAS]; Catalysis of the hydrolysis of various bonds, e.g. C-O, C-N, C-C, phosphoric anhydride bonds, etc. Hydrolase is the systematic name for any enzyme of EC class 3 [go…	CHE1; E1
4150196	486.264	113.408	60	188.319	52.7397	58	7.77386e-10	RefSeq	NM_006479.3		10635	142383906	NM_006479.3	RAD51AP1	12	12p13.32a	Homo sapiens RAD51 associated protein 1 (RAD51AP1), mRNA.						A membrane-bounded organelle of eukaryotic cells in which chromosomes are housed and replicated. In most cells, the nucleus contains all of the cell's chromosomes except the organellar chromosomes, and is the site of RNA synthesis and processing. In some species, or in specialized cell types, RNA metabolism or DNA replication may be absent [goid 5634] [pmid 9396801] [evidence IC ]	The error-free repair of a double-strand break in DNA in which the broken DNA molecule is repaired using homologous sequences. A strand in the broken DNA searches for a homologous region in an intact chromosome to serve as the template for DNA synthesis. The restoration of two intact DNA molecules results in the exchange, reciprocal or nonreciprocal, of genetic material between the intact DNA mol…	Interacting selectively with DNA (deoxyribonucleic acid) [goid 3677] [evidence IEA]; Interacting selectively with double-stranded DNA [goid 3690] [pmid 9396801] [evidence IDA]; Interacting selectively with single-stranded DNA [goid 3697] [pmid 9396801] [evidence IDA]; Interacting selectively with an RNA molecule or a portion thereof [goid 3723] [pmid 9396801] [evidence IDA]; Interacting selective…	PIR51
6510408	634.966	172.867	54	304.494	79.6144	43	7.98793e-10	RefSeq	NM_031904.3		83786	153285459	NM_031904.3	FRMD8	11	11q13.1c	Homo sapiens FERM domain containing 8 (FRMD8), mRNA.						A membrane-bounded organelle of eukaryotic cells in which chromosomes are housed and replicated. In most cells, the nucleus contains all of the cell's chromosomes except the organellar chromosomes, and is the site of RNA synthesis and processing. In some species, or in specialized cell types, RNA metabolism or DNA replication may be absent [goid 5634] [pmid 18029348] [evidence IDA]; All of the co…		The selective, often stoichiometric, interaction of a molecule with one or more specific sites on another molecule [goid 5488] [evidence IEA]	MGC31785; FKSG44; FLJ32216; FLJ90369
3310692	553.526	143.95	71	246.083	58.5947	45	8.66084e-10	RefSeq	NM_199327.1		10252	40788000	NM_199327.1	SPRY1	4	4q28.1a	Homo sapiens sprouty homolog 1, antagonist of FGF signaling (Drosophila) (SPRY1), transcript variant 2, mRNA.						All of the contents of a cell excluding the plasma membrane and nucleus, but including other subcellular structures [goid 5737] [evidence NAS]; That part of the cytoplasm that does not contain membranous or particulate subcellular components [goid 5829] [pmid 12593796] [evidence EXP]; The membrane surrounding a cell that separates the cell from its external environment. It consists of a phospholi…	The process whose specific outcome is the progression of the ureteric bud over time, from its formation to the mature structure [goid 1657] [evidence IEA]; The close range interaction of two or more cells or tissues that causes them to change their fates and specify the development of an organ [goid 1759] [evidence IEA]; The biological process whose specific outcome is the progression of a multic…	Interacting selectively with any protein or protein complex (a complex of two or more proteins that may include other nonprotein molecules) [goid 5515] [evidence IEA]	hSPRY1
5390164	457.963	129.388	66	173.99	33.8163	63	8.93181e-10	RefSeq	NM_005245.3		2195	75813622	NM_005245.3	FAT1	4	4q35.2a	Homo sapiens FAT tumor suppressor homolog 1 (Drosophila) (FAT1), mRNA.									ME5; hFat1; CDHF7; FAT1
380014	507.853	109.144	78	233.899	45.9807	62	9.39092e-10	RefSeq	NM_021734.3		60386	31543631	NM_021734.3	SLC25A19	17	17q25.1c	Homo sapiens solute carrier family 25 (mitochondrial thiamine pyrophosphate carrier), member 19 (SLC25A19), nuclear gene encoding mitochondrial protein, mRNA.						A semiautonomous, self replicating organelle that occurs in varying numbers, shapes, and sizes in the cytoplasm of virtually all eukaryotic cells. It is notably the site of tissue respiration [goid 5739] [evidence IEA]; The inner, i.e. lumen-facing, lipid bilayer of the mitochondrial envelope. It is highly folded to form cristae [goid 5743] [evidence NAS]; Double layer of lipid molecules that enc…	The directed movement of substances (such as macromolecules, small molecules, ions) into, out of, within or between cells, or within a multicellular organism [goid 6810] [evidence IEA]; Transport of deoxynucleotides: a deoxyribonucleoside in ester linkage to phosphate, commonly at the 5' position of its deoxyribose moiety [goid 30302] [pmid 11226231] [evidence NAS]; The directed movement of subst…	Enables the directed movement of substances (such as macromolecules, small molecules, ions) into, out of, within or between cells [goid 5215] [evidence IEA]; The selective, often stoichiometric, interaction of a molecule with one or more specific sites on another molecule [goid 5488] [evidence IEA]; Catalyzes transport of all four deoxy (d) NDPs, and, less efficiently, the corresponding dNTPs, in…	TPC; MCPHA; DNC; MUP1
5860411	687.068	204.714	49	312.604	64.1477	29	1.24335e-09	RefSeq	NM_001070.3		7283	34222287	NM_001070.3	TUBG1	17	17q21.31a	Homo sapiens tubulin, gamma 1 (TUBG1), mRNA.						A network of small fibers that surrounds the centrioles in cells; contains the microtubule nucleating activity of the centrosome [goid 242] [evidence IEA]; A highly compacted molecule of DNA and associated proteins resulting in a cytologically distinct structure that remains in the nucleus [goid 794] [evidence ISS]; A multiprotein complex composed of gamma-tubulin and other non-tubulin proteins. …	A process that is carried out at the cellular level which results in the formation, arrangement of constituent parts, or disassembly of the microtubule spindle during a meiotic cell cycle [goid 212] [evidence ISS]; A process that is carried out at the cellular level which results in the formation, arrangement of constituent parts, or disassembly of cytoskeletal structures comprising microtubules …	Interacting selectively with a nucleotide, any compound consisting of a nucleoside that is esterified with (ortho)phosphate or an oligophosphate at any hydroxyl group on the ribose or deoxyribose moiety [goid 166] [evidence IEA]; Catalysis of the reaction: GTP + H2O = GDP + phosphate [goid 3924] [evidence IEA]; The action of a molecule that contributes to the structural integrity of a cytoskeleta…	TUBG
5810047	549.907	169.96	63	252.904	57.3537	50	2.52578e-09	RefSeq	NM_005242.3		2150	34577051	NM_005242.3	F2RL1	5	5q13.3d	Homo sapiens coagulation factor II (thrombin) receptor-like 1 (F2RL1), mRNA.						A compound membranous cytoplasmic organelle of eukaryotic cells, consisting of flattened, ribosome-free vesicles arranged in a more or less regular stack. The Golgi apparatus differs from the endoplasmic reticulum in often having slightly thicker membranes, appearing in sections as a characteristic shallow semicircle so that the convex side (cis or entry face) abuts the endoplasmic reticulum, sec…	The cascade of processes by which a signal interacts with a receptor, causing a change in the level or activity of a second messenger or other downstream target, and ultimately effecting a change in the functioning of the cell [goid 7165] [evidence IEA]; The series of molecular signals generated as a consequence of a G-protein coupled receptor binding to its physiological ligand [goid 7186] [pmid…	Combining with an extracellular or intracellular messenger to initiate a change in cell activity [goid 4872] [pmid 8615752] [evidence TAS]; Interacting selectively with one or more specific sites on a receptor molecule, a macromolecule that undergoes combination with a hormone, neurotransmitter, drug or intracellular messenger to initiate a change in cell function [goid 5102] [pmid 8615752] [evid…	PAR2; GPR11
6520553	538.185	158.657	67	261.391	58.0727	60	3.24596e-09	Unigene		Hs.430851	NA	5440191	AI821112		19		ns68e03.y5 NCI_CGAP_Pr2 Homo sapiens cDNA clone IMAGE:1188796, mRNA sequence
4250538	485.519	110.931	54	199.273	45.3355	65	3.4536e-09	RefSeq	NM_213662.1		6774	47458819	NM_213662.1	STAT3	17	17q21.2b	Homo sapiens signal transducer and activator of transcription 3 (acute-phase response factor) (STAT3), transcript variant 3, mRNA.						A membrane-bounded organelle of eukaryotic cells in which chromosomes are housed and replicated. In most cells, the nucleus contains all of the cell's chromosomes except the organellar chromosomes, and is the site of RNA synthesis and processing. In some species, or in specialized cell types, RNA metabolism or DNA replication may be absent [goid 5634] [pmid 12444102] [evidence IDA]; A small, dens…	Any process that stops, prevents or reduces the frequency, rate or extent of transcription from an RNA polymerase II promoter [goid 122] [pmid 8675499] [evidence TAS]; Any process involved in the controlled movement of a cell [goid 6928] [pmid 9670957] [evidence TAS]; The cascade of processes by which a signal interacts with a receptor, causing a change in the level or activity of a second messen…	The function of binding to a specific DNA sequence in order to modulate transcription. The transcription factor may or may not also interact selectively with a protein or macromolecular complex [goid 3700] [pmid 7512451] [evidence TAS]; The function of binding to a specific DNA sequence in order to modulate transcription. The transcription factor may or may not also interact selectively with a pr…	APRF; FLJ20882; MGC16063
6110022	384.693	100.249	57	98.3049	18.9337	60	3.98617e-09	RefSeq	NM_004467.3		2267	42544188	NM_004467.3	FGL1	8	8p22b	Homo sapiens fibrinogen-like 1 (FGL1), transcript variant 1, mRNA.						The space external to the outermost structure of a cell. For cells without external protective or external encapsulating structures this refers to space outside of the plasma membrane. This term covers the host cell environment outside an intracellular parasite [goid 5576] [evidence IEA]; A highly soluble, elongated protein complex found in blood plasma and involved in clot formation. It is conve…	The cascade of processes by which a signal interacts with a receptor, causing a change in the level or activity of a second messenger or other downstream target, and ultimately effecting a change in the functioning of the cell [goid 7165] [evidence IEA]	Interacting selectively with one or more specific sites on a receptor molecule, a macromolecule that undergoes combination with a hormone, neurotransmitter, drug or intracellular messenger to initiate a change in cell function [goid 5102] [evidence IEA]	LFIRE1; HP-041; MGC12455; HFREP1
4780253	569.665	115.577	57	281.948	46.1537	56	6.17929e-09	RefSeq	NM_018082.4		55703	142370957	NM_018082.4	POLR3B	12	12q23.3c	Homo sapiens polymerase (RNA) III (DNA directed) polypeptide B (POLR3B), mRNA.						A membrane-bounded organelle of eukaryotic cells in which chromosomes are housed and replicated. In most cells, the nucleus contains all of the cell's chromosomes except the organellar chromosomes, and is the site of RNA synthesis and processing. In some species, or in specialized cell types, RNA metabolism or DNA replication may be absent [goid 5634] [evidence IEA]	The synthesis of either RNA on a template of DNA or DNA on a template of RNA [goid 6350] [evidence IEA]	Interacting selectively with DNA (deoxyribonucleic acid) [goid 3677] [evidence IEA]; Catalysis of the reaction: nucleoside triphosphate + RNA(n) = diphosphate + RNA(n+1). Utilizes a DNA template, i.e. the catalysis of DNA-template-directed extension of the 3'-end of an RNA strand by one nucleotide at a time. Can initiate a chain 'de novo' [goid 3899] [evidence IEA]; Interacting selectively with z…	RPC2; FLJ10388
20195	463.156	91.343	81	216.784	48.4796	73	6.54702e-09	RefSeq	NM_003173.2		6839	112382253	NM_003173.2	SUV39H1	X	Xp11.23d	Homo sapiens suppressor of variegation 3-9 homolog 1 (Drosophila) (SUV39H1), mRNA.						The region of a chromosome that includes the centromere and associated proteins. In monocentric chromosomes, this region corresponds to a single area of the chromosome, whereas in holocentric chromosomes, it is evenly distributed along the chromosome [goid 775] [evidence IEA]; The ordered and organized complex of DNA and protein that forms the chromosome [goid 785] [evidence IEA]; A highly compac…	The formation or destruction of chromatin structures [goid 6333] [evidence IEA]; The synthesis of either RNA on a template of DNA or DNA on a template of RNA [goid 6350] [evidence IEA]; Any process that modulates the frequency, rate or extent of DNA-dependent transcription [goid 6355] [evidence IEA]; The progression of biochemical and morphological phases and events that occur in a cell during su…	Interacting selectively with chromatin, the network of fibers of DNA and protein that make up the chromosomes of the eukaryotic nucleus during interphase [goid 3682] [pmid 10202156] [evidence TAS]; Interacting selectively with any protein or protein complex (a complex of two or more proteins that may include other nonprotein molecules) [goid 5515] [pmid 10949293] [evidence IPI]; Interacting selec…	SUV39H; KMT1A; MG44
1740673	461.669	111.224	57	184.74	50.6549	63	8.53236e-09	RefSeq	XM_934471.1		399942	89034241	XM_934471.1	LOC399942	11	11q14.3b	PREDICTED: Homo sapiens similar to Tubulin alpha-2 chain (Alpha-tubulin 2), transcript variant 5 (LOC399942), mRNA.
650347	475.584	110.679	68	210.721	50.3455	63	8.58342e-09	RefSeq	NM_198948.1		4521	40288275	NM_198948.1	NUDT1	7	7p22.2c	Homo sapiens nudix (nucleoside diphosphate linked moiety X)-type motif 1 (NUDT1), transcript variant 2A, mRNA.							The process of restoring DNA after damage. Genomes are subject to damage by chemical and physical agents in the environment (e.g. UV and ionizing radiations, chemical mutagens, fungal and bacterial toxins, etc.) and by free radicals or alkylating agents endogenously generated in metabolism. DNA is also damaged because of errors during its replication. A variety of different DNA repair pathways ha…	Catalysis of the reaction: 8-oxo-7,8-dihydroguanine triphosphate = 8-oxo-7,8-dihydroguanine phosphate + diphosphate [goid 8413] [evidence IEA]; Catalysis of the hydrolysis of various bonds, e.g. C-O, C-N, C-C, phosphoric anhydride bonds, etc. Hydrolase is the systematic name for any enzyme of EC class 3 [goid 16787] [evidence IEA]; Catalysis of the reaction: GTP + H2O = GDP + phosphate [goid 3924…	MTH1
1450280	453.238	118.977	64	177.99	50.6129	57	9.24785e-09	RefSeq	NM_022346.3		64151	50658080	NM_022346.3	NCAPG	4	4p15.32b	Homo sapiens non-SMC condensin I complex, subunit G (NCAPG), mRNA.						A membrane-bounded organelle of eukaryotic cells in which chromosomes are housed and replicated. In most cells, the nucleus contains all of the cell's chromosomes except the organellar chromosomes, and is the site of RNA synthesis and processing. In some species, or in specialized cell types, RNA metabolism or DNA replication may be absent [goid 5634] [pmid 10910072] [evidence NAS]; All of the co…	The progression of biochemical and morphological phases and events that occur in a cell during successive cell replication or nuclear replication events. Canonically, the cell cycle comprises the replication and segregation of genetic material followed by the division of the cell, but in endocycles or syncytial cells nuclear replication or nuclear division may not be followed by cell division [go…	Interacting selectively with any protein or protein complex (a complex of two or more proteins that may include other nonprotein molecules) [goid 5515] [pmid 17353931] [evidence IPI]	NY-MEL-3; FLJ12450; HCAP-G; MGC126525; CHCG; CAPG
7000161	559.282	157.168	52	267.83	87.5759	55	1.02348e-08	RefSeq	NM_007280.1		11339	24307928	NM_007280.1	OIP5	15	15q15.1c	Homo sapiens Opa interacting protein 5 (OIP5), mRNA.						The ordered and organized complex of DNA and protein that forms the chromosome [goid 785] [pmid 17284516] [evidence IDA]; The part of a cell or its extracellular environment in which a gene product is located. A gene product may be located in one or more parts of a cell and its location may be as specific as a particular macromolecular complex, that is, a stable, persistent association of macromo…	Any process that mediates interactions between a cell and its surroundings. Encompasses interactions such as signaling or attachment between one cell and another cell, between a cell and an extracellular matrix, or between a cell and any other aspect of its environment [goid 7154] [pmid 9466265] [evidence NAS]	Interacting selectively with any protein or protein complex (a complex of two or more proteins that may include other nonprotein molecules) [goid 5515] [pmid 9466265] [evidence TAS]	LINT-25; 5730547N13Rik; MIS18beta
4760338	488.458	111.028	70	233.445	52.2133	68	1.25408e-08	RefSeq	NM_004358.3		994	47078250	NM_004358.3	CDC25B	20	20p13b	Homo sapiens cell division cycle 25 homolog B (S. pombe) (CDC25B), transcript variant 2, mRNA.						The living contents of a cell; the matter contained within (but not including) the plasma membrane, usually taken to exclude large vacuoles and masses of secretory or ingested material. In eukaryotes it includes the nucleus and cytoplasm [goid 5622] [evidence IEA]; The living contents of a cell; the matter contained within (but not including) the plasma membrane, usually taken to exclude large va…	Progression through M phase, the part of the mitotic cell cycle during which mitosis takes place [goid 87] [evidence IEA]; The process of removing one or more phosphoric residues from a protein [goid 6470] [evidence IEA]; A developmental process, independent of morphogenetic (shape) change, that is required for an oocyte to attain its fully functional state. Oocyte maturation commences after rein…	Catalysis of the reaction: protein tyrosine phosphate + H2O = protein tyrosine + phosphate [goid 4725] [evidence IEA]; Catalysis of the reaction: protein tyrosine phosphate + H2O = protein tyrosine + phosphate [goid 4725] [pmid 9188863] [evidence TAS]; Interacting selectively with any protein or protein complex (a complex of two or more proteins that may include other nonprotein molecules) [goid …
730709	491.436	147.715	60	209.874	72.7943	53	1.37256e-08	RefSeq	XM_001126202.1		730525	113416236	XM_001126202.1	LOC730525			PREDICTED: Homo sapiens hypothetical protein LOC730525 (LOC730525), mRNA.
5050040	492.75	133.042	45	196.592	31.9197	57	1.65719e-08	RefSeq	NM_021095.1		8884	10863878	NM_021095.1	SLC5A6	2	2p23.3a	Homo sapiens solute carrier family 5 (sodium-dependent vitamin transporter), member 6 (SLC5A6), mRNA.						That fraction of cells, prepared by disruptive biochemical methods, that includes the plasma and other membranes [goid 5624] [pmid 9516450] [evidence TAS]; Penetrating at least one phospholipid bilayer of a plasma membrane. May also refer to the state of being buried in the bilayer with no exposure outside the bilayer [goid 5887] [pmid 9516450] [evidence TAS]; Double layer of lipid molecules that…	The directed movement of charged atoms or small charged molecules into, out of, within or between cells [goid 6811] [evidence IEA]; The directed movement of sodium ions (Na+) into, out of, within or between cells [goid 6814] [evidence IEA]; The directed movement of substances (such as macromolecules, small molecules, ions) into, out of, within or between cells, or within a multicellular organism …	Enables the directed movement of substances (such as macromolecules, small molecules, ions) into, out of, within or between cells [goid 5215] [evidence IEA]; Catalysis of the transfer of a solute or solutes from one side of a membrane to the other according to the reaction: multivitamin(out) + Na+(out) = multivitamin(in) + Na+(in). Multivitamins include pantothenate, biotin and lipoate [goid 8523…	SMVT
3130541	453.774	133.599	65	177.908	39.7057	51	2.08413e-08	RefSeq	NM_001761.1		899	4502620	NM_001761.1	CCNF	16	16p13.3d	Homo sapiens cyclin F (CCNF), mRNA.						A membrane-bounded organelle of eukaryotic cells in which chromosomes are housed and replicated. In most cells, the nucleus contains all of the cell's chromosomes except the organellar chromosomes, and is the site of RNA synthesis and processing. In some species, or in specialized cell types, RNA metabolism or DNA replication may be absent [goid 5634] [evidence IEA]	The progression of biochemical and morphological phases and events that occur in a cell during successive cell replication or nuclear replication events. Canonically, the cell cycle comprises the replication and segregation of genetic material followed by the division of the cell, but in endocycles or syncytial cells nuclear replication or nuclear division may not be followed by cell division [go…	Interacting selectively with any protein or protein complex (a complex of two or more proteins that may include other nonprotein molecules) [goid 5515] [pmid 8706131] [evidence IPI]	FBX1; FBXO1
6350053	482.818	136.002	54	209.239	57.8072	62	2.32358e-08	RefSeq	NM_018454.5		51203	59710090	NM_018454.5	NUSAP1	15	15q15.1c	Homo sapiens nucleolar and spindle associated protein 1 (NUSAP1), transcript variant 2, mRNA.						A membrane-bounded organelle of eukaryotic cells in which chromosomes are housed and replicated. In most cells, the nucleus contains all of the cell's chromosomes except the organellar chromosomes, and is the site of RNA synthesis and processing. In some species, or in specialized cell types, RNA metabolism or DNA replication may be absent [goid 5634] [evidence IEA]; All of the contents of a cell…	A cell cycle process that results in the division of the cytoplasm of a cell after mitosis, resulting in the separation of the original cell into two daughter cells [goid 281] [pmid 12963707] [evidence IDA]; The progression of biochemical and morphological phases and events that occur in a cell during successive cell replication or nuclear replication events. Canonically, the cell cycle comprises…	Interacting selectively with DNA (deoxyribonucleic acid) [goid 3677] [evidence IEA]	LNP; FLJ13421; SAPL; BM037; PRO0310p1; Q0310; ANKT
130670	570.602	153.154	56	281.615	53.1338	47	2.82267e-08	RefSeq	NM_015457.2		25921	41152071	NM_015457.2	ZDHHC5	11	11q12.1a-q12.1b	Homo sapiens zinc finger, DHHC-type containing 5 (ZDHHC5), mRNA.						Double layer of lipid molecules that encloses all cells, and, in eukaryotes, many organelles; may be a single or double lipid bilayer; also includes associated proteins [goid 16020] [evidence IEA]; Penetrating at least one phospholipid bilayer of a membrane. May also refer to the state of being buried in the bilayer with no exposure outside the bilayer. When used to describe a protein, indicates …		Interacting selectively with zinc (Zn) ions [goid 8270] [evidence IEA]; Catalysis of the generalized reaction: acyl-carrier + reactant = acyl-reactant + carrier [goid 8415] [evidence IEA]; Catalysis of the transfer of a group, e.g. a methyl group, glycosyl group, acyl group, phosphorus-containing, or other groups, from one compound (generally regarded as the donor) to another compound (generally …	DKFZP586K0524; ZNF375; KIAA1748
4590040	430.259	176.122	73	180.853	56.1691	64	3.10457e-08	RefSeq	NM_031966.2		891	34304372	NM_031966.2	CCNB1	5	5q13.2a	Homo sapiens cyclin B1 (CCNB1), mRNA.						The part of a cell or its extracellular environment in which a gene product is located. A gene product may be located in one or more parts of a cell and its location may be as specific as a particular macromolecular complex, that is, a stable, persistent association of macromolecules that function together [goid 5575] [evidence ND ]; A membrane-bounded organelle of eukaryotic cells in which chrom…	Progression from G2 phase to M phase of the mitotic cell cycle [goid 86] [evidence NAS]; The progression of biochemical and morphological phases and events that occur in a cell during successive cell replication or nuclear replication events. Canonically, the cell cycle comprises the replication and segregation of genetic material followed by the division of the cell, but in endocycles or syncyti…	Interacting selectively with any protein or protein complex (a complex of two or more proteins that may include other nonprotein molecules) [goid 5515] [pmid 9001210] [evidence IPI]; Interacting selectively with any protein or protein complex (a complex of two or more proteins that may include other nonprotein molecules) [goid 5515] [pmid 10373560] [evidence IPI]; Interacting selectively with any…	CCNB
5550452	470.567	120.851	71	217.503	53.6311	62	3.14299e-08	RefSeq	NM_002247.2		3778	26638649	NM_002247.2	KCNMA1	10	10q22.3b-q22.3c	Homo sapiens potassium large conductance calcium-activated channel, subfamily M, alpha member 1 (KCNMA1), transcript variant 2, mRNA.						Double layer of lipid molecules that encloses all cells, and, in eukaryotes, many organelles; may be a single or double lipid bilayer; also includes associated proteins [goid 16020] [evidence IEA]; Double layer of lipid molecules that encloses all cells, and, in eukaryotes, many organelles; may be a single or double lipid bilayer; also includes associated proteins [goid 16020] [evidence IEA]; A p…	The directed movement of potassium ions (K+) into, out of, within or between cells [goid 6813] [evidence IEA]; The directed movement of potassium ions (K+) into, out of, within or between cells [goid 6813] [evidence IEA]; The directed movement of charged atoms or small charged molecules into, out of, within or between cells [goid 6811] [evidence IEA]; The directed movement of potassium ions (K+) …	Catalysis of the calcium concentration-regulatable energy-independent passage of potassium ions across a lipid bilayer down a concentration gradient [goid 15269] [evidence IEA]; Catalysis of the calcium concentration-regulatable energy-independent passage of potassium ions across a lipid bilayer down a concentration gradient [goid 15269] [evidence IEA]; Catalysis of a biochemical reaction at phys…	MaxiK; SLO-ALPHA; MGC71881; SAKCA; BKTM; mSLO1; SLO1; SLO; KCa1.1; DKFZp686K1437
4210189	172.699	50.4095	69	424.3	132.118	65	3.16319e-08	RefSeq	NM_006756.2		6917	45439353	NM_006756.2	TCEA1	8	8q11.23d	Homo sapiens transcription elongation factor A (SII), 1 (TCEA1), transcript variant 1, mRNA.						A membrane-bounded organelle of eukaryotic cells in which chromosomes are housed and replicated. In most cells, the nucleus contains all of the cell's chromosomes except the organellar chromosomes, and is the site of RNA synthesis and processing. In some species, or in specialized cell types, RNA metabolism or DNA replication may be absent [goid 5634] [evidence IEA]; That part of the nuclear cont…	The extension of an RNA molecule after transcription initiation by the addition of ribonucleotides catalyzed by an RNA polymerase [goid 6354] [evidence IEA]; The process by which a myeloid precursor cell acquires specializes features of an erythrocyte [goid 30218] [evidence IEA]; Any process that activates or increases the frequency, rate or extent of transcription from the RNA polymerase II prom…	Interacting selectively with DNA (deoxyribonucleic acid) [goid 3677] [evidence IEA]; Any activity that modulates the rate of transcription elongation, the addition of ribonucleotides to an RNA molecule following transcription initiation [goid 3711] [evidence IEA]; Functions in chain elongation during polypeptide synthesis at the ribosome [goid 3746] [evidence IEA]; Interacting selectively with an…	SII; TCEA; TFIIS; GTF2S; TF2S
3420523	473.927	108.336	69	217.673	42.1726	60	3.44164e-08	RefSeq	NM_001005498.2		79651	93352557	NM_001005498.2	RHBDF2	17	17q25.1d	Homo sapiens rhomboid 5 homolog 2 (Drosophila) (RHBDF2), transcript variant 2, mRNA.						The irregular network of unit membranes, visible only by electron microscopy, that occurs in the cytoplasm of many eukaryotic cells. The membranes form a complex meshwork of tubular channels, which are often expanded into slitlike cavities called cisternae. The ER takes two forms, rough (or granular), with ribosomes adhering to the outer surface, and smooth (with no ribosomes attached) [goid 5783…			RHBDL6; RHBDL5; FLJ22341
5670040	453.978	104.477	68	191.89	85.8849	55	3.95897e-08	RefSeq	NM_024090.1		79071	13129087	NM_024090.1	ELOVL6	4	4q25d	Homo sapiens ELOVL family member 6, elongation of long chain fatty acids (FEN1/Elo2, SUR4/Elo3-like, yeast) (ELOVL6), mRNA.						A semiautonomous, self replicating organelle that occurs in varying numbers, shapes, and sizes in the cytoplasm of virtually all eukaryotic cells. It is notably the site of tissue respiration [goid 5739] [evidence IEA]; The irregular network of unit membranes, visible only by electron microscopy, that occurs in the cytoplasm of many eukaryotic cells. The membranes form a complex meshwork of tubul…	The elongation of a fatty acid chain by the sequential addition of two-carbon units [goid 30497] [evidence IEA]	Catalysis of the transfer of an acyl group, other than amino-acyl, from one compound (donor) to another (acceptor) [goid 16747] [evidence IEA]	MGC5487; FLJ23378; FAE; LCE
6660259	451.591	91.5218	80	195.983	49.9588	53	4.13225e-08	RefSeq	NM_006606.2		10741	24119165	NM_006606.2	RBBP9	20	20p11.23d	Homo sapiens retinoblastoma binding protein 9 (RBBP9), mRNA.						A membrane-bounded organelle of eukaryotic cells in which chromosomes are housed and replicated. In most cells, the nucleus contains all of the cell's chromosomes except the organellar chromosomes, and is the site of RNA synthesis and processing. In some species, or in specialized cell types, RNA metabolism or DNA replication may be absent [goid 5634] [evidence IEA]; All of the contents of a cell…			BOG; RBBP10; MGC9236
5360678	500.952	105.551	53	224.551	42.5021	55	4.82633e-08	RefSeq	NM_001360.2		1717	119943111	NM_001360.2	DHCR7	11	11q13.4a	Homo sapiens 7-dehydrocholesterol reductase (DHCR7), transcript variant 1, mRNA.						The outer, i.e. cytoplasm-facing, lipid bilayer of the nuclear envelope; continuous with the endoplasmic reticulum of the cell and sometimes studded with ribosomes [goid 5640] [pmid 9878250] [evidence IDA]; The irregular network of unit membranes, visible only by electron microscopy, that occurs in the cytoplasm of many eukaryotic cells. The membranes form a complex meshwork of tubular channels, …	The process whose specific outcome is the progression of the blood vessel over time, from its formation to the mature structure. The blood vessel is the vasculature carrying blood [goid 1568] [evidence IEA]; The chemical reactions and pathways resulting in the formation of cholesterol, cholest-5-en-3 beta-ol, the principal sterol of vertebrates and the precursor of many steroids, including bile a…	Interacting selectively with any protein or protein complex (a complex of two or more proteins that may include other nonprotein molecules) [goid 5515] [pmid 17353931] [evidence IPI]; Catalysis of an oxidation-reduction (redox) reaction, a reversible chemical reaction in which the oxidation state of an atom or atoms within a molecule is altered. One substrate acts as a hydrogen or electron donor …	SLOS
1740291	401.564	80.0329	89	173.606	54.9667	68	7.48659e-08	RefSeq	NM_021992.2		11013	72255577	NM_021992.2	TMSB15A	X	Xq22.1e	Homo sapiens thymosin beta 15a (TMSB15A), mRNA.									Tb15; TMSNB; TbNB
3400356	251.923	66.6545	62	503.995	238.327	62	9.60234e-08	RefSeq	NM_001006622.1		55339	55743156	NM_001006622.1	WDR33	2	2q14.3e	Homo sapiens WD repeat domain 33 (WDR33), transcript variant 2, mRNA.						A membrane-bounded organelle of eukaryotic cells in which chromosomes are housed and replicated. In most cells, the nucleus contains all of the cell's chromosomes except the organellar chromosomes, and is the site of RNA synthesis and processing. In some species, or in specialized cell types, RNA metabolism or DNA replication may be absent [goid 5634] [pmid 11162572] [evidence IDA]; A membrane-bo…	Pathways for DNA repair which occur after DNA has replicated, e.g. mismatch repair, and which involve translesion synthesis (TLS-type) DNA polymerases [goid 6301] [pmid 11162572] [evidence NAS]; The directed movement of substances (such as macromolecules, small molecules, ions) into, out of, within or between cells, or within a multicellular organism [goid 6810] [evidence IEA]; The process of for…	Enables the directed movement of substances (such as macromolecules, small molecules, ions) into, out of, within or between cells [goid 5215] [evidence IEA]; Interacting selectively with any protein or protein complex (a complex of two or more proteins that may include other nonprotein molecules) [goid 5515] [pmid 17353931] [evidence IPI]	WDC146; FLJ11294
2470161	404.053	113.671	74	162.797	26.9411	62	1.00581e-07	RefSeq	NM_024310.4		79156	153791376	NM_024310.4	PLEKHF1	19	19q12c	Homo sapiens pleckstrin homology domain containing, family F (with FYVE domain) member 1 (PLEKHF1), mRNA.						A membrane-bounded organelle of eukaryotic cells in which chromosomes are housed and replicated. In most cells, the nucleus contains all of the cell's chromosomes except the organellar chromosomes, and is the site of RNA synthesis and processing. In some species, or in specialized cell types, RNA metabolism or DNA replication may be absent [goid 5634] [evidence IEA]; All of the contents of a cell…	A form of programmed cell death induced by external or internal signals that trigger the activity of proteolytic caspases, whose actions dismantle the cell and result in cell death. Apoptosis begins internally with condensation and subsequent fragmentation of the cell nucleus (blebbing) while the plasma membrane remains intact. Other characteristics of apoptosis include DNA fragmentation and the …	Interacting selectively with zinc (Zn) ions [goid 8270] [evidence IEA]; Interacting selectively with any metal ion [goid 46872] [evidence IEA]	APPD; ZFYVE15; PHAFIN1; MGC4090
6180465	472.107	99.533	70	230.679	72.9116	63	1.26621e-07	RefSeq	NM_017585.2		11182	9938031	NM_017585.2	SLC2A6	9	9q34.2a	Homo sapiens solute carrier family 2 (facilitated glucose transporter), member 6 (SLC2A6), mRNA.						The membrane surrounding a cell that separates the cell from its external environment. It consists of a phospholipid bilayer and associated proteins [goid 5886] [evidence IEA]; Penetrating at least one phospholipid bilayer of a membrane. May also refer to the state of being buried in the bilayer with no exposure outside the bilayer. When used to describe a protein, indicates that all or part of t…	The directed movement of carbohydrate into, out of, within or between cells. Carbohydrates are any of a group of organic compounds based of the general formula Cx(H2O)y [goid 8643] [evidence IEA]; The process whereby a solute is transported from one side of a membrane to the other. This process includes the actual movement of the solute, and any regulation and preparatory steps, such as reduction…	Enables the directed movement of substances (such as macromolecules, small molecules, ions) into, out of, within or between cells [goid 5215] [evidence IEA]; Catalysis of the transfer of a solute or solutes from one side of a membrane to the other according to the reaction: sugar(out) + H+(out) = sugar(in) + H+(in) [goid 5351] [evidence IEA]; Catalysis of the transfer of the hexose monosaccharide…	GLUT6; HSA011372; GLUT9
1510072	456.44	118.577	60	211.931	36.6185	69	1.40589e-07	RefSeq	NM_014889.2		10531	41352060	NM_014889.2	PITRM1	10	10p15.2b	Homo sapiens pitrilysin metallopeptidase 1 (PITRM1), mRNA.						A membrane-bounded organelle of eukaryotic cells in which chromosomes are housed and replicated. In most cells, the nucleus contains all of the cell's chromosomes except the organellar chromosomes, and is the site of RNA synthesis and processing. In some species, or in specialized cell types, RNA metabolism or DNA replication may be absent [goid 5634] [pmid 18029348] [evidence IDA]; A semiautonom…	The hydrolysis of a peptide bond or bonds within a protein [goid 6508] [evidence IEA]; The hydrolysis of a peptide bond or bonds within a protein [goid 6508] [evidence IEA]; The hydrolysis of a peptide bond or bonds within a protein [goid 6508] [evidence IEA]; The hydrolysis of a peptide bond or bonds within a protein [goid 6508] [pmid 16849325] [evidence IMP]	Catalysis of a biochemical reaction at physiological temperatures. In biologically catalyzed reactions, the reactants are known as substrates, and the catalysts are naturally occurring macromolecular substances known as enzymes. Enzymes possess specific binding sites for substrates, and are usually composed wholly or largely of protein, but RNA that has catalytic activity (ribozyme) is often also…	MGC141929; KIAA1104; MP1; MGC138192; hMP1
6370273	487.312	83.6718	69	225.347	61.0436	47	1.40713e-07	RefSeq	NM_001905.1		1503	4503132	NM_001905.1	CTPS	1	1p34.2c	Homo sapiens CTP synthase (CTPS), mRNA.						The part of a cell or its extracellular environment in which a gene product is located. A gene product may be located in one or more parts of a cell and its location may be as specific as a particular macromolecular complex, that is, a stable, persistent association of macromolecules that function together [goid 5575] [evidence ND ]; That part of the cytoplasm that does not contain membranous or …	The chemical reactions and pathways involving nucleobases, nucleosides, nucleotides and nucleic acids [goid 6139] [pmid 2113467] [evidence TAS]; The chemical reactions and pathways resulting in the formation of a pyrimidine nucleotide, a compound consisting of nucleoside (a pyrimidine base linked to a deoxyribose or ribose sugar) esterified with a phosphate moiety at either the 3' or 5'-hydroxyl …	Catalysis of the reaction: ATP + UTP + NH3 = ADP + phosphate + CTP [goid 3883] [pmid 16179339] [evidence IGI]; Catalysis of the reaction: ATP + UTP + NH3 = ADP + phosphate + CTP [goid 3883] [pmid 16179339] [evidence EXP]; Catalysis of the reaction: ATP + UTP + NH3 = ADP + phosphate + CTP [goid 3883] [pmid 16179339] [evidence IGI]; Catalysis of the reaction: ATP + UTP + NH3 = ADP + phosphate + CTP…
6110332	457.266	122.667	69	208.191	45.5029	55	1.63242e-07	RefSeq	NM_032900.4		84986	67906813	NM_032900.4	ARHGAP19	10	10q24.1b	Homo sapiens Rho GTPase activating protein 19 (ARHGAP19), mRNA.						The living contents of a cell; the matter contained within (but not including) the plasma membrane, usually taken to exclude large vacuoles and masses of secretory or ingested material. In eukaryotes it includes the nucleus and cytoplasm [goid 5622] [evidence IEA]; A membrane-bounded organelle of eukaryotic cells in which chromosomes are housed and replicated. In most cells, the nucleus contains …	The cascade of processes by which a signal interacts with a receptor, causing a change in the level or activity of a second messenger or other downstream target, and ultimately effecting a change in the functioning of the cell [goid 7165] [evidence IEA]	Increases the activity of a GTPase, an enzyme that catalyzes the hydrolysis of GTP [goid 5096] [evidence IEA]	MGC138804; MGC138805; MGC14258; DKFZp313K217
3170066	386.714	98.4448	76	151.419	38.4052	61	1.97059e-07	RefSeq	NM_018193.2		55215	82830439	NM_018193.2	FANCI	15	15q26.1a	Homo sapiens Fanconi anemia, complementation group I (FANCI), transcript variant 2, mRNA.						A membrane-bounded organelle of eukaryotic cells in which chromosomes are housed and replicated. In most cells, the nucleus contains all of the cell's chromosomes except the organellar chromosomes, and is the site of RNA synthesis and processing. In some species, or in specialized cell types, RNA metabolism or DNA replication may be absent [goid 5634] [evidence IEA]; A structure composed of a ver…	The process of restoring DNA after damage. Genomes are subject to damage by chemical and physical agents in the environment (e.g. UV and ionizing radiations, chemical mutagens, fungal and bacterial toxins, etc.) and by free radicals or alkylating agents endogenously generated in metabolism. DNA is also damaged because of errors during its replication. A variety of different DNA repair pathways ha…	Interacting selectively with any protein or protein complex (a complex of two or more proteins that may include other nonprotein molecules) [goid 5515] [pmid 17353931] [evidence IPI]; Interacting selectively with any protein or protein complex (a complex of two or more proteins that may include other nonprotein molecules) [goid 5515] [pmid 17460694] [evidence IPI]	FLJ10719; KIAA1794
7570181	361.848	111.662	56	121.799	31.7983	73	2.80816e-07	RefSeq	NM_018518.3		55388	33383234	NM_018518.3	MCM10	10	10p13e	Homo sapiens minichromosome maintenance complex component 10 (MCM10), transcript variant 2, mRNA.									PRO2249; CNA43; MGC126776
6110079	201.606	56.5119	77	426.93	385.649	67	2.96254e-07	RefSeq	NM_001885.1		1410	4503056	NM_001885.1	CRYAB	11	11q23.1b	Homo sapiens crystallin, alpha B (CRYAB), mRNA.						All of the contents of a cell excluding the plasma membrane and nucleus, but including other subcellular structures [goid 5737] [pmid 14752512] [evidence IDA]	The process of assisting in the covalent and noncovalent assembly of single chain polypeptides or multisubunit complexes into the correct tertiary structure [goid 6457] [pmid 9731540] [evidence NAS]; A process which directly inhibits any of the steps required for cell death by apoptosis [goid 6916] [pmid 14752512] [evidence IDA]; A process whereby force is generated within muscle tissue, resultin…	The action of a molecule that contributes to the structural integrity of the lens of an eye [goid 5212] [evidence IEA]; Interacting selectively with any protein or protein complex (a complex of two or more proteins that may include other nonprotein molecules) [goid 5515] [pmid 16225851] [evidence IPI]	CTPP2; HSPB5; CRYA2
7570358	443.605	141.465	60	190.167	44.101	52	3.69832e-07	RefSeq	NM_000271.3		4864	133930789	NM_000271.3	NPC1	18	18q11.2b	Homo sapiens Niemann-Pick disease, type C1 (NPC1), mRNA.						The double lipid bilayer enclosing the nucleus and separating its contents from the rest of the cytoplasm; includes the intermembrane space, a gap of width 20-40 nm (also called the perinuclear space) [goid 5635] [pmid 12554680] [evidence IDA]; The lipid bilayer surrounding the lysosome and separating its contents from the cell cytoplasm [goid 5765] [evidence IEA]; A membrane-bounded organelle th…	A type of vesicle-mediated transport in which cells take up external materials or membrane constituents by the invagination of small region of the plasma membrane to form a new membrane-bounded vesicle [goid 6897] [evidence IEA]; The directed movement of substances into, out of or within a lysosome [goid 7041] [evidence ISS]; The chemical reactions and pathways involving bile acids, any of a grou…	Interacting selectively with any protein or protein complex (a complex of two or more proteins that may include other nonprotein molecules) [goid 5515] [pmid 16757520] [evidence IPI]; Combining with the hedgehog protein to initiate a change in cell activity [goid 8158] [evidence IEA]; Enables the directed movement of sterols into, out of, within or between cells. Sterol are steroids with one or m…	NPC
3310056	432.395	111.17	66	206.541	41.3917	74	3.9787e-07	RefSeq	NM_014287.3		23420	51944952	NM_014287.3	NOMO1	16	16p13.11b	Homo sapiens NODAL modulator 1 (NOMO1), mRNA.						The part of a cell or its extracellular environment in which a gene product is located. A gene product may be located in one or more parts of a cell and its location may be as specific as a particular macromolecular complex, that is, a stable, persistent association of macromolecules that function together [goid 5575] [evidence ND ]; Double layer of lipid molecules that encloses all cells, and, i…	Any process specifically pertinent to the functioning of integrated living units: cells, tissues, organs, and organisms. A process is a collection of molecular events with a defined beginning and end [goid 8150] [evidence ND ]	Elemental activities, such as catalysis or binding, describing the actions of a gene product at the molecular level. A given gene product may exhibit one or more molecular functions [goid 3674] [evidence ND ]; Interacting selectively with any protein or protein complex (a complex of two or more proteins that may include other nonprotein molecules) [goid 5515] [pmid 15231747] [evidence IPI]; Inter…	Nomo; PM5
[truncated: 130 more rows]

## Sheet: DUCAPCAFvsDUCAP3D
ProbeID	GD1.DuCap 3D.mean	GD1.DuCap 3D.sd	GD1.DuCap 3D.nbeads	DuCaP\/CAF 01_200569440004_D-F.mean	DuCaP\/CAF 01_200569440004_D-F.sd	DuCaP\/CAF 01_200569440004_D-F.nbeads	p-value_BH	Source	RefSeq_ID	Unigene_ID	Entrez_Gene_ID	GI	Accession	Symbol	Chromosome	Cytoband	Definition	Ontology_Component	Ontology_Process	Ontology_Function	Synonyms
[truncated: 1,597 more rows]

## Sheet: CAF3DvsCAF2D
ProbeID	CAF3D 01_200569440004_J-L.mean	CAF3D 01_200569440004_J-L.sd	CAF3D 01_200569440004_J-L.nbeads	CAF2D 01_200569440004_G-I.mean	CAF2D 01_200569440004_G-I.sd	CAF2D 01_200569440004_G-I.nbeads	p-value_BH	Source	RefSeq_ID	Unigene_ID	Entrez_Gene_ID	GI	Accession	Symbol	Chromosome	Cytoband	Definition	Ontology_Component	Ontology_Process	Ontology_Function	Synonyms
[truncated: 1,351 more rows]
